# Supplementary material for: Transcriptomes of three species of Tipuloidea (Diptera, Tipulomorpha) and implications for phylogeny of Tipulomorpha
Source: PLoS One. 2017 Mar 6;12(3):e0173207. doi: 10.1371/journal.pone.0173207 (PMC5338816; doi:10.1371/journal.pone.0173207)
Supplement: S1 Table — (XLSX) [file pone.0173207.s001.xlsx]

## Sheet: Sheet1
S1 Table. Species for which new transcriptome data were generated, with collecting and preservation information.
Order	Family	Genus	Subgenus	Species	Descriptor Species (Authority)	Number	Stage	Sex	Sex Details	Preservation method	Country	Province	City	Locality comments	Latitude	Longitude	Altitude (m)	Collecting Date	Collector	Determined by
Diptera	Cylindrotomidae	Liogma		simplicicornis	Alexander, 1940	5	adult	mixed	3 males, 2 females	crushed alive in RNAlater, stored at -80 °C	China	Zhejiang	Jinhua	Mt. Dapan	28.97	120.52	1174	2014-06-12	X. Zhang	X. Zhang
Diptera	Limoniidae	Rhipidia	Rhipidia	sejuga	Zhang, Li and Yang, 2014	35	adult	mixed	19 males, 16 females	crushed alive in RNAlater, stored at -80 °C	China	Hebei	Chengde	Mt. Wuling	40.59	117.48	1807	2014-07-05	X. Zhang	X. Zhang
Diptera	Pediciidae	Pedicia	Amalopis	vetusta	(Alexander, 1913)	4	adult	mixed	2 males, 2 females	crushed alive in RNAlater, stored at -80 °C	China	Hebei	Chengde	Mt. Wuling	40.55	117.41	1820	2015-04-05	X. Zhang	Z. Kang
