# Supplementary material for: Transcriptomes of three species of Tipuloidea (Diptera, Tipulomorpha) and implications for phylogeny of Tipulomorpha
Source: PLoS One. 2017 Mar 6;12(3):e0173207. doi: 10.1371/journal.pone.0173207 (PMC5338816; doi:10.1371/journal.pone.0173207)
Supplement: S2 Table — (XLSX) [file pone.0173207.s002.xlsx]

## Sheet: Sheet1
S2 Table. All species included in this study, including previously published data.
Taxonomic group	Order, taxonomic subgroup	Family	Genus, species	download date	Number of OGs	Source of Download	Number of downloaded contigs
Hexapoda, Holometabola (outgroup)	Mecoptera	Boreidae	Boreus hyemalis	2015-09-20	1427	NCBI TSA	108300
Hexapoda, Holometabola (outgroup)	Siphonaptera	Ceratophyllidae	Ceratophyllus gallinae	2015-09-20	1408	NCBI TSA	54594
Hexapoda, Holometabola	Diptera, lower dipterans	Culicidae	Aedes aegypti	2015-09-20	1709	Vectorbase	15996
Hexapoda, Holometabola	Diptera, lower dipterans	Culicidae	Anopheles gambiae	2015-09-20	1709	Vectorbase	12810
Hexapoda, Holometabola	Diptera, lower dipterans	Culicidae	Culex quinquefasciatus	2015-09-20	1709	Vectorbase	18954
Hexapoda, Holometabola	Diptera, lower dipterans	Chironomidae	Belgica antarctica	2015-09-20	1515	NCBI TSA	13259
Hexapoda, Holometabola	Diptera, lower dipterans	Chironomidae	Chironomus riparius	2015-09-20	1398	NCBI TSA	23636
Hexapoda, Holometabola	Diptera, lower dipterans	Ceratopogonidae	Culicoides sonorensis	2015-09-20	1416	NCBI TSA	19041
Hexapoda, Holometabola	Diptera, lower dipterans	Corethrellidae	Corethrella appendiculata	2015-09-20	1094	NCBI TSA	5050
Hexapoda, Holometabola	Diptera, lower dipterans	Psychodidae	Phlebotomus papatasi	2015-09-20	1709	Vectorbase	11164
Hexapoda, Holometabola	Diptera, lower dipterans	Psychodidae	Lutzomyia longipalpis	2015-09-20	1709	Vectorbase	10110
Hexapoda, Holometabola	Diptera, lower dipterans	Pediciidae	Pedicia vetusta	this study	1368	this study	this study
Hexapoda, Holometabola	Diptera, lower dipterans	Limoniidae	Rhipidia sejuga	this study	1475	this study	this study
Hexapoda, Holometabola	Diptera, lower dipterans	Cylindrotominae	Liogma simplicicornis	this study	1363	this study	this study
Hexapoda, Holometabola	Diptera, lower dipterans	Tipulidae	Tipula maxima	2015-09-20	1103	NCBI TSA	24668
Hexapoda, Holometabola	Diptera, lower dipterans	Trichoceridae	Trichocera saltator	2015-09-20	1279	Flybase	178554
Hexapoda, Holometabola	Diptera, lower dipterans	Bibionidae	Bibio marci	2015-09-20	1203	Flybase	57751
Hexapoda, Holometabola	Diptera, lower dipterans	Cecidomyiidae	Sitodiplosis mosellana	2015-09-20	1182	Flybase	13987
Hexapoda, Holometabola	Diptera, lower dipterans	Cecidomyiidae	Mayetiola destructor	2015-09-20	1709	AgripestBase	20163
Hexapoda, Holometabola	Diptera, Brachycera	Bombyliidae	Bombylius major	2015-09-20	1181	NCBI TSA	71561
Hexapoda, Holometabola	Diptera, Brachycera	Drosophilidae	Drosophila melanogaster	2015-09-20	1709	Flybase	13972
Hexapoda, Holometabola	Diptera, Brachycera	Drosophilidae	Drosophila persimilis	2015-09-20	1709	Flybase	16874
