# Supplementary material for: Transcriptomes of three species of Tipuloidea (Diptera, Tipulomorpha) and implications for phylogeny of Tipulomorpha
Source: PLoS One. 2017 Mar 6;12(3):e0173207. doi: 10.1371/journal.pone.0173207 (PMC5338816; doi:10.1371/journal.pone.0173207)
Supplement: S3 Table — (XLSX) [file pone.0173207.s003.xlsx]

## Sheet: Sheet1
S3 Table. List of 1,709 ortholog groups (OGs) included in the ortholog reference set.
eog_id	Aedes aegypti	Anopheles gambiae	Culex quinquefasciatus	Drosophila melanogaster	Drosophila persimilis	Lutzomyia longipalpis	Phlebotomus papatasi	Mayetiola destructor
EOG700KRK	AAEL002387-PA	AGAP009811-PA	CPIJ000896-PA	FBpp0071478	FBpp0174297	LLOTMP007736-PA	PPATMP004469-PA	Mdes004424-RA
EOG700KRN	AAEL002240-PA	AGAP008494-PC	CPIJ003516-PA	FBpp0079732	FBpp0183230	LLOTMP006372-PA	PPATMP003122-PA	Mdes010735-RA
EOG700KSK	AAEL006654-PA	AGAP010019-PA	CPIJ005316-PA	FBpp0080648	FBpp0183739	LLOTMP005357-PA	PPATMP002151-PA	Mdes016099-RA
EOG700KSS	AAEL001708-PB	AGAP008253-PA	CPIJ801455-PA	FBpp0079725	FBpp0190742	LLOTMP005463-PA	PPATMP005986-PA	Mdes010592-RA
EOG703FZV	AAEL004981-PA	AGAP008184-PB	CPIJ801465-PB	FBpp0080040	FBpp0190285	LLOTMP002164-PA	PPATMP011028-PA	Mdes011937-RB
EOG703FZW	AAEL012922-PA	AGAP004403-PA	CPIJ005350-PA	FBpp0099956	FBpp0188245	LLOTMP002537-PA	PPATMP001719-PA	Mdes000802-RA
EOG703G04	AAEL010892-PA	AGAP002822-PA	CPIJ005943-PA	FBpp0290525	FBpp0176091	LLOTMP009969-PA	PPATMP005795-PA	Mdes001103-RA
EOG706B6V	AAEL006791-PA	AGAP003924-PA	CPIJ001401-PA	FBpp0291301	FBpp0188622	LLOTMP005599-PA	PPATMP004199-PA	Mdes016509-RA
EOG706B72	AAEL010608-PA	AGAP010429-PA	CPIJ006167-PA	FBpp0085736	FBpp0175361	LLOTMP005531-PA	PPATMP005721-PA	Mdes000023-RA
EOG706B77	AAEL007485-PA	AGAP004402-PA	CPIJ013090-PA	FBpp0290993	FBpp0183097	LLOTMP001504-PA	PPATMP006363-PA	Mdes001035-RB
EOG706B7C	AAEL008849-PA	AGAP007967-PA	CPIJ001564-PA	FBpp0086690	FBpp0174308	LLOTMP008384-PA	PPATMP003265-PA	Mdes000218-RA
EOG706B86	AAEL010181-PA	AGAP003770-PA	CPIJ010328-PA	FBpp0079304	FBpp0189751	LLOTMP000619-PA	PPATMP000611-PA	Mdes006631-RA
EOG7096FS	AAEL009048-PA	AGAP007019-PA	CPIJ008449-PA	FBpp0075208	FBpp0181937	LLOTMP006676-PA	PPATMP001217-PA	Mdes001593-RA
EOG7096FX	AAEL003860-PA	AGAP011279-PA	CPIJ001296-PA	FBpp0293407	FBpp0181188	LLOTMP000996-PA	PPATMP010585-PA	Mdes013351-RA
EOG7096FZ	AAEL004739-PA	AGAP028164-PA	CPIJ016454-PA	FBpp0289511	FBpp0178907	LLOTMP008579-PA	PPATMP004906-PA	Mdes003528-RA
EOG7096G0	AAEL003666-PA	AGAP009907-PA	CPIJ801817-PA	FBpp0088356	FBpp0182934	LLOTMP010079-PA	PPATMP005319-PA	Mdes005880-RA
EOG7096G6	AAEL005518-PA	AGAP000066-PA	CPIJ006395-PA	FBpp0100057	FBpp0179719	LLOTMP002427-PA	PPATMP003639-PA	Mdes009814-RA
EOG7096GV	AAEL013890-PA	AGAP000201-PA	CPIJ005564-PA	FBpp0082314	FBpp0188077	LLOTMP007927-PA	PPATMP003358-PA	Mdes000488-RA
EOG7096H1	AAEL005215-PA	AGAP003802-PA	CPIJ006098-PA	FBpp0289412	FBpp0180426	LLOTMP008414-PA	PPATMP007361-PA	Mdes005772-RA
EOG70D2PN	AAEL014695-PA	AGAP000141-PA	CPIJ012660-PA	FBpp0083106	FBpp0187277	LLOTMP002571-PA	PPATMP007640-PA	Mdes002662-RB
EOG70D2Q4	AAEL001232-PA	AGAP007684-PA	CPIJ008716-PA	FBpp0071697	FBpp0181047	LLOTMP000702-PA	PPATMP007440-PA	Mdes006538-RA
EOG70D2QD	AAEL004711-PA	AGAP008927-PA	CPIJ001931-PA	FBpp0077037	FBpp0177422	LLOTMP006082-PA	PPATMP006048-PA	Mdes006860-RA
EOG70D2QH	AAEL009413-PA	AGAP011803-PA	CPIJ010680-PA	FBpp0072134	FBpp0175030	LLOTMP008721-PA	PPATMP007168-PA	Mdes008270-RA
EOG70GXXP	AAEL009371-PA	AGAP004805-PA	CPIJ004254-PA	FBpp0075517	FBpp0189399	LLOTMP002327-PA	PPATMP010715-PA	Mdes008240-RA
EOG70GXXQ	AAEL002354-PA	AGAP000051-PA	CPIJ018105-PA	FBpp0082883	FBpp0187684	LLOTMP006480-PA	PPATMP009865-PA	Mdes009520-RA
EOG70GXZB	AAEL010791-PA	AGAP012792-PA	CPIJ009443-PA	FBpp0081440	FBpp0176217	LLOTMP009225-PA	PPATMP007655-PA	Mdes000952-RA
EOG70GXZG	AAEL005336-PA	AGAP008849-PA	CPIJ009262-PA	FBpp0079809	FBpp0182689	LLOTMP006421-PA	PPATMP000805-PA	Mdes015195-RB
EOG70GZ02	AAEL007179-PA	AGAP004837-PA	CPIJ013487-PA	FBpp0112031	FBpp0174999	LLOTMP006140-PA	PPATMP008355-PA	Mdes008326-RA
EOG70KT5N	AAEL012631-PA	AGAP010160-PA	CPIJ005615-PA	FBpp0079625	FBpp0183636	LLOTMP010051-PA	PPATMP009622-PA	Mdes003717-RA
EOG70KT5P	AAEL012546-PA	AGAP010219-PA	CPIJ009047-PA	FBpp0070913	FBpp0177453	LLOTMP002575-PA	PPATMP002739-PA	Mdes013698-RA
EOG70KT5R	AAEL001223-PA	AGAP009236-PA	CPIJ004175-PA	FBpp0079912	FBpp0183345	LLOTMP009555-PA	PPATMP005361-PA	Mdes005001-RA
EOG70KT5X	AAEL001134-PA	AGAP002499-PA	CPIJ009984-PA	FBpp0070087	FBpp0184273	LLOTMP003085-PA	PPATMP010935-PA	Mdes014836-RA
EOG70KT63	AAEL001380-PA	AGAP005138-PA	CPIJ002260-PA	FBpp0290293	FBpp0189108	LLOTMP007551-PA	PPATMP008736-PA	Mdes001457-RA
EOG70KT6N	AAEL008700-PA	AGAP004011-PA	CPIJ008880-PA	FBpp0075153	FBpp0182088	LLOTMP002920-PA	PPATMP009377-PA	Mdes002057-RA
EOG70KT6W	AAEL001326-PA	AGAP007326-PA	CPIJ003072-PA	FBpp0087569	FBpp0184134	LLOTMP007051-PA	PPATMP010119-PA	Mdes010935-RA
EOG70KT73	AAEL014135-PA	AGAP006057-PA	CPIJ009972-PA	FBpp0110252	FBpp0187944	LLOTMP008517-PA	PPATMP010804-PA	Mdes005649-RA
EOG70PPDD	AAEL000054-PA	AGAP002741-PA	CPIJ013972-PA	FBpp0082409	FBpp0187397	LLOTMP006848-PA	PPATMP007115-PA	Mdes005703-RA
EOG70PPDH	AAEL002705-PA	AGAP001751-PA	CPIJ013416-PA	FBpp0297633	FBpp0186298	LLOTMP002645-PA	PPATMP002274-PA	Mdes002139-RB
EOG70PPDJ	AAEL009080-PB	AGAP007299-PA	CPIJ002096-PA	FBpp0076408	FBpp0186715	LLOTMP004230-PA	PPATMP009533-PA	Mdes002829-RA
EOG70PPDQ	AAEL010730-PA	AGAP009674-PA	CPIJ009140-PA	FBpp0082112	FBpp0178027	LLOTMP001073-PA	PPATMP005417-PA	Mdes006097-RA
EOG70PPF0	AAEL002296-PA	AGAP011827-PA	CPIJ018065-PA	FBpp0072135	FBpp0175031	LLOTMP007346-PA	PPATMP008434-PA	Mdes010797-RA
EOG70PPFG	AAEL005911-PA	AGAP003536-PA	CPIJ008580-PA	FBpp0084307	FBpp0186410	LLOTMP008556-PA	PPATMP008492-PA	Mdes002558-RA
EOG70SJNN	AAEL011654-PA	AGAP001265-PA	CPIJ001175-PA	FBpp0074557	FBpp0182374	LLOTMP002699-PA	PPATMP006127-PA	Mdes001957-RA
EOG70SJNP	AAEL006122-PA	AGAP003211-PA	CPIJ003569-PA	FBpp0073197	FBpp0180394	LLOTMP008931-PA	PPATMP001081-PA	Mdes007422-RA
EOG70SJNQ	AAEL011137-PA	AGAP006096-PA	CPIJ011934-PA	FBpp0072723	FBpp0187018	LLOTMP006055-PA	PPATMP005853-PA	Mdes000933-RA
EOG70SJNR	AAEL001347-PA	AGAP012950-PA	CPIJ015425-PA	FBpp0302712	FBpp0177957	LLOTMP002004-PA	PPATMP008603-PA	Mdes009920-RA
EOG70SJNW	AAEL010343-PA	AGAP009748-PA	CPIJ014773-PA	FBpp0081483	FBpp0176600	LLOTMP003291-PA	PPATMP009623-PA	Mdes004936-RA
EOG70SJP3	AAEL011279-PA	AGAP005225-PA	CPIJ015292-PA	FBpp0085418	FBpp0175149	LLOTMP006004-PA	PPATMP008226-PA	Mdes004311-RA
EOG70WDWB	AAEL007841-PA	AGAP008268-PA	CPIJ801428-PA	FBpp0071508	FBpp0175433	LLOTMP003984-PA	PPATMP010084-PA	Mdes002901-RB
EOG70WDWD	AAEL007605-PA	AGAP001187-PA	CPIJ014526-PA	FBpp0113105	FBpp0178824	LLOTMP004256-PA	PPATMP008546-PA	Mdes002157-RA
EOG70WDWP	AAEL005512-PA	AGAP003428-PB	CPIJ005760-PA	FBpp0099767	FBpp0187426	LLOTMP005837-PA	PPATMP007801-PA	Mdes000490-RA
EOG70WDX0	AAEL006752-PA	AGAP005414-PA	CPIJ000265-PA	FBpp0303123	FBpp0186023	LLOTMP005231-PA	PPATMP000469-PA	Mdes007576-RA
EOG70WDX4	AAEL003230-PA	AGAP005270-PA	CPIJ801491-PA	FBpp0083740	FBpp0177767	LLOTMP006359-PA	PPATMP003754-PA	Mdes000895-RA
EOG70WDX8	AAEL017508-PB	AGAP003074-PB	CPIJ012682-PA	FBpp0082215	FBpp0188576	LLOTMP005206-PA	PPATMP001240-PA	Mdes000264-RA
EOG70WDXC	AAEL007313-PA	AGAP012444-PA	CPIJ000135-PA	FBpp0087917	FBpp0175799	LLOTMP002809-PA	PPATMP004944-PA	Mdes003025-RA
EOG70WDXD	AAEL006890-PA	AGAP007647-PA	CPIJ017687-PA	FBpp0289220	FBpp0175414	LLOTMP008550-PA	PPATMP009947-PA	Mdes001659-RB
EOG710949	AAEL009392-PA	AGAP011888-PA	CPIJ010675-PA	FBpp0074528	FBpp0191173	LLOTMP008753-PA	PPATMP003478-PA	Mdes011128-RA
EOG71094C	AAEL007306-PA	AGAP001497-PA	CPIJ019577-PA	FBpp0070331	FBpp0179237	LLOTMP008834-PA	PPATMP000673-PA	Mdes015129-RA
EOG71094D	AAEL011395-PA	AGAP010267-PA	CPIJ000734-PA	FBpp0084240	FBpp0186215	LLOTMP003606-PA	PPATMP000471-PA	Mdes007212-RA
EOG71094G	AAEL001317-PA	AGAP012523-PA	CPIJ019196-PA	FBpp0076003	FBpp0185928	LLOTMP010085-PA	PPATMP006731-PA	Mdes006557-RA
EOG71094J	AAEL014523-PA	AGAP002176-PA	CPIJ012757-PA	FBpp0084420	FBpp0188541	LLOTMP009942-PA	PPATMP011058-PA	Mdes000710-RA
EOG71094M	AAEL009542-PA	AGAP012125-PA	CPIJ007891-PA	FBpp0070748	FBpp0180639	LLOTMP005360-PA	PPATMP011016-PA	Mdes004562-RA
EOG71094N	AAEL005025-PA	AGAP008263-PA	CPIJ802273-PA	FBpp0077333	FBpp0182650	LLOTMP000112-PA	PPATMP001221-PA	Mdes010739-RA
EOG7135CF	AAEL015410-PA	AGAP000577-PA	CPIJ002582-PA	FBpp0309386	FBpp0179117	LLOTMP005565-PA	PPATMP001165-PA	Mdes003546-RA
EOG7135CQ	AAEL002014-PA	AGAP008042-PA	CPIJ002643-PA	FBpp0080865	FBpp0190776	LLOTMP010035-PA	PPATMP009401-PA	Mdes007767-RA
EOG7135CX	AAEL006265-PA	AGAP005254-PC	CPIJ010258-PA	FBpp0111843	FBpp0181690	LLOTMP009629-PA	PPATMP002210-PA	Mdes004108-RA
EOG7135D1	AAEL010465-PA	AGAP004301-PA	CPIJ014600-PA	FBpp0070333	FBpp0179238	LLOTMP007044-PA	PPATMP007649-PA	Mdes008110-RA
EOG7135DD	AAEL011741-PA	AGAP010404-PA	CPIJ006160-PA	FBpp0305731	FBpp0181371	LLOTMP009037-PA	PPATMP002540-PA	Mdes012961-RA
EOG7135DM	AAEL009398-PA	AGAP011727-PA	CPIJ015036-PA	FBpp0075620	FBpp0189439	LLOTMP009873-PA	PPATMP008884-PA	Mdes009243-RA
EOG7161M3	AAEL012325-PA	AGAP011822-PA	CPIJ010395-PA	FBpp0087116	FBpp0175372	LLOTMP007789-PA	PPATMP010767-PA	Mdes001253-RA
EOG7161MD	AAEL014298-PA	AGAP003685-PA	CPIJ012486-PA	FBpp0112152	FBpp0187165	LLOTMP004305-PA	PPATMP002221-PA	Mdes008634-RA
EOG7161N7	AAEL006174-PA	AGAP001697-PA	CPIJ001361-PA	FBpp0081488	FBpp0176603	LLOTMP005914-PA	PPATMP006637-PA	Mdes001997-RA
EOG7161NC	AAEL012035-PA	AGAP002401-PA	CPIJ006751-PA	FBpp0078350	FBpp0185647	LLOTMP003270-PA	PPATMP005203-PA	Mdes002217-RA
EOG7161NF	AAEL008111-PA	AGAP001504-PA	CPIJ011581-PA	FBpp0075895	FBpp0186879	LLOTMP008704-PA	PPATMP004639-PA	Mdes007220-RA
EOG7161NG	AAEL012733-PA	AGAP004422-PA	CPIJ014540-PA	FBpp0072312	FBpp0174997	LLOTMP004361-PA	PPATMP000096-PA	Mdes003069-RA
EOG718WV3	AAEL005888-PA	AGAP007533-PA	CPIJ013879-PA	FBpp0082131	FBpp0187220	LLOTMP009398-PA	PPATMP009636-PA	Mdes002831-RA
EOG718WV7	AAEL006054-PA	AGAP001987-PA	CPIJ006954-PA	FBpp0084258	FBpp0186257	LLOTMP001062-PA	PPATMP000533-PA	Mdes009696-RA
EOG718WVF	AAEL017368-PA	AGAP009310-PA	CPIJ801550-PA	FBpp0079951	FBpp0183455	LLOTMP009789-PA	PPATMP000871-PA	Mdes009207-RA
EOG718WVT	AAEL002995-PA	AGAP001435-PA	CPIJ010618-PA	FBpp0083200	FBpp0176774	LLOTMP004470-PA	PPATMP002435-PA	Mdes004472-RA
EOG71CS31	AAEL014425-PA	AGAP003320-PA	CPIJ003286-PA	FBpp0292634	FBpp0187791	LLOTMP008436-PA	PPATMP010304-PA	Mdes014667-RA
EOG71CS3D	AAEL005276-PA	AGAP006097-PA	CPIJ011930-PA	FBpp0076189	FBpp0181986	LLOTMP006529-PA	PPATMP009022-PA	Mdes000300-RA
EOG71CS3P	AAEL002390-PA	AGAP009662-PA	CPIJ013451-PA	FBpp0288736	FBpp0183172	LLOTMP008620-PA	PPATMP007223-PA	Mdes007624-RA
EOG71CS3W	AAEL012211-PA	AGAP001565-PA	CPIJ013257-PA	FBpp0079735	FBpp0177876	LLOTMP002550-PA	PPATMP007528-PA	Mdes011824-RA
EOG71CS4J	AAEL006647-PA	AGAP001229-PA	CPIJ006739-PA	FBpp0082996	FBpp0187963	LLOTMP002215-PA	PPATMP010227-PA	Mdes000391-RA
EOG71GNBK	AAEL005705-PA	AGAP008131-PA	CPIJ000918-PA	FBpp0080017	FBpp0188851	LLOTMP004097-PA	PPATMP004819-PA	Mdes019289-RA
EOG71GNBN	AAEL005579-PA	AGAP010624-PA	CPIJ005732-PA	FBpp0087084	FBpp0181199	LLOTMP003530-PA	PPATMP002230-PA	Mdes005142-RA
EOG71GNBS	AAEL002286-PA	AGAP010939-PA	CPIJ015362-PA	FBpp0071023	FBpp0178735	LLOTMP003355-PA	PPATMP006975-PA	Mdes005728-RA
EOG71GNC5	AAEL004042-PA	AGAP010769-PA	CPIJ009417-PA	FBpp0303328	FBpp0178020	LLOTMP002573-PA	PPATMP002069-PA	Mdes000435-RA
EOG71GNC7	AAEL002620-PA	AGAP013286-PD	CPIJ007520-PA	FBpp0081772	FBpp0176169	LLOTMP009661-PA	PPATMP008065-PA	Mdes006427-RC
EOG71GNCH	AAEL002890-PA	AGAP000566-PB	CPIJ005554-PA	FBpp0071293	FBpp0180608	LLOTMP002262-PA	PPATMP010686-PA	Mdes003256-RA
EOG71KHK8	AAEL012689-PA	AGAP001546-PA	CPIJ001215-PA	FBpp0081880	FBpp0176712	LLOTMP001803-PA	PPATMP003827-PA	Mdes005710-RA
EOG71KHKH	AAEL004852-PA	AGAP006777-PA	CPIJ007547-PA	FBpp0072382	FBpp0180218	LLOTMP006415-PA	PPATMP003366-PA	Mdes004308-RA
EOG71KHKQ	AAEL011732-PA	AGAP010425-PA	CPIJ006162-PA	FBpp0289216	FBpp0185900	LLOTMP005326-PA	PPATMP000426-PA	Mdes009906-RA
EOG71KHMH	AAEL013232-PA	AGAP010721-PA	CPIJ017384-PA	FBpp0111944	FBpp0183045	LLOTMP006001-PA	PPATMP010666-PA	Mdes003131-RA
EOG71PCT8	AAEL001848-PA	AGAP007996-PC	CPIJ802099-PA	FBpp0078371	FBpp0188627	LLOTMP007153-PA	PPATMP006927-PA	Mdes008813-RA
EOG71PCT9	AAEL004843-PA	AGAP005857-PA	CPIJ007554-PA	FBpp0073983	FBpp0180628	LLOTMP002309-PA	PPATMP000552-PA	Mdes003125-RA
EOG71PCTB	AAEL008493-PA	AGAP009130-PA	CPIJ000757-PA	FBpp0080387	FBpp0180417	LLOTMP000422-PA	PPATMP001677-PA	Mdes008568-RA
EOG71PCVF	AAEL000785-PA	AGAP011850-PA	CPIJ001447-PA	FBpp0086385	FBpp0175498	LLOTMP001383-PA	PPATMP006134-PA	Mdes002883-RA
EOG71S81Q	AAEL003208-PA	AGAP001716-PA	CPIJ007647-PA	FBpp0307232	FBpp0177810	LLOTMP007098-PA	PPATMP003881-PA	Mdes000268-RA
EOG71S81S	AAEL013866-PA	AGAP000142-PA	CPIJ012657-PA	FBpp0290295	FBpp0178142	LLOTMP002572-PA	PPATMP007639-PA	Mdes000793-RA
EOG71S81V	AAEL001019-PA	AGAP003001-PA	CPIJ007231-PA	FBpp0075148	FBpp0181970	LLOTMP006869-PA	PPATMP009027-PA	Mdes007157-RA
EOG71S822	AAEL012307-PA	AGAP005545-PA	CPIJ015393-PA	FBpp0076407	FBpp0186714	LLOTMP008891-PA	PPATMP002131-PA	Mdes007272-RA
EOG71S827	AAEL005662-PA	AGAP009265-PA	CPIJ005468-PA	FBpp0304733	FBpp0190402	LLOTMP003255-PA	PPATMP002674-PA	Mdes016371-RA
EOG71S82C	AAEL004975-PA	AGAP009994-PA	CPIJ006424-PA	FBpp0080264	FBpp0190138	LLOTMP006120-PA	PPATMP006536-PA	Mdes016334-RA
EOG71S834	AAEL014555-PA	AGAP009647-PA	CPIJ802292-PA	FBpp0080943	FBpp0182627	LLOTMP008697-PA	PPATMP004643-PA	Mdes004650-RA
EOG71S838	AAEL001838-PA	AGAP010212-PA	CPIJ010416-PA	FBpp0078822	FBpp0183169	LLOTMP007881-PA	PPATMP004862-PA	Mdes010547-RA
EOG71W48M	AAEL008647-PA	AGAP007100-PA	CPIJ000071-PA	FBpp0088405	FBpp0181452	LLOTMP004592-PA	PPATMP007870-PA	Mdes003097-RB
EOG71W48V	AAEL005849-PA	AGAP010892-PA	CPIJ005417-PA	FBpp0070944	FBpp0190988	LLOTMP004038-PA	PPATMP000532-PA	Mdes010348-RB
EOG71W493	AAEL003517-PA	AGAP012119-PA	CPIJ003218-PA	FBpp0288698	FBpp0186801	LLOTMP005362-PA	PPATMP008101-PA	Mdes013648-RA
EOG71W495	AAEL000004-PA	AGAP003792-PA	CPIJ013961-PA	FBpp0073008	FBpp0185111	LLOTMP000076-PA	PPATMP005041-PA	Mdes001142-RA
EOG71W49B	AAEL006169-PA	AGAP003277-PC	CPIJ017185-PA	FBpp0087972	FBpp0175346	LLOTMP003329-PA	PPATMP002691-PA	Mdes002550-RA
EOG71W49N	AAEL007531-PA	AGAP007094-PA	CPIJ000090-PA	FBpp0076439	FBpp0186663	LLOTMP000129-PA	PPATMP008283-PA	Mdes001447-RA
EOG71W4B1	AAEL003912-PA	AGAP002385-PA	CPIJ005932-PA	FBpp0082570	FBpp0177863	LLOTMP007846-PA	PPATMP007858-PA	Mdes005158-RA
EOG7200HP	AAEL012627-PA	AGAP001726-PA	CPIJ011085-PA	FBpp0297245	FBpp0187353	LLOTMP007049-PA	PPATMP001371-PA	Mdes001366-RA
EOG7200HQ	AAEL012219-PA	AGAP002900-PA	CPIJ002564-PA	FBpp0083419	FBpp0176710	LLOTMP004260-PA	PPATMP006935-PA	Mdes010327-RA
EOG7200HV	AAEL002091-PA	AGAP003853-PA	CPIJ010443-PA	FBpp0081569	FBpp0191428	LLOTMP008407-PA	PPATMP007338-PA	Mdes000471-RA
EOG7200J0	AAEL010108-PA	AGAP007382-PA	CPIJ010734-PA	FBpp0085558	FBpp0181538	LLOTMP000754-PA	PPATMP008691-PA	Mdes005366-RA
EOG7200JB	AAEL005664-PA	AGAP006908-PA	CPIJ016294-PA	FBpp0074951	FBpp0189020	LLOTMP004126-PA	PPATMP000293-PA	Mdes001568-RA
EOG7200JH	AAEL006298-PA	AGAP008108-PA	CPIJ802135-PA	FBpp0084165	FBpp0185998	LLOTMP007462-PA	PPATMP000049-PA	Mdes008807-RA
EOG7200JR	AAEL017164-PA	AGAP005062-PA	CPIJ004892-PA	FBpp0076433	FBpp0186656	LLOTMP001894-PA	PPATMP005182-PA	Mdes003649-RB
EOG7200K5	AAEL006117-PA	AGAP011581-PA	CPIJ017840-PA	FBpp0076238	FBpp0184835	LLOTMP007236-PA	PPATMP010178-PA	Mdes004566-RA
EOG722VRG	AAEL004716-PA	AGAP008698-PA	CPIJ001937-PA	FBpp0297122	FBpp0190809	LLOTMP008081-PA	PPATMP010061-PA	Mdes010124-RA
EOG722VRK	AAEL007288-PB	AGAP003018-PA	CPIJ013552-PA	FBpp0305866	FBpp0185561	LLOTMP010016-PA	PPATMP005546-PA	Mdes001943-RB
EOG722VRN	AAEL009739-PA	AGAP005449-PA	CPIJ012193-PA	FBpp0076342	FBpp0188813	LLOTMP008632-PA	PPATMP010785-PA	Mdes005356-RA
EOG722VS3	AAEL000414-PA	AGAP003871-PA	CPIJ018547-PA	FBpp0302920	FBpp0175590	LLOTMP003563-PA	PPATMP004078-PA	Mdes001200-RA
EOG722VS5	AAEL007029-PB	AGAP000969-PD	CPIJ016769-PA	FBpp0297625	FBpp0177580	LLOTMP001229-PA	PPATMP005558-PA	Mdes004814-RB
EOG725R19	AAEL004543-PA	AGAP001395-PA	CPIJ003325-PA	FBpp0300968	FBpp0188990	LLOTMP000452-PA	PPATMP008190-PA	Mdes007602-RA
EOG725R1F	AAEL014510-PA	AGAP004823-PA	CPIJ009233-PA	FBpp0073004	FBpp0177367	LLOTMP006730-PA	PPATMP002207-PA	Mdes002742-RA
EOG725R1K	AAEL012952-PA	AGAP011168-PA	CPIJ013338-PA	FBpp0070421	FBpp0178286	LLOTMP009572-PA	PPATMP008741-PA	Mdes008064-RA
EOG725R1S	AAEL010177-PA	AGAP001207-PA	CPIJ010342-PA	FBpp0290236	FBpp0185124	LLOTMP007228-PA	PPATMP002305-PA	Mdes007291-RA
EOG728M7C	AAEL017010-PA	AGAP009539-PA	CPIJ801833-PA	FBpp0077714	FBpp0182981	LLOTMP009421-PA	PPATMP010410-PA	Mdes006946-RA
EOG728M7F	AAEL003968-PA	AGAP010700-PA	CPIJ011038-PA	FBpp0086954	FBpp0175182	LLOTMP000827-PA	PPATMP003395-PA	Mdes001225-RA
EOG72CGGF	AAEL007865-PA	AGAP007902-PA	CPIJ801779-PB	FBpp0072946	FBpp0180201	LLOTMP000469-PA	PPATMP003956-PA	Mdes007511-RA
EOG72CGGT	AAEL010653-PA	AGAP007285-PA	CPIJ002104-PA	FBpp0100046	FBpp0186928	LLOTMP002458-PA	PPATMP010807-PA	Mdes008374-RA
EOG72CGH0	AAEL006140-PA	AGAP001950-PA	CPIJ003568-PA	FBpp0076824	FBpp0180421	LLOTMP008932-PA	PPATMP006299-PA	Mdes007423-RA
EOG72CGH7	AAEL001235-PA	AGAP009695-PA	CPIJ002498-PA	FBpp0079801	FBpp0183661	LLOTMP007302-PA	PPATMP008932-PA	Mdes007804-RA
EOG72CGHC	AAEL006836-PA	AGAP002534-PA	CPIJ019137-PA	FBpp0099973	FBpp0179148	LLOTMP002185-PA	PPATMP005073-PA	Mdes009494-RA
EOG72CGHV	AAEL002207-PA	AGAP008495-PA	CPIJ003519-PA	FBpp0079490	FBpp0183303	LLOTMP002776-PA	PPATMP006234-PA	Mdes004993-RA
EOG72GBQ6	AAEL008642-PA	AGAP005771-PA	CPIJ000062-PA	FBpp0087699	FBpp0181567	LLOTMP006355-PA	PPATMP005543-PA	Mdes000746-RA
EOG72GBQ9	AAEL012549-PA	AGAP000390-PA	CPIJ010865-PA	FBpp0074048	FBpp0179945	LLOTMP005468-PA	PPATMP001289-PA	Mdes010825-RA
EOG72GBQB	AAEL013275-PB	AGAP009921-PA	CPIJ802208-PA	FBpp0294037	FBpp0182623	LLOTMP004836-PA	PPATMP001440-PA	Mdes010700-RA
EOG72GBQD	AAEL007299-PA	AGAP003607-PA	CPIJ003739-PA	FBpp0308367	FBpp0176727	LLOTMP007306-PA	PPATMP006952-PA	Mdes009904-RA
EOG72GBQT	AAEL010353-PA	AGAP012002-PA	CPIJ014145-PA	FBpp0075343	FBpp0189608	LLOTMP004023-PA	PPATMP003805-PA	Mdes015095-RA
EOG72GBQW	AAEL014014-PB	AGAP011137-PA	CPIJ008207-PA	FBpp0074113	FBpp0186492	LLOTMP008011-PA	PPATMP000148-PA	Mdes009224-RB
EOG72GBR1	AAEL000204-PA	AGAP010972-PA	CPIJ000688-PA	FBpp0073485	FBpp0189443	LLOTMP004570-PA	PPATMP011118-PA	Mdes012041-RA
EOG72GBR3	AAEL008496-PA	AGAP009131-PA	CPIJ000756-PA	FBpp0080901	FBpp0190521	LLOTMP008461-PA	PPATMP006218-PA	Mdes013417-RA
EOG72GBRN	AAEL017371-PA	AGAP009322-PA	CPIJ801566-PA	FBpp0072503	FBpp0184943	LLOTMP008050-PA	PPATMP008652-PA	Mdes016544-RA
EOG72K6ZC	AAEL012949-PA	AGAP011169-PA	CPIJ013339-PA	FBpp0086274	FBpp0181777	LLOTMP000125-PA	PPATMP003920-PA	Mdes014670-RA
EOG72K6ZH	AAEL012998-PA	AGAP002707-PA	CPIJ002880-PA	FBpp0073986	FBpp0179922	LLOTMP002883-PA	PPATMP003148-PA	Mdes015591-RA
EOG72K6ZN	AAEL005513-PA	AGAP008551-PA	CPIJ000420-PA	FBpp0304648	FBpp0190638	LLOTMP009024-PA	PPATMP007902-PA	Mdes007752-RA
EOG72K700	AAEL011850-PA	AGAP000284-PA	CPIJ800154-PA	FBpp0081949	FBpp0176390	LLOTMP005511-PA	PPATMP000301-PA	Mdes011353-RA
EOG72K707	AAEL002678-PA	AGAP008785-PA	CPIJ016693-PA	FBpp0080089	FBpp0189796	LLOTMP007979-PA	PPATMP004417-PA	Mdes008511-RA
EOG72K708	AAEL006931-PA	AGAP011627-PA	CPIJ013982-PA	FBpp0086167	FBpp0175716	LLOTMP007664-PA	PPATMP010241-PA	Mdes004455-RA
EOG72K70B	AAEL015307-PA	AGAP001661-PA	CPIJ001825-PA	FBpp0307964	FBpp0187202	LLOTMP004161-PA	PPATMP005469-PA	Mdes001544-RA
EOG72P361	AAEL000693-PA	AGAP007873-PA	CPIJ004787-PA	FBpp0307598	FBpp0188841	LLOTMP005634-PA	PPATMP001012-PA	Mdes011152-RA
EOG72P369	AAEL001869-PA	AGAP010139-PA	CPIJ802092-PA	FBpp0290556	FBpp0189965	LLOTMP000343-PA	PPATMP004356-PA	Mdes002245-RA
EOG72P36H	AAEL002525-PA	AGAP003425-PA	CPIJ015772-PA	FBpp0084502	FBpp0187720	LLOTMP006547-PA	PPATMP001589-PA	Mdes000875-RA
EOG72P36Q	AAEL008641-PA	AGAP005773-PB	CPIJ000066-PA	FBpp0087359	FBpp0181400	LLOTMP009673-PA	PPATMP002041-PA	Mdes006286-RA
EOG72P36V	AAEL001810-PA	AGAP009020-PA	CPIJ010939-PA	FBpp0112547	FBpp0190270	LLOTMP004116-PA	PPATMP006487-PA	Mdes009497-RA
EOG72P370	AAEL002065-PA	AGAP008717-PA	CPIJ001976-PA	FBpp0078979	FBpp0190304	LLOTMP008585-PA	PPATMP003870-PA	Mdes008300-RA
EOG72P376	AAEL010505-PA	AGAP005080-PA	CPIJ010817-PA	FBpp0088028	FBpp0184212	LLOTMP002614-PA	PPATMP001889-PA	Mdes011343-RA
EOG72P37H	AAEL006346-PB	AGAP010983-PA	CPIJ005255-PA	FBpp0075353	FBpp0189702	LLOTMP000665-PA	PPATMP004164-PA	Mdes006773-RA
EOG72RZF4	AAEL006165-PA	AGAP001061-PB	CPIJ017182-PA	FBpp0293023	FBpp0183989	LLOTMP001787-PA	PPATMP009784-PA	Mdes008971-RA
EOG72RZFX	AAEL001809-PA	AGAP009016-PA	CPIJ010933-PA	FBpp0079592	FBpp0183112	LLOTMP003950-PA	PPATMP010575-PA	Mdes007614-RA
EOG72RZG6	AAEL004873-PA	AGAP004551-PA	CPIJ008702-PA	FBpp0082228	FBpp0187171	LLOTMP003321-PA	PPATMP000140-PA	Mdes010004-RA
EOG72VTNZ	AAEL011258-PA	AGAP004507-PB	CPIJ802132-PA	FBpp0303336	FBpp0188301	LLOTMP004074-PA	PPATMP006384-PA	Mdes009287-RA
EOG72VTP1	AAEL002437-PA	AGAP002618-PA	CPIJ011126-PA	FBpp0078372	FBpp0187122	LLOTMP001542-PA	PPATMP004839-PA	Mdes006387-RB
EOG72VTP2	AAEL012378-PA	AGAP008639-PA	CPIJ000379-PA	FBpp0076461	FBpp0189563	LLOTMP007298-PA	PPATMP002974-PA	Mdes011608-RA
EOG72VTP3	AAEL003939-PA	AGAP013266-PA	CPIJ018256-PA	FBpp0078417	FBpp0186273	LLOTMP002681-PA	PPATMP000340-PA	Mdes001833-RA
EOG72VTP5	AAEL013905-PB	AGAP011933-PA	CPIJ019077-PA	FBpp0077935	FBpp0176860	LLOTMP001499-PA	PPATMP005556-PA	Mdes001090-RA
EOG72VTPC	AAEL011277-PA	AGAP012439-PA	CPIJ013017-PA	FBpp0071549	FBpp0174867	LLOTMP001123-PA	PPATMP004670-PA	Mdes002093-RA
EOG72VTPV	AAEL011135-PA	AGAP001152-PA	CPIJ013389-PA	FBpp0081087	FBpp0176530	LLOTMP006781-PA	PPATMP003028-PA	Mdes007241-RA
EOG72VTQD	AAEL007355-PA	AGAP002407-PA	CPIJ015929-PA	FBpp0081380	FBpp0185649	LLOTMP005603-PA	PPATMP004214-PA	Mdes003863-RA
EOG72VTQJ	AAEL000147-PA	AGAP002477-PA	CPIJ009639-PA	FBpp0082729	FBpp0176505	LLOTMP009251-PA	PPATMP009476-PA	Mdes008610-RA
EOG72ZPX3	AAEL004345-PA	AGAP012283-PA	CPIJ010526-PA	FBpp0086373	FBpp0174805	LLOTMP008752-PA	PPATMP003481-PA	Mdes007935-RA
EOG72ZPX8	AAEL013167-PA	AGAP006542-PA	CPIJ002979-PA	FBpp0309346	FBpp0180042	LLOTMP001667-PA	PPATMP008687-PA	Mdes015527-RA
EOG72ZPXB	AAEL001250-PA	AGAP004945-PA	CPIJ006533-PA	FBpp0075940	FBpp0186868	LLOTMP000476-PA	PPATMP001234-PA	Mdes000853-RA
EOG72ZPXC	AAEL008241-PA	AGAP009795-PA	CPIJ006128-PA	FBpp0289652	FBpp0183068	LLOTMP001664-PA	PPATMP004741-PA	Mdes010002-RA
EOG72ZPXG	AAEL001216-PA	AGAP009075-PA	CPIJ014241-PA	FBpp0078754	FBpp0190007	LLOTMP007893-PA	PPATMP006794-PA	Mdes008485-RA
EOG72ZPXX	AAEL000077-PA	AGAP004461-PB	CPIJ013965-PA	FBpp0081847	FBpp0176147	LLOTMP005058-PA	PPATMP004483-PA	Mdes010122-RA
EOG72ZPZ3	AAEL013979-PB	AGAP011108-PA	CPIJ009031-PA	FBpp0075264	FBpp0189322	LLOTMP005992-PA	PPATMP003305-PA	Mdes001574-RA
EOG72ZPZJ	AAEL010249-PA	AGAP011243-PA	CPIJ005009-PA	FBpp0086057	FBpp0181793	LLOTMP006151-PA	PPATMP003339-PA	Mdes008404-RA
EOG732K4W	AAEL013386-PA	AGAP007683-PA	CPIJ018730-PA	FBpp0071685	FBpp0181635	LLOTMP000703-PA	PPATMP003819-PA	Mdes006540-RA
EOG732K5M	AAEL004004-PA	AGAP013148-PA	CPIJ001373-PA	FBpp0070817	FBpp0182433	LLOTMP003814-PA	PPATMP008352-PA	Mdes014335-RA
EOG732K5P	AAEL011985-PA	AGAP004490-PA	CPIJ006355-PA	FBpp0085137	FBpp0178057	LLOTMP002967-PA	PPATMP004778-PA	Mdes011414-RA
EOG732K5X	AAEL010844-PA	AGAP005954-PA	CPIJ008956-PA	FBpp0082929	FBpp0188036	LLOTMP005580-PA	PPATMP007026-PA	Mdes007587-RA
EOG732K5Z	AAEL004113-PA	AGAP011056-PA	CPIJ003404-PA	FBpp0077937	FBpp0176862	LLOTMP001253-PA	PPATMP001986-PA	Mdes004143-RA
EOG732K68	AAEL001945-PA	AGAP006245-PA	CPIJ009914-PA	FBpp0073099	FBpp0176832	LLOTMP006667-PA	PPATMP009272-PA	Mdes002324-RA
EOG732K6D	AAEL004603-PA	AGAP004296-PA	CPIJ005783-PA	FBpp0084801	FBpp0177697	LLOTMP004802-PA	PPATMP007656-PA	Mdes000950-RA
EOG735FCR	AAEL007589-PA	AGAP004320-PA	CPIJ002759-PA	FBpp0293271	FBpp0187370	LLOTMP002906-PA	PPATMP009904-PA	Mdes012159-RA
EOG735FCS	AAEL006012-PA	AGAP009522-PA	CPIJ014382-PA	FBpp0289280	FBpp0183754	LLOTMP002162-PA	PPATMP011027-PA	Mdes003198-RA
EOG735FD5	AAEL011756-PA	AGAP000881-PA	CPIJ009438-PA	FBpp0074784	FBpp0185019	LLOTMP002407-PA	PPATMP002903-PA	Mdes003434-RA
EOG735FDQ	AAEL002216-PB	AGAP008195-PA	CPIJ802182-PA	FBpp0087705	FBpp0180954	LLOTMP009412-PA	PPATMP001561-PA	Mdes007814-RA
EOG7389MR	AAEL012019-PA	AGAP004884-PA	CPIJ016727-PA	FBpp0086998	FBpp0184231	LLOTMP001831-PA	PPATMP008475-PA	Mdes012975-RA
EOG7389MV	AAEL014046-PA	AGAP004499-PB	CPIJ012992-PA	FBpp0082855	FBpp0187950	LLOTMP008308-PA	PPATMP010608-PA	Mdes002633-RA
EOG7389N9	AAEL011391-PA	AGAP010268-PA	CPIJ010573-PA	FBpp0081263	FBpp0176251	LLOTMP009847-PA	PPATMP008785-PA	Mdes007213-RA
EOG7389NF	AAEL002809-PB	AGAP011057-PA	CPIJ008672-PA	FBpp0077938	FBpp0176863	LLOTMP002522-PA	PPATMP004672-PA	Mdes005820-RA
EOG7389NH	AAEL013392-PA	AGAP004242-PA	CPIJ006234-PA	FBpp0082457	FBpp0187958	LLOTMP009918-PA	PPATMP010297-PA	Mdes002212-RB
EOG7389NJ	AAEL001870-PA	AGAP007988-PA	CPIJ802286-PA	FBpp0077450	FBpp0190664	LLOTMP008057-PA	PPATMP007783-PA	Mdes004702-RA
EOG7389NW	AAEL012180-PA	AGAP006810-PA	CPIJ012910-PA	FBpp0076832	FBpp0176081	LLOTMP001334-PA	PPATMP002353-PA	Mdes008746-RA
EOG7389P5	AAEL014136-PA	AGAP002486-PA	CPIJ009971-PA	FBpp0081700	FBpp0187789	LLOTMP008516-PA	PPATMP010803-PA	Mdes005648-RA
EOG73C5VQ	AAEL011111-PA	AGAP004265-PA	CPIJ013392-PA	FBpp0084017	FBpp0186098	LLOTMP006802-PA	PPATMP003158-PA	Mdes007258-RA
EOG73C5VX	AAEL011109-PA	AGAP002093-PA	CPIJ010244-PA	FBpp0079002	FBpp0189715	LLOTMP008500-PA	PPATMP002786-PA	Mdes006951-RA
EOG73C5W3	AAEL000154-PA	AGAP002476-PA	CPIJ009641-PA	FBpp0073142	FBpp0180443	LLOTMP003468-PA	PPATMP000451-PA	Mdes006150-RA
EOG73C5WV	AAEL002935-PA	AGAP000864-PA	CPIJ011748-PA	FBpp0078814	FBpp0183161	LLOTMP002344-PA	PPATMP000453-PA	Mdes013574-RA
EOG73C5WX	AAEL005939-PA	AGAP001778-PA	CPIJ011648-PA	FBpp0088286	FBpp0180125	LLOTMP000270-PA	PPATMP001195-PA	Mdes006375-RA
EOG73C5X2	AAEL002578-PA	AGAP010471-PA	CPIJ003950-PA	FBpp0074589	FBpp0189224	LLOTMP009772-PA	PPATMP008216-PA	Mdes004811-RA
EOG73C5X8	AAEL008039-PA	AGAP002010-PA	CPIJ012206-PA	FBpp0073209	FBpp0182765	LLOTMP004555-PA	PPATMP002570-PA	Mdes008926-RA
EOG73G23T	AAEL012106-PA	AGAP000138-PA	CPIJ801883-PA	FBpp0289395	FBpp0185987	LLOTMP005707-PA	PPATMP006803-PA	Mdes000234-RA
EOG73G23Z	AAEL001113-PA	AGAP012251-PA	CPIJ005703-PA	FBpp0086261	FBpp0175929	LLOTMP003268-PA	PPATMP010146-PA	Mdes005813-RA
EOG73G243	AAEL010533-PB	AGAP028090-PA	CPIJ017214-PA	FBpp0088056	FBpp0184224	LLOTMP005756-PA	PPATMP003975-PA	Mdes005899-RA
EOG73G251	AAEL003990-PA	AGAP011838-PA	CPIJ006449-PA	FBpp0089346	FBpp0180366	LLOTMP006154-PA	PPATMP000221-PA	Mdes004520-RA
EOG73JXBF	AAEL001421-PA	AGAP005467-PA	CPIJ014531-PA	FBpp0085860	FBpp0181882	LLOTMP000218-PA	PPATMP010140-PA	Mdes005481-RA
EOG73JXC1	AAEL009763-PA	AGAP013021-PA	CPIJ009521-PA	FBpp0288767	FBpp0188543	LLOTMP010101-PA	PPATMP001695-PA	Mdes017155-RA
EOG73JXCG	AAEL002529-PA	AGAP006160-PA	CPIJ015776-PA	FBpp0075358	FBpp0189745	LLOTMP001049-PA	PPATMP008517-PA	Mdes005209-RA
EOG73JXCH	AAEL013337-PA	AGAP003401-PA	CPIJ011905-PA	FBpp0082287	FBpp0187189	LLOTMP009594-PA	PPATMP009104-PA	Mdes015689-RA
EOG73JXCS	AAEL001026-PA	AGAP013545-PA	CPIJ007236-PA	FBpp0075167	FBpp0182099	LLOTMP001541-PA	PPATMP010801-PA	Mdes007156-RA
EOG73NSKD	AAEL010971-PA	AGAP005541-PA	CPIJ003939-PA	FBpp0076196	FBpp0181992	LLOTMP005184-PA	PPATMP002885-PA	Mdes000624-RA
EOG73NSKH	AAEL002465-PA	AGAP006269-PA	CPIJ010661-PA	FBpp0085870	FBpp0181884	LLOTMP005514-PA	PPATMP005581-PA	Mdes008720-RA
EOG73NSKK	AAEL005728-PA	AGAP008604-PC	CPIJ801789-PA	FBpp0075386	FBpp0188824	LLOTMP010108-PA	PPATMP001900-PA	Mdes002411-RA
EOG73NSM4	AAEL005262-PA	AGAP006101-PA	CPIJ011926-PA	FBpp0112035	FBpp0181248	LLOTMP006533-PA	PPATMP006862-PA	Mdes000297-RA
EOG73NSM8	AAEL012164-PA	AGAP005126-PA	CPIJ002281-PA	FBpp0072277	FBpp0180877	LLOTMP002272-PA	PPATMP009854-PA	Mdes000043-RA
EOG73NSMR	AAEL007061-PA	AGAP012376-PA	CPIJ014089-PA	FBpp0072463	FBpp0186705	LLOTMP005999-PA	PPATMP009259-PA	Mdes015222-RA
EOG73RNTR	AAEL008728-PA	AGAP010702-PA	CPIJ012510-PA	FBpp0085616	FBpp0181737	LLOTMP002723-PA	PPATMP002328-PA	Mdes004506-RA
EOG73RNV0	AAEL000938-PA	AGAP011900-PA	CPIJ001243-PA	FBpp0071849	FBpp0174576	LLOTMP000833-PA	PPATMP004146-PA	Mdes007530-RA
EOG73VJ26	AAEL002357-PA	AGAP000065-PA	CPIJ006394-PA	FBpp0300963	FBpp0179716	LLOTMP000886-PA	PPATMP003728-PA	Mdes001217-RA
EOG73VJ28	AAEL010764-PA	AGAP009591-PA	CPIJ011996-PA	FBpp0081045	FBpp0190771	LLOTMP004871-PA	PPATMP003287-PA	Mdes009968-RA
EOG73VJ2B	AAEL000971-PA	AGAP010599-PA	CPIJ017557-PA	FBpp0071560	FBpp0174284	LLOTMP003077-PA	PPATMP005269-PA	Mdes010057-RA
EOG73VJ2K	AAEL006074-PA	AGAP003884-PB	CPIJ003661-PA	FBpp0084785	FBpp0187164	LLOTMP000692-PA	PPATMP006397-PA	Mdes004855-RA
EOG73VJ2N	AAEL017188-PA	AGAP007655-PA	CPIJ012805-PA	FBpp0072026	FBpp0181661	LLOTMP006136-PA	PPATMP006642-PA	Mdes006485-RC
EOG73VJ2R	AAEL007160-PA	AGAP004294-PA	CPIJ016165-PA	FBpp0074519	FBpp0182371	LLOTMP001580-PA	PPATMP010841-PA	Mdes010108-RA
EOG73VJ2W	AAEL002226-PA	AGAP008476-PA	CPIJ003503-PA	FBpp0085104	FBpp0178073	LLOTMP004904-PA	PPATMP007687-PA	Mdes001348-RA
EOG73VJ3B	AAEL005069-PA	AGAP004146-PA	CPIJ005366-PA	FBpp0083503	FBpp0191271	LLOTMP001836-PA	PPATMP006723-PA	Mdes011713-RA
EOG73VJ3F	AAEL004846-PA	AGAP005858-PA	CPIJ007555-PA	FBpp0290878	FBpp0186000	LLOTMP009805-PA	PPATMP002838-PA	Mdes013797-RA
EOG73ZD9B	AAEL002141-PA	AGAP003106-PA	CPIJ007383-PA	FBpp0083345	FBpp0191246	LLOTMP009606-PA	PPATMP001386-PA	Mdes011965-RA
EOG73ZD9F	AAEL012556-PA	AGAP007857-PA	CPIJ001761-PA	FBpp0077752	FBpp0183374	LLOTMP007219-PA	PPATMP003999-PA	Mdes007665-RA
EOG73ZD9G	AAEL007526-PA	AGAP005894-PA	CPIJ000098-PA	FBpp0087472	FBpp0180870	LLOTMP006113-PA	PPATMP010478-PA	Mdes004023-RA
EOG73ZD9R	AAEL003106-PA	AGAP007131-PA	CPIJ003697-PA	FBpp0083645	FBpp0188325	LLOTMP000199-PA	PPATMP004939-PA	Mdes004179-RA
EOG73ZDB7	AAEL014762-PA	AGAP003300-PA	CPIJ001666-PA	FBpp0088863	FBpp0177582	LLOTMP007348-PA	PPATMP006316-PA	Mdes012000-RA
EOG73ZDBB	AAEL000701-PA	AGAP007937-PA	CPIJ801863-PA	FBpp0080401	FBpp0178189	LLOTMP000232-PA	PPATMP006222-PA	Mdes007906-RA
EOG73ZDBC	AAEL013394-PA	AGAP004425-PA	CPIJ006246-PA	FBpp0081152	FBpp0176051	LLOTMP001090-PA	PPATMP001489-PA	Mdes002219-RA
EOG7428J2	AAEL006956-PA	AGAP003619-PA	CPIJ008034-PA	FBpp0070861	FBpp0185422	LLOTMP008257-PA	PPATMP006498-PA	Mdes008465-RA
EOG7428J5	AAEL009307-PA	AGAP002287-PA	CPIJ004076-PA	FBpp0083452	FBpp0191430	LLOTMP008405-PA	PPATMP001478-PA	Mdes001582-RB
EOG7428J9	AAEL001859-PA	AGAP011358-PA	CPIJ802288-PA	FBpp0077461	FBpp0190572	LLOTMP006420-PA	PPATMP004007-PA	Mdes010172-RA
EOG7428JB	AAEL001722-PA	AGAP008254-PA	CPIJ801456-PA	FBpp0079778	FBpp0190491	LLOTMP005464-PA	PPATMP005984-PA	Mdes010591-RA
EOG7454S2	AAEL004777-PA	AGAP008347-PA	CPIJ011619-PA	FBpp0080183	FBpp0185169	LLOTMP000822-PA	PPATMP000005-PA	Mdes018870-RA
EOG7454S4	AAEL009360-PA	AGAP012499-PA	CPIJ004252-PA	FBpp0078042	FBpp0176010	LLOTMP007257-PA	PPATMP004342-PA	Mdes000906-RA
EOG7454SF	AAEL002784-PA	AGAP004417-PA	CPIJ008671-PA	FBpp0071277	FBpp0190935	LLOTMP003593-PA	PPATMP009788-PA	Mdes014173-RA
EOG7454SM	AAEL012841-PA	AGAP009942-PA	CPIJ005490-PA	FBpp0078842	FBpp0183183	LLOTMP007993-PA	PPATMP000949-PA	Mdes009805-RA
EOG7454SR	AAEL006080-PA	AGAP013412-PA	CPIJ003679-PA	FBpp0084955	FBpp0177586	LLOTMP000926-PA	PPATMP003207-PA	Mdes012722-RA
EOG748112	AAEL011134-PA	AGAP001150-PA	CPIJ013387-PA	FBpp0081397	FBpp0176586	LLOTMP004329-PA	PPATMP003596-PA	Mdes013320-RA
EOG748113	AAEL003911-PA	AGAP002386-PA	CPIJ001721-PA	FBpp0078566	FBpp0185579	LLOTMP000309-PA	PPATMP008141-PA	Mdes013644-RA
EOG74811D	AAEL013023-PA	AGAP008328-PA	CPIJ802435-PA	FBpp0077721	FBpp0182987	LLOTMP003888-PA	PPATMP004971-PA	Mdes005063-RA
EOG748124	AAEL012820-PA	AGAP001426-PA	CPIJ002387-PA	FBpp0082370	FBpp0187415	LLOTMP005296-PA	PPATMP002363-PA	Mdes011547-RA
EOG74812M	AAEL002337-PA	AGAP006946-PA	CPIJ002330-PA	FBpp0076858	FBpp0176244	LLOTMP004534-PA	PPATMP002862-PA	Mdes000107-RA
EOG74BW83	AAEL003157-PA	AGAP010179-PA	CPIJ003128-PA	FBpp0079708	FBpp0181120	LLOTMP004792-PA	PPATMP008058-PA	Mdes004999-RA
EOG74BW94	AAEL000487-PA	AGAP001349-PA	CPIJ012172-PA	FBpp0082963	FBpp0176692	LLOTMP007489-PA	PPATMP005609-PA	Mdes009917-RA
EOG74BW9G	AAEL011656-PA	AGAP001274-PA	CPIJ001180-PA	FBpp0086269	FBpp0175445	LLOTMP009767-PA	PPATMP003729-PA	Mdes015497-RA
EOG74BW9P	AAEL017030-PA	AGAP009142-PA	CPIJ802058-PA	FBpp0079668	FBpp0183086	LLOTMP008790-PA	PPATMP009730-PA	Mdes012587-RA
EOG74FRGT	AAEL009067-PA	AGAP009600-PA	CPIJ801392-PA	FBpp0080319	FBpp0179563	LLOTMP007216-PA	PPATMP003315-PA	Mdes005003-RA
EOG74FRH0	AAEL013801-PA	AGAP001531-PA	CPIJ017095-PA	FBpp0082619	FBpp0176805	LLOTMP000955-PA	PPATMP003127-PA	Mdes011174-RA
EOG74FRHC	AAEL001145-PA	AGAP012237-PA	CPIJ005718-PA	FBpp0303122	FBpp0186034	LLOTMP005232-PA	PPATMP004376-PA	Mdes007578-RA
EOG74FRHD	AAEL002244-PA	AGAP008489-PA	CPIJ003510-PA	FBpp0079317	FBpp0189910	LLOTMP005818-PA	PPATMP005474-PA	Mdes014338-RA
EOG74FRHF	AAEL007854-PA	AGAP008269-PA	CPIJ801424-PA	FBpp0079444	FBpp0183035	LLOTMP007772-PA	PPATMP000223-PA	Mdes005172-RA
EOG74FRHV	AAEL003460-PA	AGAP012206-PA	CPIJ005034-PA	FBpp0290383	FBpp0178258	LLOTMP001000-PA	PPATMP005755-PA	Mdes010784-RA
EOG74FRJ2	AAEL009944-PA	AGAP008325-PA	CPIJ802429-PA	FBpp0077570	FBpp0182579	LLOTMP008559-PA	PPATMP008489-PA	Mdes015977-RA
EOG74FRJJ	AAEL003360-PA	AGAP013489-PA	CPIJ008927-PA	FBpp0073307	FBpp0178954	LLOTMP001450-PA	PPATMP008562-PA	Mdes007335-RA
EOG74JMQS	AAEL001914-PA	AGAP009143-PA	CPIJ019672-PA	FBpp0297894	FBpp0182785	LLOTMP002580-PA	PPATMP008087-PA	Mdes012585-RB
EOG74JMQT	AAEL013189-PA	AGAP001820-PA	CPIJ003582-PA	FBpp0290929	FBpp0186193	LLOTMP009858-PA	PPATMP005580-PA	Mdes000607-RA
EOG74JMQV	AAEL003391-PA	AGAP001947-PA	CPIJ017909-PA	FBpp0303409	FBpp0186412	LLOTMP006766-PA	PPATMP007333-PA	Mdes010467-RA
EOG74JMR0	AAEL006466-PA	AGAP001010-PA	CPIJ015759-PA	FBpp0073880	FBpp0180551	LLOTMP007451-PA	PPATMP000964-PA	Mdes006744-RA
EOG74JMRQ	AAEL010723-PA	AGAP004363-PA	CPIJ003427-PA	FBpp0083766	FBpp0188598	LLOTMP001821-PA	PPATMP006419-PA	Mdes000899-RA
EOG74JMRV	AAEL013290-PA	AGAP003088-PA	CPIJ002777-PA	FBpp0082923	FBpp0186418	LLOTMP005981-PA	PPATMP007008-PA	Mdes010302-RA
EOG74JMS1	AAEL005522-PA	AGAP000400-PA	CPIJ801889-PA	FBpp0111905	FBpp0185449	LLOTMP006226-PA	PPATMP007262-PA	Mdes006961-RA
EOG74NGZR	AAEL006397-PA	AGAP010646-PA	CPIJ017343-PA	FBpp0075424	FBpp0190050	LLOTMP005785-PA	PPATMP001030-PA	Mdes012885-RA
EOG74NGZS	AAEL005660-PA	AGAP009262-PA	CPIJ005469-PA	FBpp0080716	FBpp0185241	LLOTMP003142-PA	PPATMP001103-PA	Mdes010673-RA
EOG74NGZZ	AAEL005790-PA	AGAP000184-PB	CPIJ012341-PA	FBpp0082129	FBpp0187274	LLOTMP005970-PA	PPATMP000967-PA	Mdes000426-RA
EOG74NH01	AAEL010060-PA	AGAP002183-PA	CPIJ008397-PA	FBpp0076244	FBpp0179178	LLOTMP007977-PA	PPATMP004415-PA	Mdes003369-RA
EOG74NH07	AAEL004727-PA	AGAP008700-PA	CPIJ001957-PA	FBpp0112280	FBpp0181163	LLOTMP001948-PA	PPATMP009314-PA	Mdes007642-RA
EOG74NH0P	AAEL001983-PA	AGAP008032-PA	CPIJ008082-PA	FBpp0304816	FBpp0183657	LLOTMP000368-PA	PPATMP003280-PA	Mdes010650-RA
EOG74NH0R	AAEL008220-PA	AGAP007254-PA	CPIJ002123-PA	FBpp0079306	FBpp0189753	LLOTMP001055-PA	PPATMP000300-PA	Mdes004842-RA
EOG74NH0Z	AAEL001799-PA	AGAP008385-PA	CPIJ801723-PA	FBpp0074015	FBpp0180002	LLOTMP003943-PA	PPATMP010564-PA	Mdes007812-RA
EOG74RC6Q	AAEL006211-PA	AGAP006055-PA	CPIJ000307-PA	FBpp0076526	FBpp0189197	LLOTMP001367-PA	PPATMP006958-PA	Mdes002828-RA
EOG74RC70	AAEL002370-PA	AGAP009826-PA	CPIJ000895-PA	FBpp0309188	FBpp0174771	LLOTMP007740-PA	PPATMP009793-PA	Mdes008310-RB
EOG74RC86	AAEL011043-PA	AGAP006830-PA	CPIJ018638-PA	FBpp0072669	FBpp0188931	LLOTMP002518-PA	PPATMP009742-PA	Mdes006261-RA
EOG74V7FP	AAEL012259-PA	AGAP005021-PA	CPIJ801943-PA	FBpp0085716	FBpp0175038	LLOTMP009910-PA	PPATMP002558-PA	Mdes009113-RA
EOG74V7FT	AAEL005061-PA	AGAP004147-PA	CPIJ009626-PA	FBpp0083932	FBpp0187513	LLOTMP001835-PA	PPATMP007023-PA	Mdes011714-RA
EOG74V7FW	AAEL006738-PA	AGAP005411-PA	CPIJ000260-PA	FBpp0289142	FBpp0180256	LLOTMP008666-PA	PPATMP009591-PA	Mdes002497-RA
EOG74V7FX	AAEL001244-PA	AGAP007685-PA	CPIJ018471-PA	FBpp0289650	FBpp0181553	LLOTMP000701-PA	PPATMP006342-PA	Mdes006537-RA
EOG74V7G0	AAEL000569-PA	AGAP001765-PA	CPIJ007301-PA	FBpp0086786	FBpp0181182	LLOTMP006156-PA	PPATMP001751-PA	Mdes005821-RA
EOG74V7G8	AAEL011762-PA	AGAP001442-PA	CPIJ015964-PA	FBpp0084375	FBpp0186114	LLOTMP003108-PA	PPATMP000606-PA	Mdes004112-RB
EOG74V7GK	AAEL008166-PA	AGAP001903-PA	CPIJ008366-PA	FBpp0082985	FBpp0176112	LLOTMP006516-PA	PPATMP002007-PA	Mdes003815-RA
EOG74Z3PP	AAEL004177-PA	AGAP004888-PA	CPIJ004531-PA	FBpp0076143	FBpp0176958	LLOTMP006006-PA	PPATMP002083-PA	Mdes002684-RA
EOG74Z3PQ	AAEL006950-PA	AGAP000826-PA	CPIJ006982-PA	FBpp0070639	FBpp0178647	LLOTMP000491-PA	PPATMP009777-PA	Mdes008466-RA
EOG74Z3PZ	AAEL009686-PA	AGAP004738-PA	CPIJ002511-PA	FBpp0081475	FBpp0185657	LLOTMP000517-PA	PPATMP007166-PA	Mdes007449-RA
EOG74Z3Q1	AAEL006744-PA	AGAP005406-PA	CPIJ010599-PA	FBpp0076685	FBpp0177377	LLOTMP006653-PA	PPATMP008221-PA	Mdes002613-RA
EOG74Z3Q3	AAEL009295-PA	AGAP007500-PA	CPIJ008616-PA	FBpp0087044	FBpp0181242	LLOTMP001982-PA	PPATMP002291-PA	Mdes000651-RA
EOG74Z3Q6	AAEL012094-PA	AGAP005569-PA	CPIJ801916-PA	FBpp0110433	FBpp0185982	LLOTMP004026-PA	PPATMP000516-PA	Mdes007028-RA
EOG74Z3QR	AAEL004112-PA	AGAP011054-PA	CPIJ003399-PA	FBpp0073594	FBpp0191023	LLOTMP008460-PA	PPATMP006220-PA	Mdes003451-RB
EOG751ZXN	AAEL009903-PA	AGAP003940-PA	CPIJ001711-PA	FBpp0081715	FBpp0187800	LLOTMP002533-PA	PPATMP007934-PA	Mdes006804-RA
EOG751ZZ8	AAEL001565-PA	AGAP007606-PA	CPIJ000256-PA	FBpp0308510	FBpp0180871	LLOTMP000327-PA	PPATMP010401-PA	Mdes004584-RA
EOG751ZZB	AAEL000816-PA	AGAP002992-PA	CPIJ007527-PA	FBpp0081438	FBpp0186278	LLOTMP009665-PA	PPATMP003004-PA	Mdes014658-RA
EOG751ZZJ	AAEL001090-PA	AGAP004163-PB	CPIJ002660-PA	FBpp0113057	FBpp0191411	LLOTMP007285-PA	PPATMP001211-PA	Mdes010581-RA
EOG751ZZP	AAEL001738-PA	AGAP006025-PA	CPIJ016456-PA	FBpp0076651	FBpp0177381	LLOTMP006412-PA	PPATMP003059-PA	Mdes008188-RA
EOG751ZZS	AAEL012686-PA	AGAP012990-PA	CPIJ001218-PA	FBpp0308991	FBpp0181394	LLOTMP006494-PA	PPATMP009349-PA	Mdes004569-RA
EOG754V5D	AAEL009795-PA	AGAP001662-PA	CPIJ001828-PA	FBpp0291051	FBpp0187201	LLOTMP004160-PA	PPATMP007894-PA	Mdes002522-RA
EOG754V65	AAEL005208-PA	AGAP007626-PA	CPIJ002052-PA	FBpp0081650	FBpp0191306	LLOTMP000204-PA	PPATMP007581-PA	Mdes006138-RA
EOG754V66	AAEL011199-PA	AGAP000681-PA	CPIJ009806-PA	FBpp0081209	FBpp0188187	LLOTMP009152-PA	PPATMP002014-PA	Mdes000412-RA
EOG754V68	AAEL010071-PA	AGAP011126-PA	CPIJ002523-PA	FBpp0081556	FBpp0185992	LLOTMP004988-PA	PPATMP000482-PA	Mdes003803-RA
EOG754V6K	AAEL013645-PA	AGAP005518-PA	CPIJ000101-PA	FBpp0087471	FBpp0180869	LLOTMP006112-PA	PPATMP010479-PA	Mdes006470-RA
EOG754V6N	AAEL007196-PA	AGAP009891-PA	CPIJ802439-PA	FBpp0072302	FBpp0175310	LLOTMP005381-PA	PPATMP010173-PA	Mdes013808-RA
EOG754V6P	AAEL001955-PA	AGAP011522-PA	CPIJ013581-PA	FBpp0083124	FBpp0179925	LLOTMP009230-PA	PPATMP008291-PA	Mdes015024-RA
EOG754V6T	AAEL002198-PA	AGAP008475-PA	CPIJ003502-PA	FBpp0077282	FBpp0183627	LLOTMP001646-PA	PPATMP000698-PA	Mdes015949-RA
EOG757QDC	AAEL007672-PA	AGAP012229-PA	CPIJ005726-PA	FBpp0070794	FBpp0179318	LLOTMP002780-PA	PPATMP003097-PA	Mdes001541-RB
EOG757QDH	AAEL005740-PA	AGAP008596-PC	CPIJ801793-PA	FBpp0080167	FBpp0185362	LLOTMP004788-PA	PPATMP006096-PA	Mdes009644-RA
EOG757QDJ	AAEL007307-PA	AGAP004439-PA	CPIJ002790-PA	FBpp0084875	FBpp0177602	LLOTMP009900-PA	PPATMP001207-PA	Mdes009218-RA
EOG757QDN	AAEL000486-PA	AGAP002762-PA	CPIJ006040-PA	FBpp0081401	FBpp0176593	LLOTMP004435-PA	PPATMP008749-PA	Mdes007675-RA
EOG757QDS	AAEL002272-PA	AGAP005940-PA	CPIJ007352-PA	FBpp0072940	FBpp0177368	LLOTMP007055-PA	PPATMP005701-PA	Mdes013192-RA
EOG757QDT	AAEL000853-PA	AGAP002602-PA	CPIJ013328-PA	FBpp0072893	FBpp0184895	LLOTMP002307-PA	PPATMP005035-PA	Mdes001783-RA
EOG757QDV	AAEL007626-PA	AGAP006761-PA	CPIJ008997-PA	FBpp0074817	FBpp0186994	LLOTMP000456-PA	PPATMP004276-PA	Mdes012251-RB
EOG75BKNZ	AAEL004740-PA	AGAP008337-PA	CPIJ011954-PA	FBpp0080855	FBpp0189729	LLOTMP007832-PA	PPATMP009682-PA	Mdes009345-RA
EOG75FFW6	AAEL013308-PA	AGAP000461-PB	CPIJ011363-PA	FBpp0289137	FBpp0189243	LLOTMP001274-PA	PPATMP007501-PA	Mdes011157-RA
EOG75FFWF	AAEL006519-PA	AGAP007926-PA	CPIJ801852-PA	FBpp0077166	FBpp0180579	LLOTMP009214-PA	PPATMP002403-PA	Mdes014687-RA
EOG75FFWQ	AAEL008000-PA	AGAP007381-PA	CPIJ016071-PA	FBpp0074664	FBpp0186777	LLOTMP008884-PA	PPATMP008478-PA	Mdes005960-RA
EOG75FFX2	AAEL001904-PA	AGAP009154-PA	CPIJ010958-PA	FBpp0080890	FBpp0190713	LLOTMP000186-PA	PPATMP005682-PA	Mdes009026-RB
EOG75FFXH	AAEL003332-PA	AGAP009067-PA	CPIJ801432-PA	FBpp0080849	FBpp0189725	LLOTMP009764-PA	PPATMP002807-PA	Mdes002914-RA
EOG75JB41	AAEL009266-PA	AGAP007761-PA	CPIJ000462-PA	FBpp0288795	FBpp0189790	LLOTMP006618-PA	PPATMP003248-PA	Mdes004746-RA
EOG75JB4C	AAEL008161-PA	AGAP001900-PA	CPIJ008362-PA	FBpp0079757	FBpp0183128	LLOTMP000126-PA	PPATMP003892-PA	Mdes005713-RB
EOG75JB4M	AAEL003606-PA	AGAP000180-PA	CPIJ801627-PA	FBpp0073538	FBpp0179133	LLOTMP008432-PA	PPATMP010295-PA	Mdes007861-RA
EOG75N6C1	AAEL000564-PB	AGAP001604-PA	CPIJ007313-PA	FBpp0111901	FBpp0185446	LLOTMP000140-PA	PPATMP005697-PA	Mdes001746-RA
EOG75N6C2	AAEL010187-PA	AGAP004873-PA	CPIJ006609-PA	FBpp0306020	FBpp0174449	LLOTMP009142-PA	PPATMP000107-PA	Mdes000630-RB
EOG75N6C7	AAEL013460-PA	AGAP002354-PA	CPIJ003747-PA	FBpp0073392	FBpp0179095	LLOTMP005727-PA	PPATMP004809-PA	Mdes004601-RA
EOG75N6DC	AAEL000847-PA	AGAP003919-PA	CPIJ013731-PA	FBpp0086877	FBpp0174614	LLOTMP002089-PA	PPATMP002154-PA	Mdes001076-RA
EOG75N6DK	AAEL006310-PA	AGAP005168-PA	CPIJ005533-PA	FBpp0074892	FBpp0186972	LLOTMP003844-PA	PPATMP003161-PA	Mdes003779-RA
EOG75R2M5	AAEL011517-PA	AGAP007080-PA	CPIJ008768-PA	FBpp0087058	FBpp0174321	LLOTMP004141-PA	PPATMP004287-PA	Mdes000554-RA
EOG75R2MN	AAEL011288-PA	AGAP000883-PA	CPIJ014663-PA	FBpp0084761	FBpp0177711	LLOTMP006833-PA	PPATMP003512-PA	Mdes000486-RA
EOG75R2MP	AAEL009994-PA	AGAP002306-PA	CPIJ003890-PA	FBpp0084617	FBpp0187748	LLOTMP003829-PA	PPATMP004223-PA	Mdes000464-RA
EOG75R2MS	AAEL008648-PA	AGAP005772-PA	CPIJ000065-PA	FBpp0086483	FBpp0175614	LLOTMP009672-PA	PPATMP002042-PA	Mdes006285-RA
EOG75R2N5	AAEL000465-PA	AGAP003866-PA	CPIJ002837-PA	FBpp0100020	FBpp0182705	LLOTMP003562-PA	PPATMP005482-PA	Mdes008757-RA
EOG75R2N6	AAEL005141-PA	AGAP011346-PA	CPIJ006776-PA	FBpp0289334	FBpp0182212	LLOTMP004917-PA	PPATMP002600-PA	Mdes014490-RA
EOG75TXVQ	AAEL009890-PA	AGAP002984-PA	CPIJ007515-PA	FBpp0112135	FBpp0185698	LLOTMP006792-PA	PPATMP007240-PA	Mdes006401-RA
EOG75TXW2	AAEL012352-PA	AGAP010260-PA	CPIJ018364-PA	FBpp0303063	FBpp0176759	LLOTMP006992-PA	PPATMP008651-PA	Mdes002262-RA
EOG75XT32	AAEL007681-PA	AGAP010039-PA	CPIJ006281-PA	FBpp0078847	FBpp0183187	LLOTMP009467-PA	PPATMP002517-PA	Mdes004694-RA
EOG75XT35	AAEL004630-PA	AGAP004374-PA	CPIJ001616-PA	FBpp0083070	FBpp0187295	LLOTMP005973-PA	PPATMP002318-PA	Mdes000794-RA
EOG75XT3K	AAEL006961-PA	AGAP009101-PA	CPIJ003525-PA	FBpp0290351	FBpp0182611	LLOTMP008713-PA	PPATMP001820-PA	Mdes005441-RA
EOG75XT3M	AAEL013941-PB	AGAP009205-PA	CPIJ802367-PA	FBpp0306241	FBpp0190655	LLOTMP002356-PA	PPATMP008684-PA	Mdes012719-RA
EOG75XT3V	AAEL007766-PA	AGAP005248-PA	CPIJ018718-PA	FBpp0085498	FBpp0175234	LLOTMP008408-PA	PPATMP005608-PA	Mdes011148-RB
EOG75XT42	AAEL014177-PA	AGAP011730-PA	CPIJ001457-PA	FBpp0075272	FBpp0176854	LLOTMP009870-PA	PPATMP009371-PA	Mdes011500-RA
EOG761P9X	AAEL003731-PA	AGAP007342-PA	CPIJ005449-PA	FBpp0072450	FBpp0186604	LLOTMP001995-PA	PPATMP002831-PA	Mdes002701-RA
EOG761PB1	AAEL008269-PA	AGAP004761-PA	CPIJ014675-PA	FBpp0307717	FBpp0180267	LLOTMP005168-PA	PPATMP000730-PA	Mdes003185-RA
EOG761PBJ	AAEL004733-PA	AGAP008617-PA	CPIJ007692-PA	FBpp0078664	FBpp0190582	LLOTMP003843-PA	PPATMP009921-PA	Mdes016374-RA
EOG761PBN	AAEL000412-PA	AGAP004435-PA	CPIJ007464-PA	FBpp0072611	FBpp0180182	LLOTMP003367-PA	PPATMP010692-PA	Mdes001046-RA
EOG761PBR	AAEL000411-PA	AGAP003544-PA	CPIJ007469-PA	FBpp0081447	FBpp0176223	LLOTMP005915-PA	PPATMP008281-PA	Mdes001996-RA
EOG764JJQ	AAEL009173-PA	AGAP002802-PA	CPIJ004317-PA	FBpp0070633	FBpp0178303	LLOTMP009869-PA	PPATMP002779-PA	Mdes009992-RA
EOG764JK0	AAEL002478-PA	AGAP002554-PA	CPIJ017023-PA	FBpp0085181	FBpp0188096	LLOTMP005101-PA	PPATMP009756-PA	Mdes007168-RA
EOG764JK6	AAEL009414-PA	AGAP010792-PA	CPIJ015038-PA	FBpp0077859	FBpp0176900	LLOTMP004196-PA	PPATMP010246-PA	Mdes002630-RA
EOG764JKN	AAEL013766-PA	AGAP003308-PB	CPIJ007603-PA	FBpp0078268	FBpp0187591	LLOTMP007615-PA	PPATMP004716-PA	Mdes014494-RA
EOG764JKP	AAEL004333-PA	AGAP010407-PA	CPIJ015503-PA	FBpp0078729	FBpp0189956	LLOTMP002208-PA	PPATMP006851-PA	Mdes004537-RA
EOG764JKZ	AAEL000235-PA	AGAP004848-PA	CPIJ009944-PA	FBpp0072113	FBpp0174545	LLOTMP002205-PA	PPATMP005094-PA	Mdes006523-RA
EOG764JMC	AAEL005232-PA	AGAP003796-PA	CPIJ006105-PA	FBpp0081430	FBpp0176243	LLOTMP004473-PA	PPATMP009286-PA	Mdes010538-RA
EOG767DSP	AAEL000767-PB	AGAP011483-PA	CPIJ006230-PA	FBpp0289035	FBpp0174509	LLOTMP008291-PA	PPATMP005161-PA	Mdes001168-RB
EOG767DST	AAEL004165-PA	AGAP005567-PA	CPIJ004526-PA	FBpp0303105	FBpp0180907	LLOTMP000177-PA	PPATMP007512-PA	Mdes001637-RA
EOG767DT1	AAEL003770-PA	AGAP005460-PA	CPIJ008826-PA	FBpp0076826	FBpp0180423	LLOTMP005316-PA	PPATMP005169-PA	Mdes001410-RA
EOG767DTV	AAEL006922-PA	AGAP001313-PA	CPIJ801665-PA	FBpp0073126	FBpp0176846	LLOTMP004815-PA	PPATMP009068-PA	Mdes014084-RA
EOG76B91W	AAEL010900-PA	AGAP005401-PA	CPIJ017677-PA	FBpp0074650	FBpp0179842	LLOTMP000344-PA	PPATMP002759-PA	Mdes000667-RB
EOG76B921	AAEL010779-PA	AGAP009590-PA	CPIJ012002-PA	FBpp0100163	FBpp0183316	LLOTMP004198-PA	PPATMP006353-PA	Mdes009882-RA
EOG76B927	AAEL002764-PA	AGAP004055-PB	CPIJ004049-PA	FBpp0081834	FBpp0176101	LLOTMP003757-PA	PPATMP010074-PA	Mdes000350-RA
EOG76B92G	AAEL006921-PA	AGAP002536-PA	CPIJ009601-PA	FBpp0070176	FBpp0178515	LLOTMP005891-PA	PPATMP001813-PA	Mdes010583-RA
EOG76B932	AAEL005247-PA	AGAP003672-PA	CPIJ004110-PA	FBpp0083490	FBpp0188526	LLOTMP009346-PA	PPATMP008799-PA	Mdes000961-RA
EOG76F58P	AAEL010432-PA	AGAP004207-PA	CPIJ010196-PA	FBpp0084351	FBpp0186122	LLOTMP001347-PA	PPATMP010352-PA	Mdes006338-RA
EOG76F58T	AAEL002016-PA	AGAP008044-PA	CPIJ002642-PA	FBpp0077504	FBpp0182812	LLOTMP008191-PA	PPATMP008337-PA	Mdes018887-RA
EOG76F592	AAEL004287-PA	AGAP007977-PA	CPIJ802309-PA	FBpp0080670	FBpp0178826	LLOTMP009126-PA	PPATMP003116-PA	Mdes011850-RA
EOG76F595	AAEL011441-PA	AGAP005306-PA	CPIJ018980-PA	FBpp0088138	FBpp0182248	LLOTMP002429-PA	PPATMP004096-PA	Mdes005895-RA
EOG76F59C	AAEL007482-PA	AGAP002664-PA	CPIJ013675-PA	FBpp0078361	FBpp0188497	LLOTMP003715-PA	PPATMP006943-PA	Mdes003441-RA
EOG76F59P	AAEL014749-PB	AGAP012108-PA	CPIJ012257-PA	FBpp0070558	FBpp0187834	LLOTMP006182-PA	PPATMP007457-PA	Mdes003339-RA
EOG76F59W	AAEL013964-PA	AGAP001311-PA	CPIJ010000-PA	FBpp0075631	FBpp0188978	LLOTMP008698-PA	PPATMP004642-PA	Mdes007222-RA
EOG76J1HG	AAEL013600-PA	AGAP000032-PA	CPIJ017320-PA	FBpp0074131	FBpp0190874	LLOTMP007833-PA	PPATMP009686-PA	Mdes012214-RA
EOG76J1HH	AAEL004082-PA	AGAP000309-PA	CPIJ003147-PA	FBpp0074279	FBpp0179040	LLOTMP004605-PA	PPATMP011001-PA	Mdes006981-RA
EOG76J1HM	AAEL002913-PA	AGAP000440-PA	CPIJ016097-PA	FBpp0074564	FBpp0177172	LLOTMP003872-PA	PPATMP001615-PA	Mdes003618-RA
EOG76J1HR	AAEL003188-PA	AGAP001724-PA	CPIJ018230-PA	FBpp0086159	FBpp0174658	LLOTMP007097-PA	PPATMP010387-PA	Mdes007036-RA
EOG76J1HS	AAEL006988-PA	AGAP004254-PA	CPIJ002544-PA	FBpp0074709	FBpp0185052	LLOTMP000963-PA	PPATMP005944-PA	Mdes007299-RA
EOG76J1HZ	AAEL008786-PA	AGAP004470-PA	CPIJ007755-PA	FBpp0086207	FBpp0174598	LLOTMP007247-PA	PPATMP008981-PA	Mdes012964-RA
EOG76J1J8	AAEL000618-PA	AGAP009733-PA	CPIJ005838-PA	FBpp0292343	FBpp0183007	LLOTMP009103-PA	PPATMP002334-PA	Mdes014855-RA
EOG76J1JN	AAEL001968-PA	AGAP008034-PA	CPIJ801598-PA	FBpp0080687	FBpp0183018	LLOTMP009646-PA	PPATMP004473-PA	Mdes007661-RA
EOG76MWRK	AAEL007915-PA	AGAP000562-PC	CPIJ012259-PA	FBpp0071213	FBpp0177140	LLOTMP003941-PA	PPATMP006311-PA	Mdes003211-RB
EOG76MWRP	AAEL004464-PA	AGAP003038-PA	CPIJ019487-PA	FBpp0082707	FBpp0176333	LLOTMP000626-PA	PPATMP000621-PA	Mdes007998-RC
EOG76MWRR	AAEL003388-PA	AGAP002123-PA	CPIJ001221-PA	FBpp0084919	FBpp0178126	LLOTMP006772-PA	PPATMP003041-PA	Mdes007114-RA
EOG76MWRX	AAEL005449-PA	AGAP007832-PA	CPIJ005609-PA	FBpp0309442	FBpp0183830	LLOTMP003027-PA	PPATMP001205-PA	Mdes012657-RA
EOG76QS05	AAEL007041-PA	AGAP012372-PA	CPIJ004220-PA	FBpp0303798	FBpp0175317	LLOTMP005712-PA	PPATMP006714-PA	Mdes007524-RC
EOG76QS0N	AAEL013568-PA	AGAP006431-PA	CPIJ004608-PA	FBpp0087274	FBpp0180850	LLOTMP005317-PA	PPATMP003553-PA	Mdes008142-RA
EOG76QS11	AAEL005836-PA	AGAP000992-PB	CPIJ007182-PA	FBpp0308579	FBpp0185419	LLOTMP003391-PA	PPATMP009464-PA	Mdes008452-RA
EOG76QS1F	AAEL010430-PA	AGAP004204-PA	CPIJ010194-PA	FBpp0086008	FBpp0175577	LLOTMP004816-PA	PPATMP008975-PA	Mdes001031-RB
EOG76TN7V	AAEL003769-PB	AGAP003700-PA	CPIJ005763-PA	FBpp0084120	FBpp0177975	LLOTMP000402-PA	PPATMP008933-PA	Mdes015031-RA
EOG76TN8M	AAEL012071-PA	AGAP002219-PA	CPIJ006054-PA	FBpp0081600	FBpp0186334	LLOTMP001349-PA	PPATMP010353-PA	Mdes001901-RA
EOG76TN8N	AAEL005735-PA	AGAP008600-PA	CPIJ801792-PA	FBpp0073805	FBpp0183250	LLOTMP007267-PA	PPATMP006098-PA	Mdes016962-RA
EOG76XHG8	AAEL009068-PA	AGAP008896-PA	CPIJ801961-PA	FBpp0077424	FBpp0190563	LLOTMP006593-PA	PPATMP002027-PA	Mdes005054-RA
EOG76XHGQ	AAEL014334-PA	AGAP004915-PA	CPIJ011121-PA	FBpp0305788	FBpp0176343	LLOTMP002192-PA	PPATMP003193-PA	Mdes004829-RA
EOG76XHGS	AAEL010118-PA	AGAP005007-PA	CPIJ000119-PA	FBpp0075697	FBpp0189046	LLOTMP005223-PA	PPATMP011122-PA	Mdes003905-RA
EOG76XHH7	AAEL002220-PA	AGAP009306-PB	CPIJ008073-PA	FBpp0303013	FBpp0178575	LLOTMP008726-PA	PPATMP007329-PA	Mdes011046-RA
EOG76XHH8	AAEL014142-PA	AGAP003478-PA	CPIJ003544-PA	FBpp0073874	FBpp0180631	LLOTMP000117-PA	PPATMP007884-PA	Mdes010247-RA
EOG771CQ3	AAEL002653-PA	AGAP008656-PC	CPIJ001595-PA	FBpp0302962	FBpp0189663	LLOTMP006225-PA	PPATMP001545-PA	Mdes016529-RA
EOG771CQB	AAEL005636-PA	AGAP000082-PA	CPIJ012735-PA	FBpp0070336	FBpp0182450	LLOTMP006477-PA	PPATMP009435-PA	Mdes003439-RA
EOG771CQC	AAEL003822-PA	AGAP002734-PA	CPIJ001285-PA	FBpp0079488	FBpp0183301	LLOTMP004133-PA	PPATMP007811-PA	Mdes009222-RA
EOG771CQM	AAEL002430-PA	AGAP002347-PA	CPIJ009741-PA	FBpp0290783	FBpp0177021	LLOTMP001299-PA	PPATMP002494-PA	Mdes014222-RA
EOG771CQS	AAEL006855-PA	AGAP011493-PA	CPIJ004646-PA	FBpp0070839	FBpp0185416	LLOTMP008338-PA	PPATMP006211-PA	Mdes008888-RA
EOG771CQV	AAEL004148-PA	AGAP010188-PA	CPIJ010925-PA	FBpp0077790	FBpp0190031	LLOTMP005862-PA	PPATMP002271-PA	Mdes008961-RA
EOG7747Z6	AAEL005719-PA	AGAP003019-PA	CPIJ003799-PA	FBpp0297502	FBpp0182438	LLOTMP002087-PA	PPATMP005445-PA	Mdes001938-RA
EOG7747ZG	AAEL009660-PA	AGAP012031-PA	CPIJ011195-PA	FBpp0075559	FBpp0185765	LLOTMP005183-PA	PPATMP002721-PA	Mdes001248-RA
EOG7747ZP	AAEL001200-PA	AGAP007844-PA	CPIJ005915-PA	FBpp0080475	FBpp0182901	LLOTMP007460-PA	PPATMP000047-PA	Mdes012753-RA
EOG774803	AAEL002459-PA	AGAP012958-PA	CPIJ017993-PA	FBpp0271753	FBpp0189461	LLOTMP001435-PA	PPATMP006320-PA	Mdes006388-RA
EOG774807	AAEL000402-PA	AGAP011038-PA	CPIJ003369-PA	FBpp0075311	FBpp0188973	LLOTMP004886-PA	PPATMP010267-PA	Mdes005300-RA
EOG774808	AAEL008654-PA	AGAP001445-PA	CPIJ006250-PA	FBpp0081981	FBpp0185696	LLOTMP003722-PA	PPATMP009301-PA	Mdes001725-RA
EOG77745W	AAEL001847-PA	AGAP007778-PA	CPIJ000972-PA	FBpp0304562	FBpp0179191	LLOTMP007031-PA	PPATMP008330-PA	Mdes007734-RA
EOG77745X	AAEL005561-PA	AGAP010638-PA	CPIJ005742-PA	FBpp0293013	FBpp0182256	LLOTMP002424-PA	PPATMP001563-PA	Mdes001264-RA
EOG777461	AAEL003604-PA	AGAP000146-PA	CPIJ019219-PA	FBpp0296972	FBpp0187952	LLOTMP007823-PA	PPATMP000229-PA	Mdes013614-RA
EOG777467	AAEL005799-PA	AGAP002952-PA	CPIJ012033-PA	FBpp0084655	FBpp0187761	LLOTMP000748-PA	PPATMP003873-PA	Mdes013466-RA
EOG777469	AAEL005148-PA	AGAP010336-PA	CPIJ012875-PA	FBpp0073200	FBpp0182018	LLOTMP001239-PA	PPATMP005516-PA	Mdes009940-RA
EOG77746R	AAEL003945-PA	AGAP002779-PA	CPIJ009645-PA	FBpp0081216	FBpp0185854	LLOTMP002813-PA	PPATMP002520-PA	Mdes005586-RA
EOG77746S	AAEL006098-PA	AGAP011364-PA	CPIJ004638-PA	FBpp0087734	FBpp0175788	LLOTMP001553-PA	PPATMP002657-PA	Mdes004788-RA
EOG77746Z	AAEL014548-PA	AGAP007543-PA	CPIJ011413-PA	FBpp0072852	FBpp0180427	LLOTMP002275-PA	PPATMP005157-PA	Mdes003413-RA
EOG77747D	AAEL013336-PA	AGAP003404-PA	CPIJ003720-PA	FBpp0081279	FBpp0188560	LLOTMP009596-PA	PPATMP003049-PA	Mdes000993-RA
EOG77B0DS	AAEL007242-PA	AGAP009290-PA	CPIJ012525-PA	FBpp0110411	FBpp0183098	LLOTMP008116-PA	PPATMP010884-PA	Mdes009477-RA
EOG77B0DW	AAEL009039-PA	AGAP003035-PA	CPIJ009748-PA	FBpp0290745	FBpp0178422	LLOTMP007651-PA	PPATMP008381-PA	Mdes001981-RA
EOG77B0F2	AAEL013879-PA	AGAP009304-PA	CPIJ801591-PA	FBpp0079209	FBpp0182833	LLOTMP008727-PA	PPATMP008640-PA	Mdes016290-RA
EOG77B0GF	AAEL002832-PA	AGAP012100-PA	CPIJ006480-PA	FBpp0080640	FBpp0183533	LLOTMP008353-PA	PPATMP008898-PA	Mdes013216-RA
EOG77DVNV	AAEL004319-PA	AGAP008819-PA	CPIJ009203-PA	FBpp0071571	FBpp0181089	LLOTMP000110-PA	PPATMP008904-PA	Mdes004000-RA
EOG77DVNW	AAEL006028-PA	AGAP002032-PA	CPIJ002028-PA	FBpp0082643	FBpp0185837	LLOTMP001484-PA	PPATMP006159-PA	Mdes009969-RA
EOG77DVP1	AAEL017204-PA	AGAP009919-PA	CPIJ802214-PA	FBpp0080923	FBpp0183700	LLOTMP004837-PA	PPATMP001441-PA	Mdes017727-RA
EOG77DVP3	AAEL011097-PA	AGAP004466-PA	CPIJ018522-PA	FBpp0086017	FBpp0180898	LLOTMP005595-PA	PPATMP004191-PA	Mdes007508-RA
EOG77DVP6	AAEL009937-PB	AGAP008321-PA	CPIJ802426-PA	FBpp0088886	FBpp0183697	LLOTMP008504-PA	PPATMP008777-PA	Mdes010674-RA
EOG77DVP7	AAEL003875-PA	AGAP004438-PA	CPIJ003609-PA	FBpp0303408	FBpp0188240	LLOTMP008095-PA	PPATMP000120-PA	Mdes003129-RA
EOG77DVQ0	AAEL009338-PA	AGAP009316-PA	CPIJ801569-PA	FBpp0072221	FBpp0174333	LLOTMP005299-PA	PPATMP000304-PA	Mdes003573-RA
EOG77DVQF	AAEL003352-PA	AGAP008163-PA	CPIJ801431-PA	FBpp0079443	FBpp0183034	LLOTMP008472-PA	PPATMP000442-PA	Mdes005171-RA
EOG77HQWP	AAEL011417-PA	AGAP012175-PA	CPIJ002194-PA	FBpp0071670	FBpp0181084	LLOTMP005758-PA	PPATMP003973-PA	Mdes007403-RA
EOG77HQWX	AAEL000415-PA	AGAP002718-PA	CPIJ002867-PA	FBpp0073789	FBpp0191183	LLOTMP009886-PA	PPATMP001635-PA	Mdes001812-RB
EOG77HQX0	AAEL004697-PA	AGAP003179-PA	CPIJ003290-PA	FBpp0085201	FBpp0187462	LLOTMP002811-PA	PPATMP009251-PA	Mdes011933-RA
EOG77HQX3	AAEL010710-PA	AGAP000038-PA	CPIJ014518-PA	FBpp0089263	FBpp0182315	LLOTMP003423-PA	PPATMP011097-PA	Mdes006850-RA
EOG77HQXJ	AAEL012588-PA	AGAP008918-PA	CPIJ010016-PA	FBpp0079617	FBpp0183117	LLOTMP008466-PA	PPATMP004067-PA	Mdes005163-RA
EOG77HQXZ	AAEL000986-PB	AGAP002020-PA	CPIJ001999-PA	FBpp0070950	FBpp0177477	LLOTMP002417-PA	PPATMP007343-PA	Mdes005669-RA
EOG77MM4T	AAEL002094-PA	AGAP003145-PA	CPIJ004281-PA	FBpp0074981	FBpp0179688	LLOTMP000734-PA	PPATMP000600-PA	Mdes007183-RA
EOG77MM4Z	AAEL012175-PA	AGAP005134-PA	CPIJ002271-PA	FBpp0071794	FBpp0175486	LLOTMP000477-PA	PPATMP001236-PA	Mdes004497-RA
EOG77MM53	AAEL000475-PA	AGAP001357-PA	CPIJ006035-PA	FBpp0081493	FBpp0186385	LLOTMP006295-PA	PPATMP004361-PA	Mdes002097-RA
EOG77MM54	AAEL003922-PA	AGAP002384-PB	CPIJ005930-PA	FBpp0078565	FBpp0185577	LLOTMP000873-PA	PPATMP001533-PA	Mdes000355-RA
EOG77MM57	AAEL008366-PA	AGAP003136-PA	CPIJ011779-PA	FBpp0081545	FBpp0186433	LLOTMP001621-PA	PPATMP000360-PA	Mdes010535-RA
EOG77MM5G	AAEL005403-PA	AGAP003723-PA	CPIJ008002-PA	FBpp0083133	FBpp0188210	LLOTMP005701-PA	PPATMP010825-PA	Mdes000137-RA
EOG77MM5H	AAEL006833-PA	AGAP001312-PA	CPIJ018673-PA	FBpp0073010	FBpp0189402	LLOTMP002186-PA	PPATMP005074-PA	Mdes003652-RA
EOG77MM5Q	AAEL002284-PA	AGAP010936-PA	CPIJ006001-PA	FBpp0070295	FBpp0184447	LLOTMP003354-PA	PPATMP009452-PA	Mdes005724-RA
EOG77MM5R	AAEL006887-PA	AGAP007644-PA	CPIJ008588-PA	FBpp0087511	FBpp0180969	LLOTMP000879-PA	PPATMP004281-PA	Mdes010159-RA
EOG77MM5X	AAEL012621-PA	AGAP004592-PE	CPIJ008634-PA	FBpp0300515	FBpp0187650	LLOTMP007003-PA	PPATMP007053-PA	Mdes000117-RA
EOG77MM5Z	AAEL014067-PA	AGAP009084-PA	CPIJ802318-PA	FBpp0075434	FBpp0188634	LLOTMP008394-PA	PPATMP010954-PA	Mdes018221-RA
EOG77QGCP	AAEL009531-PA	AGAP000579-PA	CPIJ014970-PA	FBpp0076932	FBpp0179918	LLOTMP005566-PA	PPATMP001167-PA	Mdes009014-RA
EOG77QGCR	AAEL011650-PA	AGAP001267-PA	CPIJ001176-PA	FBpp0074558	FBpp0179121	LLOTMP002700-PA	PPATMP001716-PA	Mdes001953-RA
EOG77QGCT	AAEL004221-PA	AGAP002586-PA	CPIJ005086-PA	FBpp0082496	FBpp0185796	LLOTMP000147-PA	PPATMP008949-PA	Mdes003650-RA
EOG77QGCZ	AAEL005285-PA	AGAP010096-PA	CPIJ013758-PA	FBpp0291253	FBpp0189824	LLOTMP006213-PA	PPATMP005589-PA	Mdes009846-RA
EOG77QGDN	AAEL009145-PA	AGAP008314-PA	CPIJ802059-PA	FBpp0074941	FBpp0175985	LLOTMP009336-PA	PPATMP003475-PA	Mdes009719-RA
EOG77TBMG	AAEL006469-PA	AGAP010491-PA	CPIJ008791-PA	FBpp0071217	FBpp0177145	LLOTMP010043-PA	PPATMP001520-PA	Mdes001875-RA
EOG77TBMJ	AAEL013184-PA	AGAP002224-PA	CPIJ001990-PA	FBpp0073260	FBpp0184318	LLOTMP006760-PA	PPATMP004882-PA	Mdes001835-RA
EOG77TBMV	AAEL002508-PA	AGAP000616-PA	CPIJ016407-PA	FBpp0083843	FBpp0187366	LLOTMP001817-PA	PPATMP001524-PA	Mdes006274-RA
EOG77TBMZ	AAEL007646-PA	AGAP002678-PA	CPIJ013431-PA	FBpp0290884	FBpp0186012	LLOTMP003116-PA	PPATMP004710-PA	Mdes003246-RA
EOG77TBN2	AAEL010120-PA	AGAP009118-PA	CPIJ000775-PA	FBpp0078716	FBpp0182666	LLOTMP009199-PA	PPATMP003984-PA	Mdes007705-RA
EOG77TBN8	AAEL010413-PA	AGAP004594-PA	CPIJ008640-PA	FBpp0083530	FBpp0187901	LLOTMP007424-PA	PPATMP002180-PA	Mdes000114-RA
EOG77TBNX	AAEL006628-PC	AGAP009888-PA	CPIJ802244-PA	FBpp0079798	FBpp0183660	LLOTMP005015-PA	PPATMP009209-PA	Mdes004610-RA
EOG77X6VD	AAEL002346-PB	AGAP000064-PA	CPIJ006391-PA	FBpp0088287	FBpp0181681	LLOTMP002884-PA	PPATMP001018-PA	Mdes001449-RA
EOG77X6VF	AAEL011817-PA	AGAP001133-PA	CPIJ012300-PA	FBpp0073433	FBpp0184507	LLOTMP009843-PA	PPATMP010838-PA	Mdes010105-RC
EOG77X6VG	AAEL013398-PA	AGAP004423-PA	CPIJ006242-PA	FBpp0078408	FBpp0186265	LLOTMP008915-PA	PPATMP001706-PA	Mdes015996-RA
EOG77X6VK	AAEL003785-PA	AGAP003647-PA	CPIJ014590-PA	FBpp0081262	FBpp0176250	LLOTMP001464-PA	PPATMP001726-PA	Mdes002342-RA
EOG77X6VM	AAEL007823-PA	AGAP008862-PA	CPIJ005275-PA	FBpp0289158	FBpp0184776	LLOTMP007793-PA	PPATMP005870-PA	Mdes002972-RA
EOG77X6VQ	AAEL000949-PA	AGAP010611-PA	CPIJ006024-PA	FBpp0303268	FBpp0174280	LLOTMP007235-PA	PPATMP010179-PA	Mdes008384-RA
EOG77X6VT	AAEL007985-PA	AGAP007375-PA	CPIJ010763-PA	FBpp0086043	FBpp0181388	LLOTMP008375-PA	PPATMP009498-PA	Mdes005961-RA
EOG77X6W1	AAEL003885-PA	AGAP001972-PA	CPIJ003587-PA	FBpp0082103	FBpp0191425	LLOTMP007395-PA	PPATMP006530-PA	Mdes009559-RA
EOG77X6W6	AAEL006437-PA	AGAP009943-PA	CPIJ004204-PA	FBpp0072315	FBpp0175000	LLOTMP006909-PA	PPATMP006195-PA	Mdes008252-RA
EOG77X6X5	AAEL008736-PA	AGAP012041-PA	CPIJ012506-PA	FBpp0079211	FBpp0182835	LLOTMP004928-PA	PPATMP001487-PA	Mdes005272-RA
EOG78133N	AAEL002551-PA	AGAP004078-PA	CPIJ004010-PA	FBpp0073822	FBpp0178678	LLOTMP000188-PA	PPATMP006079-PA	Mdes015188-RA
EOG78133Q	AAEL009738-PA	AGAP005438-PA	CPIJ012182-PA	FBpp0075937	FBpp0176847	LLOTMP009176-PA	PPATMP005313-PA	Mdes000571-RA
EOG78133S	AAEL003528-PA	AGAP008885-PA	CPIJ010914-PA	FBpp0081448	FBpp0176224	LLOTMP008621-PA	PPATMP006463-PA	Mdes002850-RA
EOG78133X	AAEL012171-PA	AGAP005127-PA	CPIJ002280-PA	FBpp0087934	FBpp0175585	LLOTMP002273-PA	PPATMP009853-PA	Mdes000042-RA
EOG78134B	AAEL003271-PA	AGAP005271-PA	CPIJ801483-PA	FBpp0081681	FBpp0191388	LLOTMP002392-PA	PPATMP001997-PA	Mdes005781-RA
EOG78134F	AAEL011361-PA	AGAP001803-PA	CPIJ012264-PA	FBpp0084501	FBpp0187719	LLOTMP006546-PA	PPATMP001588-PA	Mdes000876-RA
EOG78134T	AAEL008871-PA	AGAP010672-PA	CPIJ011179-PA	FBpp0081848	FBpp0176148	LLOTMP002875-PA	PPATMP008179-PA	Mdes001278-RB
EOG783ZBN	AAEL000378-PA	AGAP006573-PA	CPIJ016644-PA	FBpp0077962	FBpp0188776	LLOTMP003894-PA	PPATMP006889-PA	Mdes000928-RA
EOG783ZBQ	AAEL002997-PA	AGAP001433-PA	CPIJ010615-PA	FBpp0290431	FBpp0176773	LLOTMP002831-PA	PPATMP000631-PA	Mdes010260-RA
EOG783ZBT	AAEL006409-PA	AGAP008942-PA	CPIJ004188-PA	FBpp0077146	FBpp0179525	LLOTMP008513-PA	PPATMP003993-PA	Mdes011648-RA
EOG786TK7	AAEL017391-PA	AGAP000029-PA	CPIJ005540-PA	FBpp0291862	FBpp0180719	LLOTMP004941-PA	PPATMP009688-PA	Mdes012211-RA
EOG786TKD	AAEL002918-PA	AGAP000563-PA	CPIJ005550-PA	FBpp0083761	FBpp0177772	LLOTMP003565-PA	PPATMP001347-PA	Mdes005787-RA
EOG786TKG	AAEL014632-PA	AGAP009001-PA	CPIJ009897-PA	FBpp0087422	FBpp0175689	LLOTMP005567-PA	PPATMP006333-PA	Mdes005993-RA
EOG786TKJ	AAEL001470-PA	AGAP000589-PA	CPIJ010172-PA	FBpp0298280	FBpp0179891	LLOTMP001887-PA	PPATMP009486-PA	Mdes007836-RA
EOG786TMN	AAEL004065-PA	AGAP000375-PA	CPIJ009424-PA	FBpp0085107	FBpp0178075	LLOTMP003191-PA	PPATMP008135-PA	Mdes005665-RA
EOG789PT5	AAEL009955-PA	AGAP001826-PA	CPIJ007204-PA	FBpp0088252	FBpp0182488	LLOTMP001503-PA	PPATMP007973-PA	Mdes011203-RA
EOG789PT6	AAEL003923-PA	AGAP009972-PA	CPIJ012085-PA	FBpp0290447	FBpp0188853	LLOTMP005826-PA	PPATMP006747-PA	Mdes005041-RA
EOG789PTG	AAEL005240-PA	AGAP003679-PA	CPIJ004117-PA	FBpp0084479	FBpp0188010	LLOTMP005797-PA	PPATMP005273-PA	Mdes006864-RA
EOG789PTH	AAEL004673-PA	AGAP010808-PA	CPIJ017916-PA	FBpp0071678	FBpp0175889	LLOTMP002738-PA	PPATMP000345-PA	Mdes004511-RA
EOG789PTN	AAEL008041-PB	AGAP001341-PA	CPIJ007788-PA	FBpp0308525	FBpp0184415	LLOTMP007538-PA	PPATMP010958-PA	Mdes006612-RB
EOG789PTT	AAEL010563-PA	AGAP000012-PA	CPIJ016140-PA	FBpp0072334	FBpp0181804	LLOTMP008027-PA	PPATMP005127-PA	Mdes009268-RA
EOG789PV6	AAEL014630-PA	AGAP003843-PA	CPIJ002377-PA	FBpp0083583	FBpp0187621	LLOTMP000311-PA	PPATMP005679-PA	Mdes000357-RA
EOG789PV8	AAEL002542-PA	AGAP001630-PA	CPIJ002354-PA	FBpp0084948	FBpp0178176	LLOTMP004308-PA	PPATMP000169-PA	Mdes011993-RA
EOG789PVB	AAEL012731-PA	AGAP007722-PA	CPIJ014541-PA	FBpp0072072	FBpp0175758	LLOTMP000475-PA	PPATMP009944-PA	Mdes013098-RA
EOG789PVH	AAEL007065-PA	AGAP012014-PA	CPIJ004239-PA	FBpp0078222	FBpp0189285	LLOTMP004768-PA	PPATMP005046-PA	Mdes009840-RA
EOG789PVJ	AAEL008195-PA	AGAP007259-PA	CPIJ002117-PA	FBpp0078431	FBpp0185745	LLOTMP000439-PA	PPATMP008391-PA	Mdes004401-RA
EOG789PVP	AAEL008255-PA	AGAP002528-PA	CPIJ018677-PA	FBpp0075246	FBpp0182140	LLOTMP004940-PA	PPATMP006670-PA	Mdes007169-RA
EOG78DK20	AAEL017363-PA	AGAP007810-PA	CPIJ802307-PA	FBpp0073387	FBpp0190849	LLOTMP006666-PA	PPATMP010218-PA	Mdes011948-RA
EOG78DK22	AAEL002039-PA	AGAP008072-PA	CPIJ002594-PA	FBpp0111562	FBpp0174837	LLOTMP003801-PA	PPATMP009188-PA	Mdes002552-RA
EOG78DK26	AAEL012768-PA	AGAP002199-PA	CPIJ015955-PA	FBpp0289993	FBpp0191255	LLOTMP005095-PA	PPATMP004235-PA	Mdes006624-RA
EOG78DK27	AAEL014315-PA	AGAP006066-PA	CPIJ000326-PA	FBpp0076397	FBpp0188685	LLOTMP008135-PA	PPATMP002983-PA	Mdes012279-RA
EOG78DK2K	AAEL004294-PA	AGAP007975-PA	CPIJ802308-PA	FBpp0079072	FBpp0189923	LLOTMP001392-PA	PPATMP007176-PA	Mdes011851-RA
EOG78DK2V	AAEL005337-PA	AGAP007550-PA	CPIJ011424-PA	FBpp0075733	FBpp0189266	LLOTMP009158-PA	PPATMP004614-PA	Mdes005472-RA
EOG78HF93	AAEL001299-PA	AGAP010394-PA	CPIJ019195-PA	FBpp0085347	FBpp0180361	LLOTMP010083-PA	PPATMP007095-PA	Mdes007442-RA
EOG78HF98	AAEL007067-PA	AGAP011678-PA	CPIJ004236-PA	FBpp0087335	FBpp0184135	LLOTMP004638-PA	PPATMP010209-PA	Mdes008308-RB
EOG78HF99	AAEL000780-PA	AGAP011116-PA	CPIJ010210-PA	FBpp0086703	FBpp0181396	LLOTMP006275-PA	PPATMP005430-PA	Mdes005522-RA
EOG78HF9M	AAEL008706-PA	AGAP003632-PA	CPIJ017177-PA	FBpp0075317	FBpp0189039	LLOTMP005932-PA	PPATMP000352-PA	Mdes001274-RA
EOG78M9HX	AAEL006082-PA	AGAP003882-PB	CPIJ003658-PA	FBpp0293442	FBpp0185872	LLOTMP000156-PA	PPATMP008940-PA	Mdes000109-RA
EOG78M9HZ	AAEL009668-PA	AGAP001533-PA	CPIJ001200-PA	FBpp0079885	FBpp0178241	LLOTMP006240-PA	PPATMP006226-PA	Mdes006894-RA
EOG78M9J1	AAEL003518-PA	AGAP012115-PA	CPIJ003222-PA	FBpp0304415	FBpp0189106	LLOTMP001203-PA	PPATMP006148-PA	Mdes008267-RC
EOG78M9J2	AAEL013147-PA	AGAP005162-PA	CPIJ018999-PA	FBpp0297348	FBpp0181392	LLOTMP004998-PA	PPATMP006494-PA	Mdes001435-RA
EOG78M9J5	AAEL006231-PA	AGAP003540-PA	CPIJ009654-PA	FBpp0112136	FBpp0186367	LLOTMP002716-PA	PPATMP008081-PA	Mdes002256-RA
EOG78M9JH	AAEL015099-PF	AGAP005031-PA	CPIJ009163-PA	FBpp0087651	FBpp0181729	LLOTMP002593-PA	PPATMP007981-PA	Mdes002541-RC
EOG78M9JS	AAEL011052-PA	AGAP007570-PA	CPIJ006883-PA	FBpp0087481	FBpp0174669	LLOTMP000200-PA	PPATMP004938-PA	Mdes008682-RA
EOG78M9JT	AAEL005128-PA	AGAP005329-PA	CPIJ000453-PA	FBpp0289574	FBpp0180985	LLOTMP005924-PA	PPATMP005353-PA	Mdes004064-RA
EOG78M9K3	AAEL004168-PA	AGAP006251-PA	CPIJ004576-PA	FBpp0087203	FBpp0184075	LLOTMP003506-PA	PPATMP004329-PA	Mdes004191-RA
EOG78M9K6	AAEL011630-PA	AGAP011455-PA	CPIJ004260-PA	FBpp0087462	FBpp0174205	LLOTMP006817-PA	PPATMP005491-PA	Mdes001227-RA
EOG78M9K7	AAEL012944-PB	AGAP011173-PA	CPIJ013343-PA	FBpp0085717	FBpp0181851	LLOTMP001625-PA	PPATMP002622-PA	Mdes010876-RA
EOG78M9KT	AAEL014701-PA	AGAP013441-PA	CPIJ017455-PA	FBpp0071122	FBpp0180517	LLOTMP009648-PA	PPATMP003226-PA	Mdes005208-RA
EOG78Q5RV	AAEL014023-PA	AGAP005731-PA	CPIJ008434-PA	FBpp0076090	FBpp0175991	LLOTMP002107-PA	PPATMP004656-PA	Mdes002717-RB
EOG78Q5RW	AAEL001036-PA	AGAP003979-PA	CPIJ007217-PA	FBpp0307426	FBpp0186224	LLOTMP002338-PA	PPATMP003327-PA	Mdes007245-RA
EOG78Q5S0	AAEL008629-PA	AGAP009466-PC	CPIJ012364-PA	FBpp0077291	FBpp0190516	LLOTMP005674-PA	PPATMP009838-PA	Mdes011484-RA
EOG78Q5S1	AAEL008126-PA	AGAP003972-PA	CPIJ007249-PA	FBpp0302596	FBpp0175011	LLOTMP001145-PA	PPATMP011034-PA	Mdes001187-RA
EOG78Q5SD	AAEL009057-PA	AGAP008191-PA	CPIJ802078-PA	FBpp0294012	FBpp0179546	LLOTMP003487-PA	PPATMP003313-PA	Mdes011493-RA
EOG78Q5SR	AAEL005857-PA	AGAP010842-PA	CPIJ019831-PA	FBpp0086721	FBpp0184139	LLOTMP004176-PA	PPATMP002247-PA	Mdes005453-RA
EOG78Q5T2	AAEL005072-PA	AGAP005302-PA	CPIJ003649-PA	FBpp0081617	FBpp0188417	LLOTMP009264-PA	PPATMP003858-PA	Mdes005197-RA
EOG78T20V	AAEL004694-PA	AGAP003164-PA	CPIJ003310-PA	FBpp0292144	FBpp0186049	LLOTMP007680-PA	PPATMP008411-PA	Mdes000636-RA
EOG78T210	AAEL003476-PA	AGAP010395-PA	CPIJ005039-PA	FBpp0074005	FBpp0179935	LLOTMP000656-PA	PPATMP002419-PA	Mdes007892-RA
EOG78T211	AAEL007558-PA	AGAP009980-PA	CPIJ003115-PA	FBpp0079496	FBpp0183308	LLOTMP002472-PA	PPATMP004116-PA	Mdes007996-RA
EOG78T212	AAEL009630-PA	AGAP002927-PB	CPIJ014126-PA	FBpp0303421	FBpp0187072	LLOTMP004402-PA	PPATMP005153-PA	Mdes008060-RA
EOG78T215	AAEL007650-PA	AGAP009694-PA	CPIJ009388-PA	FBpp0071226	FBpp0177197	LLOTMP008861-PA	PPATMP007897-PA	Mdes006634-RA
EOG78T21J	AAEL002291-PA	AGAP010940-PA	CPIJ015361-PA	FBpp0073256	FBpp0182428	LLOTMP003356-PA	PPATMP007029-PA	Mdes010343-RA
EOG78T223	AAEL012996-PA	AGAP012168-PA	CPIJ006485-PA	FBpp0074665	FBpp0186778	LLOTMP000043-PA	PPATMP000487-PA	Mdes010771-RA
EOG78WX7S	AAEL010796-PA	AGAP002242-PA	CPIJ008355-PA	FBpp0082592	FBpp0176318	LLOTMP004153-PA	PPATMP010307-PA	Mdes002023-RA
EOG78WX7T	AAEL012999-PA	AGAP002710-PA	CPIJ002878-PA	FBpp0292850	FBpp0184292	LLOTMP002365-PA	PPATMP001629-PA	Mdes001803-RA
EOG78WX7X	AAEL013253-PB	AGAP008412-PE	CPIJ004845-PA	FBpp0079659	FBpp0183089	LLOTMP007012-PA	PPATMP005913-PA	Mdes007732-RA
EOG78WX81	AAEL000346-PA	AGAP002334-PA	CPIJ013667-PA	FBpp0083918	FBpp0187501	LLOTMP004812-PA	PPATMP003420-PA	Mdes000799-RA
EOG78WX89	AAEL013544-PA	AGAP009899-PA	CPIJ011441-PA	FBpp0303113	FBpp0179854	LLOTMP008764-PA	PPATMP001591-PA	Mdes004234-RA
EOG78WX8T	AAEL007177-PA	AGAP004865-PA	CPIJ013486-PA	FBpp0086423	FBpp0175875	LLOTMP006141-PA	PPATMP002800-PA	Mdes005974-RA
EOG78WX98	AAEL007162-PA	AGAP002685-PA	CPIJ002897-PA	FBpp0071427	FBpp0191009	LLOTMP007649-PA	PPATMP007833-PA	Mdes010161-RA
EOG790SGS	AAEL007270-PA	AGAP011547-PA	CPIJ016286-PA	FBpp0070089	FBpp0184274	LLOTMP005107-PA	PPATMP002223-PA	Mdes010982-RA
EOG790SGV	AAEL012727-PA	AGAP002336-PA	CPIJ001169-PA	FBpp0074476	FBpp0178633	LLOTMP009687-PA	PPATMP005660-PA	Mdes006833-RA
EOG790SHF	AAEL003670-PA	AGAP001460-PA	CPIJ011705-PA	FBpp0081601	FBpp0186335	LLOTMP002337-PA	PPATMP001516-PA	Mdes001855-RA
EOG790SJ0	AAEL010945-PA	AGAP003731-PA	CPIJ001393-PA	FBpp0078424	FBpp0185740	LLOTMP005349-PA	PPATMP010373-PA	Mdes007174-RA
EOG793NQR	AAEL011240-PA	AGAP006534-PA	CPIJ002990-PA	FBpp0077992	FBpp0188781	LLOTMP000318-PA	PPATMP002349-PA	Mdes000937-RA
EOG793NQS	AAEL008491-PA	AGAP007576-PA	CPIJ000203-PA	FBpp0292155	FBpp0186687	LLOTMP008773-PA	PPATMP001844-PA	Mdes000612-RA
EOG793NR2	AAEL011019-PA	AGAP000723-PA	CPIJ009946-PA	FBpp0073299	FBpp0184359	LLOTMP000064-PA	PPATMP008912-PA	Mdes009022-RA
EOG793NRW	AAEL006952-PA	AGAP005377-PA	CPIJ014112-PA	FBpp0271786	FBpp0180629	LLOTMP006564-PA	PPATMP007068-PA	Mdes006181-RA
EOG793NS1	AAEL012749-PA	AGAP011111-PA	CPIJ015825-PA	FBpp0288504	FBpp0189061	LLOTMP004192-PA	PPATMP007790-PA	Mdes001078-RA
EOG793NS5	AAEL013472-PA	AGAP005539-PA	CPIJ008745-PA	FBpp0075998	FBpp0185972	LLOTMP004363-PA	PPATMP000091-PA	Mdes000623-RA
EOG796HZH	AAEL006222-PA	AGAP007474-PA	CPIJ011390-PA	FBpp0293740	FBpp0186639	LLOTMP008380-PA	PPATMP009170-PA	Mdes000258-RA
EOG796HZK	AAEL012462-PA	AGAP000314-PB	CPIJ006410-PA	FBpp0111565	FBpp0184395	LLOTMP004945-PA	PPATMP007851-PA	Mdes014385-RA
EOG796HZN	AAEL008183-PA	AGAP001897-PA	CPIJ008369-PA	FBpp0081088	FBpp0176531	LLOTMP003280-PA	PPATMP010411-PA	Mdes010469-RA
EOG796HZZ	AAEL006339-PA	AGAP011031-PA	CPIJ011014-PA	FBpp0072378	FBpp0180259	LLOTMP005754-PA	PPATMP011141-PA	Mdes001862-RA
EOG796J00	AAEL010223-PA	AGAP001235-PA	CPIJ008347-PA	FBpp0083921	FBpp0187503	LLOTMP004418-PA	PPATMP007133-PA	Mdes014041-RA
EOG796J02	AAEL003064-PA	AGAP006413-PA	CPIJ000011-PA	FBpp0071516	FBpp0175440	LLOTMP010077-PA	PPATMP007274-PA	Mdes003978-RA
EOG796J03	AAEL000894-PA	AGAP010777-PA	CPIJ012542-PA	FBpp0081431	FBpp0176245	LLOTMP004553-PA	PPATMP002568-PA	Mdes007329-RA
EOG796J0K	AAEL007229-PA	AGAP009288-PA	CPIJ012528-PA	FBpp0077489	FBpp0183773	LLOTMP002137-PA	PPATMP006039-PA	Mdes008515-RA
EOG796J0W	AAEL006271-PC	AGAP005234-PA	CPIJ000146-PA	FBpp0308571	FBpp0174504	LLOTMP003232-PA	PPATMP005793-PA	Mdes015176-RA
EOG796J18	AAEL007054-PA	AGAP012374-PA	CPIJ014084-PA	FBpp0071580	FBpp0174905	LLOTMP005710-PA	PPATMP008205-PA	Mdes007523-RA
EOG799D6D	AAEL009430-PA	AGAP009990-PA	CPIJ003108-PA	FBpp0077781	FBpp0190018	LLOTMP000803-PA	PPATMP011024-PA	Mdes003568-RB
EOG799D6H	AAEL003887-PA	AGAP002665-PA	CPIJ003605-PA	FBpp0070045	FBpp0184617	LLOTMP008091-PA	PPATMP000125-PA	Mdes000027-RA
EOG799D6T	AAEL000381-PA	AGAP012354-PA	CPIJ006017-PA	FBpp0078104	FBpp0189377	LLOTMP007906-PA	PPATMP008187-PA	Mdes012506-RA
EOG79D8FG	AAEL001482-PA	AGAP010207-PA	CPIJ801641-PA	FBpp0080734	FBpp0182931	LLOTMP002963-PA	PPATMP006072-PA	Mdes004597-RA
EOG79D8FQ	AAEL000256-PA	AGAP004846-PB	CPIJ019101-PA	FBpp0072308	FBpp0174994	LLOTMP008149-PA	PPATMP001559-PA	Mdes003166-RA
EOG79D8FV	AAEL003746-PA	AGAP004396-PA	CPIJ003886-PA	FBpp0084968	FBpp0177594	LLOTMP005700-PA	PPATMP005454-PA	Mdes009034-RA
EOG79D8G2	AAEL007874-PA	AGAP012189-PA	CPIJ006029-PA	FBpp0085764	FBpp0175980	LLOTMP000917-PA	PPATMP008732-PA	Mdes011950-RC
EOG79D8G3	AAEL004607-PA	AGAP001737-PA	CPIJ001621-PA	FBpp0079295	FBpp0190240	LLOTMP002827-PA	PPATMP000541-PA	Mdes012057-RA
EOG79D8GS	AAEL009493-PA	AGAP000298-PA	CPIJ007151-PA	FBpp0074092	FBpp0177156	LLOTMP004617-PA	PPATMP008924-PA	Mdes003340-RA
EOG79H4PG	AAEL000703-PA	AGAP007939-PA	CPIJ004776-PA	FBpp0077501	FBpp0182810	LLOTMP005328-PA	PPATMP000425-PA	Mdes012418-RA
EOG79H4PV	AAEL009428-PA	AGAP008180-PA	CPIJ003104-PA	FBpp0079817	FBpp0182698	LLOTMP005827-PA	PPATMP009604-PA	Mdes005086-RA
EOG79H4PW	AAEL010362-PA	AGAP012003-PA	CPIJ014146-PA	FBpp0077806	FBpp0183396	LLOTMP009504-PA	PPATMP008163-PA	Mdes000796-RA
EOG79H4QP	AAEL006934-PA	AGAP011626-PA	CPIJ013981-PA	FBpp0074926	FBpp0186849	LLOTMP000009-PA	PPATMP005054-PA	Mdes008388-RA
EOG79M0X8	AAEL008590-PA	AGAP008379-PA	CPIJ801674-PA	FBpp0303010	FBpp0190647	LLOTMP000397-PA	PPATMP007132-PA	Mdes014005-RA
EOG79M0X9	AAEL001921-PA	AGAP007180-PA	CPIJ009910-PA	FBpp0306013	FBpp0186541	LLOTMP000201-PA	PPATMP011119-PA	Mdes008316-RA
EOG79M0XB	AAEL001273-PA	AGAP005263-PA	CPIJ002315-PA	FBpp0087536	FBpp0181816	LLOTMP003549-PA	PPATMP002443-PA	Mdes006504-RA
EOG79M0XD	AAEL012615-PA	AGAP003166-PA	CPIJ003306-PA	FBpp0075574	FBpp0179806	LLOTMP007679-PA	PPATMP005631-PA	Mdes000637-RA
EOG79M0XG	AAEL012989-PA	AGAP012362-PA	CPIJ006488-PA	FBpp0085954	FBpp0174619	LLOTMP005989-PA	PPATMP006024-PA	Mdes001075-RA
EOG79M0XJ	AAEL013897-PA	AGAP012440-PA	CPIJ009168-PA	FBpp0075440	FBpp0188670	LLOTMP004486-PA	PPATMP002077-PA	Mdes005309-RA
EOG79M0XM	AAEL001050-PA	AGAP002999-PA	CPIJ007239-PA	FBpp0075717	FBpp0189067	LLOTMP009359-PA	PPATMP000197-PA	Mdes012900-RA
EOG79M0XZ	AAEL001038-PA	AGAP002646-PA	CPIJ018296-PA	FBpp0070723	FBpp0178439	LLOTMP001579-PA	PPATMP010840-PA	Mdes010109-RA
EOG79PW55	AAEL008579-PA	AGAP011545-PA	CPIJ006186-PA	FBpp0075443	FBpp0190147	LLOTMP005252-PA	PPATMP005135-PA	Mdes011630-RA
EOG79PW59	AAEL013530-PA	AGAP008007-PA	CPIJ801945-PA	FBpp0087921	FBpp0175802	LLOTMP007109-PA	PPATMP005081-PA	Mdes008738-RA
EOG79PW5C	AAEL010111-PA	AGAP007384-PA	CPIJ010732-PA	FBpp0309591	FBpp0181149	LLOTMP000755-PA	PPATMP006420-PA	Mdes011321-RB
EOG79PW5G	AAEL009273-PA	AGAP011133-PA	CPIJ011687-PA	FBpp0071423	FBpp0190836	LLOTMP000210-PA	PPATMP009155-PA	Mdes001242-RA
EOG79PW5T	AAEL005573-PA	AGAP010622-PA	CPIJ007996-PA	FBpp0082163	FBpp0175135	LLOTMP003169-PA	PPATMP001759-PA	Mdes007718-RA
EOG79SRD4	AAEL009175-PA	AGAP002793-PA	CPIJ004328-PA	FBpp0303578	FBpp0180370	LLOTMP005709-PA	PPATMP003234-PA	Mdes009771-RA
EOG79SRDF	AAEL010772-PA	AGAP009594-PA	CPIJ011995-PA	FBpp0081044	FBpp0190770	LLOTMP004872-PA	PPATMP003286-PA	Mdes000714-RA
EOG79SRDH	AAEL000959-PA	AGAP009820-PA	CPIJ000886-PA	FBpp0071799	FBpp0175491	LLOTMP004399-PA	PPATMP001481-PA	Mdes006269-RA
EOG79SRDN	AAEL012409-PA	AGAP011715-PA	CPIJ006141-PA	FBpp0077845	FBpp0175989	LLOTMP005896-PA	PPATMP008974-PA	Mdes004009-RA
EOG79SRDW	AAEL003976-PA	AGAP012057-PA	CPIJ006192-PA	FBpp0071731	FBpp0181645	LLOTMP002209-PA	PPATMP007277-PA	Mdes014047-RA
EOG79SRF0	AAEL013522-PA	AGAP003316-PA	CPIJ003278-PA	FBpp0112122	FBpp0186063	LLOTMP007383-PA	PPATMP004021-PA	Mdes000152-RA
EOG79SRF8	AAEL001619-PA	AGAP008063-PA	CPIJ003155-PA	FBpp0079813	FBpp0182694	LLOTMP009556-PA	PPATMP005362-PA	Mdes003505-RA
EOG79SRFC	AAEL010806-PA	AGAP002239-PA	CPIJ008352-PA	FBpp0082508	FBpp0176516	LLOTMP004154-PA	PPATMP010309-PA	Mdes002035-RA
EOG79WMN6	AAEL001507-PA	AGAP011570-PA	CPIJ011156-PA	FBpp0087072	FBpp0175365	LLOTMP007334-PA	PPATMP005508-PA	Mdes009801-RA
EOG79WMN9	AAEL006778-PA	AGAP010442-PA	CPIJ018048-PA	FBpp0303228	FBpp0185024	LLOTMP005005-PA	PPATMP002197-PA	Mdes006568-RA
EOG79WMNG	AAEL013400-PA	AGAP001057-PA	CPIJ006244-PA	FBpp0074227	FBpp0180093	LLOTMP007775-PA	PPATMP002550-PA	Mdes003309-RA
EOG79WMNH	AAEL010769-PA	AGAP009212-PA	CPIJ012013-PA	FBpp0079171	FBpp0182614	LLOTMP003123-PA	PPATMP008529-PA	Mdes003531-RA
EOG79WMNM	AAEL009828-PA	AGAP006687-PA	CPIJ014792-PA	FBpp0073036	FBpp0180312	LLOTMP005313-PA	PPATMP005173-PA	Mdes012272-RA
EOG79WMNT	AAEL009731-PA	AGAP005447-PA	CPIJ012189-PA	FBpp0083302	FBpp0188200	LLOTMP008635-PA	PPATMP010789-PA	Mdes004413-RA
EOG79WMP6	AAEL011388-PA	AGAP000771-PA	CPIJ010671-PA	FBpp0083533	FBpp0187903	LLOTMP006949-PA	PPATMP001699-PA	Mdes004654-RB
EOG79WMPS	AAEL005086-PA	AGAP004150-PA	CPIJ009623-PA	FBpp0081645	FBpp0187344	LLOTMP007952-PA	PPATMP006144-PA	Mdes011723-RA
EOG7B0GVZ	AAEL001220-PA	AGAP028125-PA	CPIJ004181-PA	FBpp0080282	FBpp0189835	LLOTMP000757-PA	PPATMP000791-PA	Mdes007628-RA
EOG7B0GW6	AAEL012059-PA	AGAP002295-PA	CPIJ009441-PA	FBpp0082713	FBpp0185701	LLOTMP005394-PA	PPATMP003778-PA	Mdes015224-RA
EOG7B0GWP	AAEL004231-PA	AGAP005850-PA	CPIJ005023-PA	FBpp0070564	FBpp0179896	LLOTMP007422-PA	PPATMP004549-PA	Mdes017855-RA
EOG7B0GWS	AAEL010145-PC	AGAP007791-PB	CPIJ801531-PB	FBpp0079009	FBpp0190067	LLOTMP003517-PA	PPATMP001331-PA	Mdes009961-RA
EOG7B0GWX	AAEL004325-PA	AGAP009031-PA	CPIJ801753-PA	FBpp0110421	FBpp0185284	LLOTMP000816-PA	PPATMP010037-PA	Mdes004652-RA
EOG7B3C3X	AAEL002070-PA	AGAP028061-PA	CPIJ001977-PA	FBpp0304605	FBpp0189708	LLOTMP008584-PA	PPATMP004502-PA	Mdes006888-RA
EOG7B3C44	AAEL013858-PA	AGAP004699-PA	CPIJ004499-PA	FBpp0110324	FBpp0190835	LLOTMP006454-PA	PPATMP000857-PA	Mdes010138-RA
EOG7B3C47	AAEL005856-PA	AGAP010894-PA	CPIJ005421-PA	FBpp0073336	FBpp0191170	LLOTMP001807-PA	PPATMP006770-PA	Mdes006617-RB
EOG7B3C4C	AAEL006016-PA	AGAP011689-PA	CPIJ005877-PA	FBpp0071189	FBpp0180675	LLOTMP005543-PA	PPATMP005305-PA	Mdes001289-RA
EOG7B3C4P	AAEL006724-PA	AGAP006239-PA	CPIJ010597-PA	FBpp0075704	FBpp0189055	LLOTMP009890-PA	PPATMP001931-PA	Mdes001668-RA
EOG7B3C50	AAEL012585-PA	AGAP008916-PA	CPIJ010020-PA	FBpp0079536	FBpp0180474	LLOTMP002845-PA	PPATMP005599-PA	Mdes016543-RA
EOG7B67BV	AAEL014178-PA	AGAP011731-PA	CPIJ018287-PA	FBpp0075277	FBpp0176927	LLOTMP000780-PA	PPATMP004891-PA	Mdes001418-RA
EOG7B67C3	AAEL007141-PA	AGAP001322-PA	CPIJ007948-PA	FBpp0082093	FBpp0185676	LLOTMP005092-PA	PPATMP007037-PA	Mdes011591-RA
EOG7B67C9	AAEL012980-PA	AGAP007112-PA	CPIJ004969-PA	FBpp0079445	FBpp0183322	LLOTMP007773-PA	PPATMP002547-PA	Mdes015408-RA
EOG7B67CF	AAEL003179-PA	AGAP003462-PA	CPIJ003726-PA	FBpp0081780	FBpp0186037	LLOTMP000594-PA	PPATMP002044-PA	Mdes000848-RA
EOG7B67CG	AAEL006069-PA	AGAP003886-PA	CPIJ003664-PA	FBpp0099717	FBpp0188374	LLOTMP002905-PA	PPATMP009903-PA	Mdes002749-RA
EOG7B67D7	AAEL006401-PA	AGAP008298-PA	CPIJ801577-PA	FBpp0077125	FBpp0179240	LLOTMP007217-PA	PPATMP003997-PA	Mdes002208-RA
EOG7B93KT	AAEL011617-PA	AGAP005546-PA	CPIJ008510-PA	FBpp0304247	FBpp0180277	LLOTMP008882-PA	PPATMP008049-PA	Mdes004058-RA
EOG7B93KX	AAEL012471-PA	AGAP010083-PA	CPIJ017416-PA	FBpp0074525	FBpp0182415	LLOTMP002449-PA	PPATMP001065-PA	Mdes003984-RA
EOG7B93M3	AAEL003293-PA	AGAP011309-PA	CPIJ001254-PA	FBpp0086063	FBpp0174728	LLOTMP006152-PA	PPATMP007046-PA	Mdes011372-RA
EOG7B93MP	AAEL001373-PA	AGAP005137-PA	CPIJ002261-PA	FBpp0075685	FBpp0189276	LLOTMP003546-PA	PPATMP002728-PA	Mdes001458-RA
EOG7B93N5	AAEL005263-PA	AGAP006372-PA	CPIJ017520-PA	FBpp0086096	FBpp0175543	LLOTMP000328-PA	PPATMP002097-PA	Mdes000219-RA
EOG7BCZTV	AAEL004905-PA	AGAP005394-PA	CPIJ014208-PA	FBpp0085473	FBpp0175092	LLOTMP009592-PA	PPATMP002712-PA	Mdes002484-RA
EOG7BCZV7	AAEL007297-PA	AGAP003008-PA	CPIJ005136-PA	FBpp0073292	FBpp0191207	LLOTMP009319-PA	PPATMP000677-PA	Mdes007280-RA
EOG7BCZV8	AAEL001378-PA	AGAP005325-PA	CPIJ002256-PA	FBpp0075741	FBpp0189110	LLOTMP007549-PA	PPATMP003885-PA	Mdes001453-RA
EOG7BCZVV	AAEL010170-PA	AGAP001211-PA	CPIJ006714-PA	FBpp0074690	FBpp0179782	LLOTMP000294-PA	PPATMP008764-PA	Mdes010352-RB
EOG7BCZW4	AAEL013369-PA	AGAP000995-PA	CPIJ013281-PA	FBpp0084936	FBpp0177555	LLOTMP010052-PA	PPATMP009621-PA	Mdes002776-RA
EOG7BGV2W	AAEL000440-PA	AGAP003548-PA	CPIJ007476-PA	FBpp0078425	FBpp0185741	LLOTMP009929-PA	PPATMP002618-PA	Mdes005620-RA
EOG7BGV34	AAEL008816-PA	AGAP004476-PA	CPIJ007766-PA	FBpp0090962	FBpp0181175	LLOTMP006793-PA	PPATMP007009-PA	Mdes015976-RA
EOG7BGV36	AAEL005655-PA	AGAP009255-PA	CPIJ005476-PA	FBpp0077206	FBpp0183349	LLOTMP006084-PA	PPATMP003654-PA	Mdes012626-RA
EOG7BGV3D	AAEL005290-PA	AGAP004792-PB	CPIJ004399-PA	FBpp0080047	FBpp0190155	LLOTMP004887-PA	PPATMP010268-PA	Mdes009733-RA
EOG7BGV3F	AAEL013128-PA	AGAP006520-PA	CPIJ003007-PA	FBpp0075114	FBpp0176824	LLOTMP006661-PA	PPATMP002747-PA	Mdes014937-RA
EOG7BGV3S	AAEL013795-PA	AGAP001538-PA	CPIJ014149-PA	FBpp0070859	FBpp0185420	LLOTMP002694-PA	PPATMP006995-PA	Mdes012564-RA
EOG7BGV3T	AAEL012875-PA	AGAP012717-PA	CPIJ017814-PA	FBpp0301847	FBpp0178309	LLOTMP008222-PA	PPATMP000863-PA	Mdes010131-RA
EOG7BKQ9J	AAEL011105-PB	AGAP004852-PA	CPIJ009188-PA	FBpp0301121	FBpp0175359	LLOTMP006795-PA	PPATMP009201-PA	Mdes003120-RA
EOG7BKQ9Z	AAEL000590-PA	AGAP001609-PA	CPIJ007306-PA	FBpp0303262	FBpp0174584	LLOTMP004935-PA	PPATMP003240-PA	Mdes014388-RA
EOG7BKQB6	AAEL007562-PA	AGAP009976-PA	CPIJ003119-PA	FBpp0080238	FBpp0189839	LLOTMP005817-PA	PPATMP003112-PA	Mdes004664-RA
EOG7BKQBK	AAEL002853-PA	AGAP011096-PA	CPIJ003266-PA	FBpp0072179	FBpp0184597	LLOTMP006051-PA	PPATMP007786-PA	Mdes007501-RA
EOG7BPKJK	AAEL002123-PA	AGAP003854-PA	CPIJ010445-PA	FBpp0293548	FBpp0176345	LLOTMP002255-PA	PPATMP010563-PA	Mdes002001-RA
EOG7BPKJM	AAEL005175-PA	AGAP007636-PA	CPIJ002060-PA	FBpp0087891	FBpp0181483	LLOTMP000878-PA	PPATMP008344-PA	Mdes008154-RA
EOG7BPKK3	AAEL008133-PA	AGAP003969-PA	CPIJ007256-PA	FBpp0084251	FBpp0186249	LLOTMP001783-PA	PPATMP007552-PA	Mdes001932-RA
EOG7BPKK7	AAEL013535-PA	AGAP010134-PA	CPIJ801954-PA	FBpp0080583	FBpp0178760	LLOTMP002229-PA	PPATMP000473-PA	Mdes008995-RA
EOG7BPKKR	AAEL001129-PA	AGAP002501-PA	CPIJ009977-PA	FBpp0071386	FBpp0179080	LLOTMP003006-PA	PPATMP002429-PA	Mdes001749-RA
EOG7BPKKV	AAEL002803-PA	AGAP002398-PA	CPIJ008686-PA	FBpp0081751	FBpp0186021	LLOTMP002475-PA	PPATMP002048-PA	Mdes001308-RA
EOG7BSFSB	AAEL005284-PA	AGAP010090-PA	CPIJ013410-PA	FBpp0303681	FBpp0190362	LLOTMP008880-PA	PPATMP004424-PA	Mdes010604-RA
EOG7BSFSG	AAEL011329-PA	AGAP004523-PA	CPIJ008318-PA	FBpp0083437	FBpp0176786	LLOTMP002489-PA	PPATMP008067-PA	Mdes001554-RA
EOG7BSFSM	AAEL010359-PA	AGAP012005-PA	CPIJ014150-PA	FBpp0074708	FBpp0185050	LLOTMP009416-PA	PPATMP010279-PA	Mdes008176-RA
EOG7BSFSR	AAEL012056-PA	AGAP007687-PA	CPIJ014929-PA	FBpp0072110	FBpp0174543	LLOTMP005667-PA	PPATMP003537-PA	Mdes003072-RA
EOG7BSFSX	AAEL014949-PA	AGAP008542-PA	CPIJ008856-PA	FBpp0077265	FBpp0190604	LLOTMP002853-PA	PPATMP000830-PA	Mdes011231-RA
EOG7BSFT2	AAEL002833-PA	AGAP011828-PA	CPIJ006471-PA	FBpp0086719	FBpp0181279	LLOTMP007240-PA	PPATMP010177-PA	Mdes005284-RA
EOG7BSFTF	AAEL000184-PA	AGAP011198-PA	CPIJ000692-PA	FBpp0289931	FBpp0178552	LLOTMP002150-PA	PPATMP003808-PA	Mdes003676-RA
EOG7BWB1M	AAEL005091-PA	AGAP001806-PA	CPIJ011407-PA	FBpp0303757	FBpp0178509	LLOTMP003401-PA	PPATMP003864-PA	Mdes006610-RA
EOG7BWB24	AAEL007452-PA	AGAP008763-PA	CPIJ801929-PA	FBpp0079497	FBpp0183309	LLOTMP001358-PA	PPATMP009001-PA	Mdes011692-RA
EOG7BWB2F	AAEL011070-PA	AGAP010193-PA	CPIJ801388-PA	FBpp0077108	FBpp0180074	LLOTMP005828-PA	PPATMP009605-PA	Mdes011032-RA
EOG7C0688	AAEL006307-PA	AGAP005175-PA	CPIJ005524-PA	FBpp0087947	FBpp0174712	LLOTMP008301-PA	PPATMP002751-PA	Mdes003162-RA
EOG7C0689	AAEL004227-PA	AGAP000776-PA	CPIJ015769-PA	FBpp0290582	FBpp0188287	LLOTMP004449-PA	PPATMP010960-PA	Mdes002781-RA
EOG7C068D	AAEL000580-PA	AGAP009960-PA	CPIJ007849-PA	FBpp0078935	FBpp0190073	LLOTMP003245-PA	PPATMP009045-PA	Mdes008554-RA
EOG7C068J	AAEL003913-PA	AGAP002383-PA	CPIJ000643-PA	FBpp0082356	FBpp0187400	LLOTMP003404-PA	PPATMP002449-PA	Mdes002410-RA
EOG7C0690	AAEL006648-PA	AGAP010073-PA	CPIJ013034-PA	FBpp0078657	FBpp0182911	LLOTMP003214-PA	PPATMP001356-PA	Mdes003677-RA
EOG7C0692	AAEL003522-PA	AGAP008846-PA	CPIJ010915-PA	FBpp0079751	FBpp0184649	LLOTMP009862-PA	PPATMP005820-PA	Mdes002465-RA
EOG7C32H8	AAEL017153-PA	AGAP002879-PB	CPIJ002772-PA	FBpp0078465	FBpp0186303	LLOTMP004968-PA	PPATMP003970-PA	Mdes005323-RA
EOG7C32HD	AAEL011310-PA	AGAP008689-PA	CPIJ000996-PA	FBpp0309629	FBpp0174244	LLOTMP005286-PA	PPATMP002985-PA	Mdes004529-RA
EOG7C32J0	AAEL003347-PA	AGAP008165-PC	CPIJ801421-PA	FBpp0080749	FBpp0185214	LLOTMP002931-PA	PPATMP005778-PA	Mdes005165-RA
EOG7C32J2	AAEL017021-PA	AGAP010653-PA	CPIJ009035-PA	FBpp0289127	FBpp0190028	LLOTMP005783-PA	PPATMP001031-PA	Mdes002133-RA
EOG7C32J5	AAEL009676-PA	AGAP013478-PB	CPIJ001195-PA	FBpp0078370	FBpp0188626	LLOTMP003312-PA	PPATMP007143-PA	Mdes001279-RA
EOG7C5XR5	AAEL014358-PA	AGAP000124-PA	CPIJ018996-PA	FBpp0288890	FBpp0177110	LLOTMP009415-PA	PPATMP004859-PA	Mdes010947-RA
EOG7C5XR7	AAEL007137-PA	AGAP001324-PA	CPIJ007946-PA	FBpp0076297	FBpp0174441	LLOTMP002761-PA	PPATMP004325-PA	Mdes002192-RA
EOG7C5XRN	AAEL002501-PA	AGAP000044-PA	CPIJ012336-PA	FBpp0073396	FBpp0179252	LLOTMP009719-PA	PPATMP000511-PA	Mdes003287-RA
EOG7C5XS1	AAEL004402-PA	AGAP010549-PA	CPIJ014499-PA	FBpp0079816	FBpp0182697	LLOTMP005370-PA	PPATMP004676-PA	Mdes016151-RA
EOG7C5XS7	AAEL005638-PA	AGAP007635-PA	CPIJ012743-PA	FBpp0079880	FBpp0180280	LLOTMP003911-PA	PPATMP010491-PA	Mdes007755-RA
EOG7C8T02	AAEL006242-PA	AGAP004440-PA	CPIJ009660-PA	FBpp0289294	FBpp0177372	LLOTMP004979-PA	PPATMP004181-PA	Mdes002472-RA
EOG7C8T0J	AAEL011063-PA	AGAP004689-PA	CPIJ004476-PA	FBpp0071404	FBpp0190895	LLOTMP003007-PA	PPATMP007212-PA	Mdes005624-RA
EOG7C8T0N	AAEL006601-PA	AGAP007686-PA	CPIJ802166-PA	FBpp0302967	FBpp0182840	LLOTMP000431-PA	PPATMP000767-PA	Mdes010020-RA
EOG7C8T0V	AAEL005075-PA	AGAP005295-PA	CPIJ003637-PA	FBpp0078296	FBpp0188147	LLOTMP002734-PA	PPATMP008375-PA	Mdes004922-RA
EOG7C8T0W	AAEL001110-PA	AGAP012243-PA	CPIJ005712-PA	FBpp0075562	FBpp0184897	LLOTMP000579-PA	PPATMP005069-PA	Mdes001105-RA
EOG7CCP79	AAEL006707-PA	AGAP002955-PA	CPIJ003903-PA	FBpp0081659	FBpp0187786	LLOTMP000509-PA	PPATMP009285-PA	Mdes003821-RB
EOG7CCP7C	AAEL010063-PA	AGAP002759-PA	CPIJ010002-PA	FBpp0082787	FBpp0188635	LLOTMP009985-PA	PPATMP003521-PA	Mdes005707-RA
EOG7CCP7H	AAEL011699-PA	AGAP004135-PA	CPIJ005788-PA	FBpp0082225	FBpp0188092	LLOTMP009666-PA	PPATMP005233-PA	Mdes000499-RA
EOG7CCP7K	AAEL004446-PA	AGAP004908-PA	CPIJ013039-PA	FBpp0070661	FBpp0178664	LLOTMP002703-PA	PPATMP007910-PA	Mdes003896-RA
EOG7CCP81	AAEL009462-PA	AGAP000416-PB	CPIJ019501-PA	FBpp0077912	FBpp0176922	LLOTMP005913-PA	PPATMP010154-PA	Mdes001254-RA
EOG7CCP8C	AAEL004106-PA	AGAP012346-PA	CPIJ005756-PA	FBpp0087879	FBpp0174985	LLOTMP005493-PA	PPATMP009812-PA	Mdes005350-RA
EOG7CGJFX	AAEL013409-PA	AGAP004902-PA	CPIJ007041-PA	FBpp0303369	FBpp0189012	LLOTMP009027-PA	PPATMP001469-PA	Mdes000970-RA
EOG7CGJG5	AAEL011182-PA	AGAP003839-PA	CPIJ014438-PA	FBpp0112148	FBpp0185800	LLOTMP003360-PA	PPATMP010345-PA	Mdes001854-RA
EOG7CGJG9	AAEL011095-PA	AGAP010078-PA	CPIJ009181-PA	FBpp0099799	FBpp0183624	LLOTMP001128-PA	PPATMP008542-PA	Mdes011605-RA
EOG7CGJGF	AAEL008248-PA	AGAP002525-PA	CPIJ018679-PA	FBpp0078095	FBpp0188910	LLOTMP000641-PA	PPATMP005728-PA	Mdes002233-RB
EOG7CGJGP	AAEL011623-PA	AGAP005553-PA	CPIJ008515-PA	FBpp0076823	FBpp0180420	LLOTMP003661-PA	PPATMP000893-PA	Mdes002597-RA
EOG7CGJGW	AAEL012076-PA	AGAP002222-PA	CPIJ006055-PA	FBpp0081310	FBpp0186446	LLOTMP003689-PA	PPATMP007107-PA	Mdes001900-RA
EOG7CGJH7	AAEL009949-PA	AGAP004659-PA	CPIJ001006-PA	FBpp0081163	FBpp0186147	LLOTMP002032-PA	PPATMP009239-PA	Mdes008858-RA
EOG7CKDPS	AAEL006320-PA	AGAP003187-PA	CPIJ013199-PA	FBpp0075645	FBpp0189313	LLOTMP004993-PA	PPATMP008565-PA	Mdes005606-RA
EOG7CKDQ6	AAEL017531-PA	AGAP013288-PA	CPIJ001364-PA	FBpp0075718	FBpp0189068	LLOTMP002648-PA	PPATMP007246-PA	Mdes012901-RA
EOG7CKDQQ	AAEL005528-PA	AGAP000403-PA	CPIJ801892-PA	FBpp0082265	FBpp0187649	LLOTMP007253-PA	PPATMP001715-PA	Mdes000194-RA
EOG7CP8Z2	AAEL003744-PA	AGAP004623-PA	CPIJ008655-PA	FBpp0083769	FBpp0188603	LLOTMP001820-PA	PPATMP001552-PA	Mdes000902-RA
EOG7CS55S	AAEL006910-PA	AGAP007870-PA	CPIJ801664-PA	FBpp0080009	FBpp0188888	LLOTMP009330-PA	PPATMP001679-PA	Mdes003538-RA
EOG7CS576	AAEL004234-PA	AGAP004484-PA	CPIJ011511-PA	FBpp0084774	FBpp0177989	LLOTMP010098-PA	PPATMP002714-PA	Mdes000966-RA
EOG7CW1DP	AAEL003472-PA	AGAP010431-PA	CPIJ018281-PA	FBpp0288819	FBpp0181608	LLOTMP001551-PA	PPATMP011018-PA	Mdes002900-RA
EOG7CW1DW	AAEL013187-PA	AGAP001814-PA	CPIJ003577-PA	FBpp0085027	FBpp0177610	LLOTMP000902-PA	PPATMP010755-PA	Mdes010153-RA
EOG7CW1F8	AAEL005415-PA	AGAP003719-PA	CPIJ008006-PA	FBpp0085208	FBpp0187606	LLOTMP005967-PA	PPATMP010941-PA	Mdes001648-RA
EOG7CW1FC	AAEL011069-PA	AGAP010197-PA	CPIJ801397-PB	FBpp0301580	FBpp0179540	LLOTMP000462-PA	PPATMP005888-PA	Mdes012755-RA
EOG7CW1FR	AAEL006847-PA	AGAP002513-PA	CPIJ013212-PA	FBpp0074606	FBpp0189235	LLOTMP004628-PA	PPATMP007488-PA	Mdes006614-RA
EOG7CW1G5	AAEL000221-PA	AGAP005228-PA	CPIJ016095-PA	FBpp0289888	FBpp0175719	LLOTMP003162-PA	PPATMP002164-PA	Mdes004310-RB
EOG7CZWNP	AAEL000450-PA	AGAP002729-PA	CPIJ002855-PA	FBpp0089148	FBpp0180076	LLOTMP005606-PA	PPATMP001569-PA	Mdes007132-RB
EOG7CZWNZ	AAEL006128-PA	AGAP002548-PA	CPIJ003554-PA	FBpp0303061	FBpp0178030	LLOTMP008233-PA	PPATMP001280-PA	Mdes001732-RA
EOG7CZWP2	AAEL005931-PA	AGAP004197-PA	CPIJ001316-PA	FBpp0070368	FBpp0178269	LLOTMP005766-PA	PPATMP001741-PA	Mdes002079-RB
EOG7CZWP7	AAEL001339-PA	AGAP001302-PA	CPIJ012821-PA	FBpp0078508	FBpp0185724	LLOTMP004494-PA	PPATMP007813-PA	Mdes010721-RA
EOG7CZWPB	AAEL001607-PA	AGAP004451-PA	CPIJ003172-PA	FBpp0078951	FBpp0189698	LLOTMP006868-PA	PPATMP005438-PA	Mdes009730-RA
EOG7D2RX5	AAEL009891-PA	AGAP003276-PA	CPIJ007506-PA	FBpp0078377	FBpp0187127	LLOTMP001923-PA	PPATMP008167-PA	Mdes007463-RA
EOG7D2RX8	AAEL008608-PA	AGAP008089-PA	CPIJ801667-PA	FBpp0087956	FBpp0174489	LLOTMP006982-PA	PPATMP002045-PA	Mdes002848-RA
EOG7D2RXQ	AAEL004823-PA	AGAP010517-PA	CPIJ004719-PA	FBpp0086226	FBpp0175904	LLOTMP003317-PA	PPATMP006666-PA	Mdes008412-RA
EOG7D2RXT	AAEL005785-PA	AGAP002563-PA	CPIJ009572-PA	FBpp0078328	FBpp0185770	LLOTMP003113-PA	PPATMP008454-PA	Mdes012346-RA
EOG7D2RXZ	AAEL011661-PA	AGAP001275-PA	CPIJ001181-PA	FBpp0084344	FBpp0186117	LLOTMP002725-PA	PPATMP002329-PA	Mdes007590-RA
EOG7D5N4D	AAEL002559-PA	AGAP001623-PA	CPIJ017122-PA	FBpp0288489	FBpp0178171	LLOTMP008709-PA	PPATMP004635-PA	Mdes010940-RA
EOG7D5N4H	AAEL006895-PA	AGAP007642-PA	CPIJ008591-PA	FBpp0087506	FBpp0181717	LLOTMP004374-PA	PPATMP003561-PA	Mdes007910-RA
EOG7D5N4R	AAEL010437-PA	AGAP004205-PA	CPIJ010201-PA	FBpp0083138	FBpp0188215	LLOTMP005376-PA	PPATMP001729-PA	Mdes006184-RC
EOG7D5N4T	AAEL000978-PA	AGAP003294-PA	CPIJ002003-PA	FBpp0070205	FBpp0178351	LLOTMP008297-PA	PPATMP009801-PA	Mdes006705-RA
EOG7D5N51	AAEL003978-PA	AGAP005390-PA	CPIJ005455-PA	FBpp0072462	FBpp0186703	LLOTMP001905-PA	PPATMP003681-PA	Mdes002707-RA
EOG7D5N5P	AAEL015143-PB	AGAP005117-PA	CPIJ004581-PA	FBpp0087863	FBpp0181214	LLOTMP008905-PA	PPATMP004051-PA	Mdes004695-RA
EOG7D5N5R	AAEL010346-PA	AGAP009741-PA	CPIJ801559-PA	FBpp0079968	FBpp0182880	LLOTMP009777-PA	PPATMP000669-PA	Mdes009205-RA
EOG7D8HCP	AAEL008806-PA	AGAP004479-PA	CPIJ007769-PA	FBpp0302789	FBpp0174938	LLOTMP006790-PA	PPATMP008750-PA	Mdes001716-RA
EOG7D8HD8	AAEL011779-PA	AGAP003189-PA	CPIJ013200-PA	FBpp0112336	FBpp0189541	LLOTMP008283-PA	PPATMP004087-PA	Mdes014193-RA
EOG7D8HDS	AAEL000983-PA	AGAP004283-PB	CPIJ007373-PA	FBpp0083884	FBpp0187490	LLOTMP006957-PA	PPATMP001327-PA	Mdes005294-RA
EOG7D8HF1	AAEL002504-PA	AGAP007841-PA	CPIJ012335-PA	FBpp0071373	FBpp0176993	LLOTMP000906-PA	PPATMP006528-PA	Mdes006098-RA
EOG7DCCMD	AAEL007804-PA	AGAP002424-PA	CPIJ012360-PA	FBpp0075784	FBpp0179792	LLOTMP002020-PA	PPATMP003763-PA	Mdes001774-RA
EOG7DCCMN	AAEL006150-PA	AGAP002128-PB	CPIJ003557-PA	FBpp0304474	FBpp0176086	LLOTMP008943-PA	PPATMP009076-PA	Mdes003633-RA
EOG7DCCMT	AAEL001044-PA	AGAP003003-PA	CPIJ007229-PA	FBpp0075168	FBpp0182100	LLOTMP000319-PA	PPATMP002351-PA	Mdes007158-RA
EOG7DCCMV	AAEL002334-PA	AGAP006944-PA	CPIJ003936-PA	FBpp0075104	FBpp0180297	LLOTMP004535-PA	PPATMP002865-PA	Mdes000108-RA
EOG7DCCMZ	AAEL014717-PA	AGAP004486-PA	CPIJ002779-PA	FBpp0083676	FBpp0177789	LLOTMP001737-PA	PPATMP002915-PA	Mdes000403-RA
EOG7DG7V5	AAEL001612-PA	AGAP002836-PB	CPIJ003169-PA	FBpp0083717	FBpp0187885	LLOTMP006865-PA	PPATMP005440-PA	Mdes001676-RA
EOG7DG7V6	AAEL005014-PA	AGAP008435-PA	CPIJ001522-PA	FBpp0307143	FBpp0182582	LLOTMP006929-PA	PPATMP000775-PA	Mdes012637-RA
EOG7DG7V8	AAEL003829-PA	AGAP011286-PA	CPIJ001287-PA	FBpp0086700	FBpp0174312	LLOTMP003610-PA	PPATMP007438-PA	Mdes006431-RA
EOG7DG7V9	AAEL006087-PA	AGAP002284-PA	CPIJ003426-PA	FBpp0074480	FBpp0178890	LLOTMP005755-PA	PPATMP005657-PA	Mdes006831-RA
EOG7DG7VB	AAEL013788-PA	AGAP002859-PA	CPIJ005963-PA	FBpp0301144	FBpp0188399	LLOTMP007142-PA	PPATMP010201-PA	Mdes001313-RB
EOG7DG7VH	AAEL010294-PA	AGAP010230-PA	CPIJ003839-PA	FBpp0087292	FBpp0184748	LLOTMP004360-PA	PPATMP005421-PA	Mdes012869-RC
EOG7DG7WG	AAEL001865-PA	AGAP007780-PA	CPIJ802290-PA	FBpp0077209	FBpp0182760	LLOTMP005137-PA	PPATMP010103-PA	Mdes007725-RA
EOG7DG7WH	AAEL006743-PA	AGAP005410-PC	CPIJ010601-PA	FBpp0076077	FBpp0176681	LLOTMP010055-PA	PPATMP006438-PA	Mdes002501-RA
EOG7DK43B	AAEL001709-PA	AGAP008251-PA	CPIJ801443-PA	FBpp0071232	FBpp0177199	LLOTMP003924-PA	PPATMP010064-PA	Mdes006958-RD
EOG7DK43M	AAEL015308-PA	AGAP004118-PA	CPIJ006993-PA	FBpp0071659	FBpp0181625	LLOTMP008078-PA	PPATMP003762-PA	Mdes012094-RB
EOG7DK43X	AAEL009818-PA	AGAP012518-PA	CPIJ009841-PA	FBpp0077076	FBpp0183477	LLOTMP004266-PA	PPATMP005286-PA	Mdes011328-RB
EOG7DP0B4	AAEL003408-PA	AGAP011947-PA	CPIJ008257-PA	FBpp0077881	FBpp0176882	LLOTMP002894-PA	PPATMP000265-PA	Mdes007085-RA
EOG7DP0B6	AAEL010738-PA	AGAP009736-PA	CPIJ801435-PC	FBpp0288814	FBpp0183340	LLOTMP009101-PA	PPATMP001348-PA	Mdes007711-RA
EOG7DP0B7	AAEL013108-PA	AGAP003906-PA	CPIJ802222-PA	FBpp0307917	FBpp0185431	LLOTMP003659-PA	PPATMP000891-PA	Mdes011407-RB
EOG7DP0BB	AAEL007691-PA	AGAP010042-PA	CPIJ006275-PA	FBpp0079966	FBpp0182877	LLOTMP009788-PA	PPATMP000869-PA	Mdes009869-RB
EOG7DP0BC	AAEL005605-PA	AGAP001256-PC	CPIJ006069-PA	FBpp0074657	FBpp0179848	LLOTMP008927-PA	PPATMP000577-PA	Mdes007178-RA
EOG7DP0BD	AAEL015320-PA	AGAP008755-PA	CPIJ003087-PA	FBpp0297142	FBpp0182845	LLOTMP002440-PA	PPATMP001015-PA	Mdes005031-RA
EOG7DP0BN	AAEL014314-PA	AGAP006065-PA	CPIJ000325-PA	FBpp0076330	FBpp0188805	LLOTMP008134-PA	PPATMP002982-PA	Mdes002067-RA
EOG7DP0C1	AAEL007661-PA	AGAP000841-PA	CPIJ017576-PA	FBpp0073502	FBpp0189481	LLOTMP004731-PA	PPATMP001395-PA	Mdes007833-RA
EOG7DP0C3	AAEL001797-PA	AGAP009019-PA	CPIJ010938-PA	FBpp0079590	FBpp0183256	LLOTMP003951-PA	PPATMP010574-PA	Mdes000259-RA
EOG7DP0CH	AAEL014379-PA	AGAP003212-PA	CPIJ009498-PA	FBpp0289999	FBpp0180442	LLOTMP000733-PA	PPATMP002452-PA	Mdes007421-RA
EOG7DP0CN	AAEL013661-PA	AGAP000235-PC	CPIJ012935-PA	FBpp0070607	FBpp0185497	LLOTMP010023-PA	PPATMP010612-PA	Mdes015653-RA
EOG7DRVJZ	AAEL005248-PA	AGAP003681-PA	CPIJ004120-PA	FBpp0084679	FBpp0177903	LLOTMP003940-PA	PPATMP002130-PA	Mdes006219-RA
EOG7DRVK2	AAEL009932-PA	AGAP004483-PA	CPIJ002781-PA	FBpp0077828	FBpp0178040	LLOTMP009194-PA	PPATMP006139-PA	Mdes003516-RA
EOG7DRVKC	AAEL009544-PA	AGAP004717-PB	CPIJ012211-PA	FBpp0072545	FBpp0180271	LLOTMP002705-PA	PPATMP006462-PA	Mdes002446-RA
EOG7DRVKM	AAEL000860-PA	AGAP011685-PA	CPIJ005880-PA	FBpp0072304	FBpp0181749	LLOTMP004174-PA	PPATMP002245-PA	Mdes003093-RA
EOG7DRVM4	AAEL000394-PA	AGAP011035-PA	CPIJ003364-PA	FBpp0075676	FBpp0187003	LLOTMP001246-PA	PPATMP006168-PA	Mdes012968-RA
EOG7DRVMH	AAEL006521-PA	AGAP007922-PA	CPIJ801855-PA	FBpp0080491	FBpp0183446	LLOTMP003579-PA	PPATMP003814-PA	Mdes006465-RA
EOG7DVQT1	AAEL009959-PA	AGAP006885-PA	CPIJ016636-PA	FBpp0087124	FBpp0175133	LLOTMP008609-PA	PPATMP007576-PA	Mdes012768-RA
EOG7DVQTB	AAEL014030-PA	AGAP007114-PA	CPIJ008431-PA	FBpp0075181	FBpp0182107	LLOTMP004423-PA	PPATMP004062-PA	Mdes000120-RA
EOG7DVQTC	AAEL005241-PA	AGAP003678-PA	CPIJ004116-PA	FBpp0112209	FBpp0187717	LLOTMP007027-PA	PPATMP005274-PA	Mdes006221-RA
EOG7DVQTF	AAEL009912-PA	AGAP004322-PA	CPIJ015135-PA	FBpp0076918	FBpp0179094	LLOTMP005858-PA	PPATMP002272-PA	Mdes008597-RA
EOG7DVQTH	AAEL008500-PA	AGAP009135-PA	CPIJ000753-PA	FBpp0079565	FBpp0183279	LLOTMP006090-PA	PPATMP009771-PA	Mdes014781-RA
EOG7DVQTJ	AAEL012450-PA	AGAP009934-PA	CPIJ014306-PA	FBpp0078933	FBpp0189894	LLOTMP001752-PA	PPATMP009840-PA	Mdes004665-RA
EOG7DVQTM	AAEL011191-PA	AGAP001520-PB	CPIJ013140-PA	FBpp0075467	FBpp0185095	LLOTMP004751-PA	PPATMP005426-PA	Mdes003749-RA
EOG7DVQV3	AAEL010373-PA	AGAP006231-PA	CPIJ013914-PA	FBpp0076921	FBpp0180677	LLOTMP009813-PA	PPATMP006619-PA	Mdes012285-RA
EOG7DVQV9	AAEL008443-PA	AGAP008697-PA	CPIJ000540-PA	FBpp0078766	FBpp0183139	LLOTMP001608-PA	PPATMP002899-PA	Mdes008509-RB
EOG7DZM25	AAEL014373-PA	AGAP004453-PB	CPIJ015294-PA	FBpp0309863	FBpp0177033	LLOTMP000916-PA	PPATMP007491-PA	Mdes002444-RA
EOG7DZM27	AAEL000622-PA	AGAP009659-PA	CPIJ802438-PA	FBpp0081805	FBpp0176162	LLOTMP005834-PA	PPATMP009040-PA	Mdes007739-RA
EOG7DZM2C	AAEL006715-PA	AGAP003157-PA	CPIJ018238-PA	FBpp0081293	FBpp0188368	LLOTMP005974-PA	PPATMP002317-PA	Mdes000798-RA
EOG7DZM2P	AAEL000126-PA	AGAP006072-PA	CPIJ006606-PA	FBpp0075935	FBpp0180840	LLOTMP009172-PA	PPATMP002461-PA	Mdes004791-RA
EOG7DZM36	AAEL007788-PA	AGAP004359-PA	CPIJ008030-PA	FBpp0084433	FBpp0191332	LLOTMP000933-PA	PPATMP002421-PA	Mdes008806-RA
EOG7F2G9F	AAEL006177-PA	AGAP003264-PA	CPIJ001343-PA	FBpp0078318	FBpp0187117	LLOTMP008596-PA	PPATMP009362-PA	Mdes007487-RA
EOG7F2G9V	AAEL009287-PA	AGAP007699-PC	CPIJ008595-PA	FBpp0073327	FBpp0184362	LLOTMP005965-PA	PPATMP010943-PA	Mdes004218-RC
EOG7F5BHZ	AAEL001444-PA	AGAP006166-PA	CPIJ007690-PA	FBpp0289682	FBpp0175876	LLOTMP008369-PA	PPATMP010682-PA	Mdes004210-RA
EOG7F5BJ5	AAEL005617-PA	AGAP001257-PA	CPIJ006068-PA	FBpp0099884	FBpp0182525	LLOTMP008928-PA	PPATMP000576-PA	Mdes014683-RA
EOG7F5BJF	AAEL011926-PA	AGAP011927-PA	CPIJ011372-PA	FBpp0304380	FBpp0189215	LLOTMP009109-PA	PPATMP002080-PA	Mdes010924-RA
EOG7F5BJM	AAEL004773-PA	AGAP008768-PA	CPIJ016450-PA	FBpp0294011	FBpp0179566	LLOTMP005449-PA	PPATMP009749-PA	Mdes003529-RA
EOG7F5BJT	AAEL000365-PA	AGAP009226-PA	CPIJ000842-PA	FBpp0077443	FBpp0182829	LLOTMP009614-PA	PPATMP001170-PA	Mdes004736-RA
EOG7F5BJV	AAEL010419-PA	AGAP004585-PA	CPIJ011091-PA	FBpp0082549	FBpp0177835	LLOTMP001027-PA	PPATMP006562-PA	Mdes000663-RA
EOG7F5BJW	AAEL003246-PA	AGAP009161-PA	CPIJ009336-PA	FBpp0087038	FBpp0175296	LLOTMP006191-PA	PPATMP007960-PA	Mdes009175-RA
EOG7F5BK3	AAEL003281-PA	AGAP005267-PA	CPIJ801481-PA	FBpp0081328	FBpp0187538	LLOTMP005980-PA	PPATMP004261-PA	Mdes000333-RA
EOG7F5BK5	AAEL001573-PA	AGAP007618-PA	CPIJ017372-PA	FBpp0305129	FBpp0174240	LLOTMP002101-PA	PPATMP000084-PA	Mdes005332-RA
EOG7F5BKC	AAEL010244-PA	AGAP011247-PA	CPIJ005014-PA	FBpp0085955	FBpp0174620	LLOTMP009012-PA	PPATMP009162-PA	Mdes006001-RB
EOG7F86RS	AAEL008387-PA	AGAP012161-PA	CPIJ010082-PA	FBpp0291650	FBpp0184854	LLOTMP001614-PA	PPATMP007873-PA	Mdes007533-RA
EOG7F86RW	AAEL012091-PA	AGAP006642-PA	CPIJ005190-PA	FBpp0071689	FBpp0181639	LLOTMP007250-PA	PPATMP002585-PA	Mdes009396-RA
EOG7FC30R	AAEL009105-PA	AGAP001762-PA	CPIJ012964-PA	FBpp0302990	FBpp0174834	LLOTMP000359-PA	PPATMP002648-PA	Mdes002285-RA
EOG7FC316	AAEL006708-PA	AGAP001412-PA	CPIJ003906-PA	FBpp0099945	FBpp0187705	LLOTMP000495-PA	PPATMP002159-PA	Mdes002674-RA
EOG7FC31H	AAEL009023-PA	AGAP003655-PA	CPIJ009750-PA	FBpp0074739	FBpp0184992	LLOTMP002589-PA	PPATMP007979-PA	Mdes010285-RA
EOG7FC323	AAEL005146-PA	AGAP011345-PA	CPIJ006777-PA	FBpp0078032	FBpp0189278	LLOTMP004918-PA	PPATMP002601-PA	Mdes014489-RA
EOG7FFZ7M	AAEL017159-PA	AGAP008530-PA	CPIJ010988-PA	FBpp0073474	FBpp0184370	LLOTMP007654-PA	PPATMP000809-PA	Mdes000449-RA
EOG7FFZ7S	AAEL002810-PA	AGAP004408-PA	CPIJ008678-PA	FBpp0081756	FBpp0186022	LLOTMP000595-PA	PPATMP007468-PA	Mdes000606-RA
EOG7FFZ7W	AAEL014594-PA	AGAP006082-PA	CPIJ008980-PA	FBpp0086937	FBpp0185411	LLOTMP003960-PA	PPATMP004304-PA	Mdes003064-RA
EOG7FFZ7X	AAEL001395-PA	AGAP007524-PA	CPIJ014933-PA	FBpp0077930	FBpp0190441	LLOTMP003804-PA	PPATMP003923-PA	Mdes000398-RA
EOG7FFZ87	AAEL011570-PA	AGAP002269-PA	CPIJ018623-PA	FBpp0089004	FBpp0179784	LLOTMP008167-PA	PPATMP010095-PA	Mdes005755-RA
EOG7FFZ8C	AAEL013828-PA	AGAP001589-PA	CPIJ015469-PA	FBpp0085169	FBpp0191343	LLOTMP003977-PA	PPATMP003513-PA	Mdes001826-RA
EOG7FFZ98	AAEL007771-PB	AGAP005046-PB	CPIJ004935-PA	FBpp0070143	FBpp0177169	LLOTMP009492-PA	PPATMP003446-PA	Mdes010162-RA
EOG7FJTGG	AAEL014768-PA	AGAP006360-PA	CPIJ007345-PA	FBpp0297083	FBpp0180295	LLOTMP007856-PA	PPATMP005575-PA	Mdes004548-RA
EOG7FJTGR	AAEL010762-PA	AGAP010671-PA	CPIJ004484-PA	FBpp0074318	FBpp0178667	LLOTMP003083-PA	PPATMP008591-PA	Mdes002105-RA
EOG7FJTH1	AAEL004496-PA	AGAP009443-PA	CPIJ001134-PA	FBpp0079400	FBpp0190245	LLOTMP003647-PA	PPATMP001608-PA	Mdes005025-RA
EOG7FJTH5	AAEL009092-PA	AGAP001761-PA	CPIJ012963-PA	FBpp0070898	FBpp0185460	LLOTMP004179-PA	PPATMP007294-PA	Mdes017337-RA
EOG7FJTH9	AAEL011571-PA	AGAP002275-PA	CPIJ800021-PA	FBpp0289508	FBpp0186661	LLOTMP003494-PA	PPATMP003612-PA	Mdes007108-RA
EOG7FJTHC	AAEL007720-PA	AGAP010475-PA	CPIJ007915-PA	FBpp0075780	FBpp0189222	LLOTMP008828-PA	PPATMP000667-PA	Mdes004949-RA
EOG7FJTHM	AAEL000629-PA	AGAP009660-PA	CPIJ011328-PA	FBpp0081806	FBpp0176163	LLOTMP005835-PA	PPATMP009039-PA	Mdes007738-RA
EOG7FNPQB	AAEL000444-PA	AGAP003560-PA	CPIJ007484-PA	FBpp0074831	FBpp0188994	LLOTMP005140-PA	PPATMP008431-PA	Mdes008921-RB
EOG7FNPQC	AAEL011752-PA	AGAP000947-PA	CPIJ009434-PA	FBpp0290855	FBpp0176303	LLOTMP002711-PA	PPATMP009870-PA	Mdes017173-RA
EOG7FNPQK	AAEL017349-PA	AGAP004192-PA	CPIJ003550-PA	FBpp0073445	FBpp0184461	LLOTMP002147-PA	PPATMP008472-PA	Mdes007128-RA
EOG7FNPR0	AAEL002107-PA	AGAP003142-PA	CPIJ004284-PA	FBpp0073081	FBpp0176946	LLOTMP005450-PA	PPATMP009748-PA	Mdes007185-RA
EOG7FNPR7	AAEL000258-PB	AGAP010681-PA	CPIJ013115-PA	FBpp0072168	FBpp0184097	LLOTMP001680-PA	PPATMP006109-PA	Mdes011885-RA
EOG7FNPRF	AAEL007779-PA	AGAP003876-PA	CPIJ009017-PA	FBpp0084381	FBpp0185953	LLOTMP001598-PA	PPATMP005095-PA	Mdes005689-RA
EOG7FRJZJ	AAEL006834-PA	AGAP002518-PA	CPIJ013217-PA	FBpp0078130	FBpp0189526	LLOTMP008043-PA	PPATMP005639-PA	Mdes012141-RB
EOG7FRJZP	AAEL010471-PA	AGAP002370-PA	CPIJ001609-PA	FBpp0088397	FBpp0188537	LLOTMP007005-PA	PPATMP009822-PA	Mdes000186-RA
EOG7FRJZQ	AAEL004328-PA	AGAP010406-PA	CPIJ016431-PA	FBpp0086881	FBpp0181779	LLOTMP005158-PA	PPATMP000358-PA	Mdes005478-RA
EOG7FRJZV	AAEL004063-PA	AGAP002221-PA	CPIJ009423-PA	FBpp0077735	FBpp0183359	LLOTMP003923-PA	PPATMP010066-PA	Mdes014220-RA
EOG7FRK03	AAEL010574-PA	AGAP005005-PA	CPIJ000118-PA	FBpp0112273	FBpp0180809	LLOTMP009168-PA	PPATMP007701-PA	Mdes012107-RA
EOG7FVF67	AAEL009824-PA	AGAP010088-PA	CPIJ013863-PA	FBpp0085202	FBpp0187463	LLOTMP000640-PA	PPATMP005724-PA	Mdes007273-RB
EOG7FVF6C	AAEL011780-PA	AGAP003190-PA	CPIJ013201-PA	FBpp0075399	FBpp0189864	LLOTMP008275-PA	PPATMP010120-PA	Mdes009705-RA
EOG7FVF7M	AAEL003303-PA	AGAP007473-PA	CPIJ009378-PA	FBpp0082574	FBpp0188403	LLOTMP000874-PA	PPATMP001532-PA	Mdes002778-RA
EOG7FVF7P	AAEL004657-PA	AGAP005380-PA	CPIJ013478-PA	FBpp0290000	FBpp0182081	LLOTMP002000-PA	PPATMP003422-PA	Mdes002732-RA
EOG7FZ9F5	AAEL005712-PA	AGAP011162-PA	CPIJ008204-PA	FBpp0293341	FBpp0176325	LLOTMP000896-PA	PPATMP007595-PA	Mdes014673-RA
EOG7FZ9F7	AAEL006185-PA	AGAP001694-PA	CPIJ001354-PA	FBpp0078326	FBpp0187120	LLOTMP009751-PA	PPATMP007470-PA	Mdes006642-RA
EOG7FZ9F9	AAEL001636-PA	AGAP008728-PA	CPIJ000861-PA	FBpp0080265	FBpp0190140	LLOTMP006119-PA	PPATMP006535-PA	Mdes014664-RA
EOG7FZ9FF	AAEL013173-PA	AGAP009034-PA	CPIJ007126-PA	FBpp0110466	FBpp0185247	LLOTMP004301-PA	PPATMP003886-PA	Mdes014512-RA
EOG7FZ9FH	AAEL004916-PA	AGAP005699-PA	CPIJ014213-PA	FBpp0085478	FBpp0175099	LLOTMP006273-PA	PPATMP000655-PA	Mdes004109-RD
EOG7FZ9FT	AAEL008258-PA	AGAP002531-PA	CPIJ018675-PA	FBpp0075253	FBpp0189206	LLOTMP000643-PA	PPATMP008310-PA	Mdes002244-RA
EOG7FZ9G5	AAEL010949-PA	AGAP003728-PA	CPIJ001394-PA	FBpp0081283	FBpp0185588	LLOTMP005350-PA	PPATMP010372-PA	Mdes001784-RA
EOG7FZ9GB	AAEL010388-PA	AGAP006392-PA	CPIJ016883-PA	FBpp0070978	FBpp0178745	LLOTMP007360-PA	PPATMP008460-PA	Mdes007606-RA
EOG7FZ9GF	AAEL002119-PA	AGAP002812-PA	CPIJ004306-PA	FBpp0073068	FBpp0176933	LLOTMP001103-PA	PPATMP002689-PA	Mdes007349-RA
EOG7FZ9GH	AAEL007959-PA	AGAP009188-PA	CPIJ018637-PA	FBpp0309503	FBpp0182257	LLOTMP000682-PA	PPATMP001750-PA	Mdes014262-RA
EOG7G25P8	AAEL000239-PA	AGAP000363-PA	CPIJ006303-PA	FBpp0291230	FBpp0180643	LLOTMP003669-PA	PPATMP001693-PA	Mdes009266-RA
EOG7G25PF	AAEL012498-PA	AGAP012365-PA	CPIJ001454-PA	FBpp0075173	FBpp0182103	LLOTMP005374-PA	PPATMP009115-PA	Mdes000918-RA
EOG7G25PK	AAEL010178-PA	AGAP001213-PA	CPIJ006717-PA	FBpp0081877	FBpp0176377	LLOTMP006401-PA	PPATMP005719-PA	Mdes010353-RA
EOG7G25PN	AAEL011953-PA	AGAP005510-PA	CPIJ000110-PA	FBpp0087535	FBpp0181815	LLOTMP003033-PA	PPATMP010483-PA	Mdes007404-RA
EOG7G25PR	AAEL006932-PA	AGAP011625-PA	CPIJ013984-PA	FBpp0305656	FBpp0182216	LLOTMP007971-PA	PPATMP010539-PA	Mdes004539-RA
EOG7G25QQ	AAEL004056-PB	AGAP000997-PA	CPIJ009430-PA	FBpp0080536	FBpp0178606	LLOTMP004613-PA	PPATMP010895-PA	Mdes008569-RA
EOG7G51X9	AAEL001853-PA	AGAP007998-PA	CPIJ802100-PA	FBpp0083981	FBpp0188261	LLOTMP008403-PA	PPATMP001475-PA	Mdes001664-RA
EOG7G51XC	AAEL003720-PA	AGAP006645-PA	CPIJ005431-PA	FBpp0071729	FBpp0181641	LLOTMP006887-PA	PPATMP007825-PA	Mdes004527-RA
EOG7G51XF	AAEL011709-PA	AGAP006768-PA	CPIJ008985-PA	FBpp0086966	FBpp0174322	LLOTMP002622-PA	PPATMP003403-PA	Mdes012291-RA
EOG7G51XG	AAEL006516-PA	AGAP009486-PA	CPIJ002428-PA	FBpp0080495	FBpp0183447	LLOTMP006223-PA	PPATMP010357-PA	Mdes009781-RA
EOG7G51Z2	AAEL008100-PA	AGAP001514-PA	CPIJ011587-PA	FBpp0078568	FBpp0186175	LLOTMP006847-PA	PPATMP006799-PA	Mdes005701-RA
EOG7G51Z3	AAEL002888-PA	AGAP000501-PA	CPIJ016586-PA	FBpp0289234	FBpp0187811	LLOTMP003340-PA	PPATMP006542-PA	Mdes009567-RA
EOG7G51ZC	AAEL013816-PA	AGAP000339-PA	CPIJ015415-PA	FBpp0303688	FBpp0189747	LLOTMP008554-PA	PPATMP008493-PA	Mdes007779-RA
EOG7G51ZR	AAEL001959-PA	AGAP008036-PB	CPIJ006835-PA	FBpp0302695	FBpp0190779	LLOTMP006570-PA	PPATMP003571-PA	Mdes007658-RA
EOG7G7X4Z	AAEL001977-PA	AGAP008047-PA	CPIJ801971-PA	FBpp0072077	FBpp0175762	LLOTMP006301-PA	PPATMP004300-PA	Mdes002542-RA
EOG7G7X52	AAEL001141-PA	AGAP002490-PA	CPIJ009998-PA	FBpp0084212	FBpp0176608	LLOTMP001096-PA	PPATMP004529-PA	Mdes006491-RA
EOG7G7X53	AAEL009200-PA	AGAP012417-PA	CPIJ017480-PA	FBpp0074993	FBpp0179594	LLOTMP008487-PA	PPATMP000355-PA	Mdes008015-RA
EOG7G7X55	AAEL002698-PA	AGAP007521-PA	CPIJ007009-PA	FBpp0076806	FBpp0180414	LLOTMP008157-PA	PPATMP006417-PA	Mdes001461-RA
EOG7G7X5R	AAEL007364-PA	AGAP002403-PA	CPIJ007497-PA	FBpp0081886	FBpp0176486	LLOTMP006784-PA	PPATMP007597-PA	Mdes007275-RA
EOG7G7X6Q	AAEL007294-PA	AGAP001474-PA	CPIJ012769-PA	FBpp0083991	FBpp0185962	LLOTMP003704-PA	PPATMP006073-PA	Mdes002051-RA
EOG7GBSD0	AAEL002987-PA	AGAP003925-PA	CPIJ001696-PA	FBpp0084581	FBpp0187690	LLOTMP001088-PA	PPATMP006301-PA	Mdes001324-RA
EOG7GBSD4	AAEL004918-PA	AGAP010054-PA	CPIJ017329-PA	FBpp0307610	FBpp0185298	LLOTMP010032-PA	PPATMP003414-PA	Mdes010620-RA
EOG7GBSD8	AAEL000238-PA	AGAP008997-PA	CPIJ009891-PA	FBpp0290411	FBpp0181853	LLOTMP003608-PA	PPATMP000872-PA	Mdes011303-RA
EOG7GBSDH	AAEL014114-PA	AGAP000713-PA	CPIJ006400-PA	FBpp0309256	FBpp0184003	LLOTMP001730-PA	PPATMP000023-PA	Mdes006889-RA
EOG7GBSDP	AAEL002249-PA	AGAP006438-PA	CPIJ010820-PA	FBpp0075969	FBpp0179849	LLOTMP002804-PA	PPATMP008233-PA	Mdes012436-RA
EOG7GBSDZ	AAEL002355-PA	AGAP005346-PA	CPIJ003926-PA	FBpp0309583	FBpp0175516	LLOTMP004148-PA	PPATMP006607-PA	Mdes007919-RA
EOG7GBSF0	AAEL011834-PA	AGAP000850-PA	CPIJ011353-PA	FBpp0077022	FBpp0190902	LLOTMP010106-PA	PPATMP008156-PA	Mdes010980-RA
EOG7GBSF4	AAEL013963-PA	AGAP002997-PC	CPIJ008360-PA	FBpp0072006	FBpp0181699	LLOTMP003002-PA	PPATMP003522-PA	Mdes007441-RB
EOG7GBSF9	AAEL003817-PA	AGAP011283-PA	CPIJ001290-PA	FBpp0088074	FBpp0181850	LLOTMP000999-PA	PPATMP005754-PA	Mdes003087-RB
EOG7GFNMX	AAEL005847-PA	AGAP004692-PA	CPIJ013989-PA	FBpp0309496	FBpp0178855	LLOTMP003348-PA	PPATMP003138-PA	Mdes009335-RA
EOG7GFNN3	AAEL010939-PB	AGAP000861-PA	CPIJ003193-PA	FBpp0076891	FBpp0183924	LLOTMP000675-PA	PPATMP006433-PA	Mdes005222-RA
EOG7GFNP1	AAEL010810-PA	AGAP003590-PA	CPIJ013146-PA	FBpp0088739	FBpp0176009	LLOTMP000145-PA	PPATMP007301-PA	Mdes003727-RB
EOG7GFNP5	AAEL009377-PA	AGAP001874-PA	CPIJ008396-PA	FBpp0072746	FBpp0188927	LLOTMP005152-PA	PPATMP000898-PA	Mdes012435-RA
EOG7GJHW0	AAEL012918-PA	AGAP005728-PA	CPIJ008439-PA	FBpp0072583	FBpp0186712	LLOTMP009139-PA	PPATMP001206-PA	Mdes000745-RA
EOG7GJHW7	AAEL011242-PA	AGAP006532-PA	CPIJ002992-PA	FBpp0076647	FBpp0179170	LLOTMP006648-PA	PPATMP001914-PA	Mdes000938-RA
EOG7GJHW9	AAEL010136-PA	AGAP008874-PA	CPIJ802267-PA	FBpp0080213	FBpp0185159	LLOTMP001089-PA	PPATMP007742-PA	Mdes006985-RC
EOG7GJHWP	AAEL009252-PA	AGAP007762-PA	CPIJ000463-PA	FBpp0112156	FBpp0188040	LLOTMP006619-PA	PPATMP003249-PA	Mdes004747-RA
EOG7GJHWQ	AAEL007763-PA	AGAP010304-PA	CPIJ013967-PA	FBpp0071429	FBpp0191010	LLOTMP000377-PA	PPATMP006909-PA	Mdes010163-RA
EOG7GJHX2	AAEL000782-PA	AGAP010978-PA	CPIJ004435-PA	FBpp0086294	FBpp0174840	LLOTMP001332-PA	PPATMP002355-PA	Mdes002614-RA
EOG7GJHXC	AAEL008764-PA	AGAP012466-PA	CPIJ017925-PA	FBpp0086756	FBpp0181580	LLOTMP006053-PA	PPATMP003325-PA	Mdes006937-RA
EOG7GND3V	AAEL001643-PA	AGAP007734-PA	CPIJ008816-PA	FBpp0297775	FBpp0183414	LLOTMP007071-PA	PPATMP000433-PA	Mdes010729-RA
EOG7GND40	AAEL008362-PA	AGAP003374-PA	CPIJ017041-PA	FBpp0082725	FBpp0186357	LLOTMP009586-PA	PPATMP000849-PA	Mdes006405-RA
EOG7GND42	AAEL009512-PA	AGAP010738-PA	CPIJ006762-PA	FBpp0070795	FBpp0179319	LLOTMP000993-PA	PPATMP008859-PA	Mdes008020-RA
EOG7GND51	AAEL002142-PA	AGAP001430-PA	CPIJ007397-PA	FBpp0082380	FBpp0187375	LLOTMP001186-PA	PPATMP003845-PA	Mdes000037-RB
EOG7GR8BN	AAEL001467-PA	AGAP000659-PA	CPIJ006669-PA	FBpp0309170	FBpp0185481	LLOTMP001444-PA	PPATMP007604-PA	Mdes012598-RB
EOG7GR8BZ	AAEL014352-PA	AGAP009843-PA	CPIJ009059-PA	FBpp0077226	FBpp0182776	LLOTMP005011-PA	PPATMP000464-PA	Mdes009855-RA
EOG7GR8CB	AAEL005454-PA	AGAP009625-PA	CPIJ802313-PA	FBpp0079654	FBpp0183249	LLOTMP001892-PA	PPATMP001322-PA	Mdes007988-RA
EOG7GV4MM	AAEL005106-PA	AGAP006740-PA	CPIJ000458-PA	FBpp0072927	FBpp0180245	LLOTMP005030-PA	PPATMP002701-PA	Mdes005464-RA
EOG7GV4MR	AAEL000016-PA	AGAP003155-PA	CPIJ002390-PA	FBpp0083317	FBpp0177671	LLOTMP008957-PA	PPATMP005601-PA	Mdes013464-RA
EOG7GV4N0	AAEL008716-PA	AGAP012084-PA	CPIJ002882-PA	FBpp0079000	FBpp0189714	LLOTMP009901-PA	PPATMP004200-PA	Mdes009217-RA
EOG7GZ0TJ	AAEL005597-PA	AGAP001255-PA	CPIJ006071-PA	FBpp0075458	FBpp0185089	LLOTMP008922-PA	PPATMP006627-PA	Mdes007177-RA
EOG7GZ0TK	AAEL008509-PA	AGAP006997-PA	CPIJ009960-PA	FBpp0076871	FBpp0186726	LLOTMP005692-PA	PPATMP002241-PA	Mdes001615-RA
EOG7GZ0TP	AAEL014771-PA	AGAP007749-PA	CPIJ802090-PA	FBpp0077621	FBpp0179647	LLOTMP009255-PA	PPATMP006381-PA	Mdes012396-RA
EOG7GZ0V0	AAEL005524-PA	AGAP000792-PA	CPIJ801893-PA	FBpp0072886	FBpp0182541	LLOTMP009369-PA	PPATMP000217-PA	Mdes001239-RB
EOG7GZ0V3	AAEL012404-PA	AGAP000673-PA	CPIJ005175-PA	FBpp0303753	FBpp0180479	LLOTMP007007-PA	PPATMP004544-PA	Mdes008870-RA
EOG7GZ0V6	AAEL000600-PA	AGAP009731-PA	CPIJ005839-PA	FBpp0292305	FBpp0183009	LLOTMP005538-PA	PPATMP004487-PA	Mdes007715-RA
EOG7GZ0V7	AAEL006171-PA	AGAP003238-PD	CPIJ001352-PA	FBpp0290128	FBpp0187119	LLOTMP008813-PA	PPATMP000219-PA	Mdes002474-RA
EOG7GZ0VG	AAEL002166-PA	AGAP000207-PA	CPIJ005166-PA	FBpp0073918	FBpp0176027	LLOTMP008430-PA	PPATMP009887-PA	Mdes009277-RD
EOG7H1W2W	AAEL000589-PA	AGAP009961-PA	CPIJ007848-PA	FBpp0082840	FBpp0191375	LLOTMP006306-PA	PPATMP009030-PA	Mdes008557-RA
EOG7H1W31	AAEL007573-PA	AGAP009046-PA	CPIJ801703-PA	FBpp0086314	FBpp0175454	LLOTMP006543-PA	PPATMP008854-PA	Mdes004862-RA
EOG7H1W38	AAEL014318-PA	AGAP006063-PA	CPIJ000323-PA	FBpp0076839	FBpp0176135	LLOTMP001038-PA	PPATMP001697-PA	Mdes004079-RA
EOG7H1W3D	AAEL009701-PA	AGAP002255-PA	CPIJ016895-PA	FBpp0077427	FBpp0190567	LLOTMP004989-PA	PPATMP004218-PA	Mdes003682-RA
EOG7H4R9F	AAEL013614-PA	AGAP003021-PB	CPIJ014882-PA	FBpp0073966	FBpp0176029	LLOTMP002484-PA	PPATMP009830-PA	Mdes012025-RA
EOG7H4R9H	AAEL014212-PA	AGAP010643-PA	CPIJ007978-PA	FBpp0087082	FBpp0174626	LLOTMP004852-PA	PPATMP005564-PA	Mdes003524-RA
EOG7H4R9J	AAEL005967-PA	AGAP008095-PA	CPIJ802377-PA	FBpp0071851	FBpp0174577	LLOTMP005257-PA	PPATMP008476-PA	Mdes019684-RA
EOG7H4R9N	AAEL002729-PA	AGAP011217-PA	CPIJ008053-PA	FBpp0072158	FBpp0175773	LLOTMP003643-PA	PPATMP000192-PA	Mdes003995-RB
EOG7H4RB2	AAEL001874-PA	AGAP009834-PA	CPIJ000966-PA	FBpp0087935	FBpp0175586	LLOTMP008190-PA	PPATMP008336-PA	Mdes005014-RA
EOG7H4RBD	AAEL011140-PA	AGAP005780-PA	CPIJ005692-PA	FBpp0072104	FBpp0174540	LLOTMP004068-PA	PPATMP009820-PA	Mdes007630-RA
EOG7H4RBK	AAEL001246-PA	AGAP005260-PA	CPIJ002320-PA	FBpp0085966	FBpp0174645	LLOTMP006095-PA	PPATMP000085-PA	Mdes002989-RA
EOG7H7MJC	AAEL000608-PA	AGAP008873-PA	CPIJ006642-PA	FBpp0078365	FBpp0188620	LLOTMP000760-PA	PPATMP007760-PA	Mdes010711-RA
EOG7H7MJJ	AAEL004032-PA	AGAP002972-PA	CPIJ007637-PA	FBpp0084023	FBpp0185974	LLOTMP007796-PA	PPATMP004174-PA	Mdes005556-RA
EOG7H7MJN	AAEL005666-PA	AGAP006904-PA	CPIJ010856-PA	FBpp0271771	FBpp0181274	LLOTMP003935-PA	PPATMP004123-PA	Mdes000513-RA
EOG7H7MJP	AAEL001649-PA	AGAP007809-PA	CPIJ802305-PA	FBpp0082198	FBpp0187264	LLOTMP002991-PA	PPATMP003155-PA	Mdes000420-RA
EOG7H7MJZ	AAEL003524-PA	AGAP007743-PA	CPIJ010921-PA	FBpp0291719	FBpp0187223	LLOTMP000632-PA	PPATMP009264-PA	Mdes008005-RA
EOG7H7MK1	AAEL005779-PA	AGAP002559-PA	CPIJ009578-PA	FBpp0078440	FBpp0186276	LLOTMP003115-PA	PPATMP007971-PA	Mdes012348-RA
EOG7H7MK9	AAEL013892-PA	AGAP001081-PA	CPIJ006699-PA	FBpp0084721	FBpp0177793	LLOTMP004457-PA	PPATMP004464-PA	Mdes002641-RB
EOG7H7MKG	AAEL008818-PA	AGAP001344-PA	CPIJ007784-PA	FBpp0071187	FBpp0184355	LLOTMP005386-PA	PPATMP002089-PA	Mdes002107-RA
EOG7H7MKK	AAEL000875-PA	AGAP011757-PA	CPIJ002807-PA	FBpp0084140	FBpp0186055	LLOTMP006035-PA	PPATMP009894-PA	Mdes002672-RA
EOG7H7MKT	AAEL008169-PA	AGAP013102-PA	CPIJ008389-PA	FBpp0300988	FBpp0178413	LLOTMP009320-PA	PPATMP000676-PA	Mdes003625-RA
EOG7HBGSS	AAEL000273-PA	AGAP010480-PA	CPIJ015062-PA	FBpp0071578	FBpp0174904	LLOTMP000663-PA	PPATMP006191-PA	Mdes005921-RA
EOG7HBGSX	AAEL007213-PA	AGAP003418-PA	CPIJ011097-PA	FBpp0082205	FBpp0188568	LLOTMP004747-PA	PPATMP007976-PA	Mdes000588-RB
EOG7HBGTH	AAEL007822-PB	AGAP002169-PA	CPIJ018658-PA	FBpp0074058	FBpp0182457	LLOTMP002838-PA	PPATMP005927-PA	Mdes012410-RA
EOG7HFC16	AAEL009847-PA	AGAP001194-PA	CPIJ013059-PA	FBpp0111540	FBpp0178359	LLOTMP008977-PA	PPATMP008551-PA	Mdes002159-RA
EOG7HFC1D	AAEL017263-PA	AGAP001827-PA	CPIJ007196-PA	FBpp0070395	FBpp0177491	LLOTMP004547-PA	PPATMP007859-PA	Mdes005790-RA
EOG7HFC1F	AAEL009232-PA	AGAP011603-PA	CPIJ011600-PA	FBpp0074844	FBpp0189358	LLOTMP010003-PA	PPATMP005383-PA	Mdes012520-RA
EOG7HFC1G	AAEL012929-PA	AGAP009029-PA	CPIJ801751-PA	FBpp0302983	FBpp0190364	LLOTMP000814-PA	PPATMP006449-PA	Mdes004655-RA
EOG7HFC1J	AAEL003145-PA	AGAP011745-PA	CPIJ015636-PA	FBpp0297165	FBpp0187947	LLOTMP009736-PA	PPATMP007745-PA	Mdes009440-RA
EOG7HFC1N	AAEL013572-PA	AGAP007720-PA	CPIJ019283-PA	FBpp0087424	FBpp0175691	LLOTMP000699-PA	PPATMP002745-PA	Mdes004049-RA
EOG7HFC1V	AAEL013183-PA	AGAP002194-PA	CPIJ001991-PA	FBpp0111486	FBpp0191022	LLOTMP006759-PA	PPATMP004883-PA	Mdes001836-RA
EOG7HFC1Z	AAEL004371-PA	AGAP001154-PA	CPIJ008910-PA	FBpp0078331	FBpp0185772	LLOTMP006783-PA	PPATMP007051-PA	Mdes007340-RA
EOG7HFC2C	AAEL004558-PA	AGAP001406-PA	CPIJ003333-PA	FBpp0070862	FBpp0184367	LLOTMP007147-PA	PPATMP001227-PA	Mdes008622-RA
EOG7HFC2H	AAEL010809-PA	AGAP003598-PA	CPIJ019322-PA	FBpp0082521	FBpp0176644	LLOTMP001632-PA	PPATMP007750-PA	Mdes002337-RA
EOG7HJ789	AAEL008635-PA	AGAP009463-PA	CPIJ019125-PA	FBpp0079489	FBpp0183302	LLOTMP005676-PA	PPATMP005248-PA	Mdes004396-RA
EOG7HJ78B	AAEL004874-PA	AGAP004548-PA	CPIJ008699-PA	FBpp0073665	FBpp0179118	LLOTMP010088-PA	PPATMP006238-PA	Mdes003613-RA
EOG7HJ78H	AAEL004623-PA	AGAP004136-PA	CPIJ005784-PA	FBpp0082261	FBpp0188090	LLOTMP004801-PA	PPATMP005875-PA	Mdes000949-RA
EOG7HJ78N	AAEL014704-PA	AGAP010305-PA	CPIJ017451-PA	FBpp0075302	FBpp0188908	LLOTMP009437-PA	PPATMP003867-PA	Mdes015551-RA
EOG7HJ78P	AAEL004563-PA	AGAP001407-PA	CPIJ003334-PA	FBpp0293948	FBpp0184383	LLOTMP007146-PA	PPATMP001228-PA	Mdes008623-RA
EOG7HJ78R	AAEL008687-PA	AGAP009781-PA	CPIJ004832-PA	FBpp0080076	FBpp0190159	LLOTMP002667-PA	PPATMP006255-PA	Mdes008816-RA
EOG7HJ78T	AAEL000741-PA	AGAP007327-PA	CPIJ003068-PA	FBpp0074967	FBpp0189140	LLOTMP001789-PA	PPATMP010117-PA	Mdes010929-RA
EOG7HJ79N	AAEL009274-PA	AGAP007116-PA	CPIJ013354-PA	FBpp0081149	FBpp0176050	LLOTMP004563-PA	PPATMP009275-PA	Mdes010437-RA
EOG7HJ79W	AAEL014831-PA	AGAP011761-PA	CPIJ005859-PA	FBpp0084067	FBpp0177727	LLOTMP004648-PA	PPATMP005710-PA	Mdes002246-RA
EOG7HN3H5	AAEL000922-PA	AGAP010791-PA	CPIJ005886-PA	FBpp0085172	FBpp0191346	LLOTMP004903-PA	PPATMP007129-PA	Mdes006493-RA
EOG7HN3HC	AAEL004534-PA	AGAP009181-PA	CPIJ007724-PA	FBpp0077311	FBpp0190396	LLOTMP007924-PA	PPATMP007492-PA	Mdes004986-RA
EOG7HN3HR	AAEL012240-PA	AGAP003183-PA	CPIJ003296-PA	FBpp0083801	FBpp0177893	LLOTMP008299-PA	PPATMP009651-PA	Mdes000687-RA
EOG7HN3HZ	AAEL014946-PA	AGAP004086-PA	CPIJ002690-PA	FBpp0076791	FBpp0176365	LLOTMP002394-PA	PPATMP001995-PA	Mdes001375-RA
EOG7HQZR1	AAEL015065-PA	AGAP006686-PA	CPIJ014790-PA	FBpp0305100	FBpp0180316	LLOTMP005315-PA	PPATMP005171-PA	Mdes004587-RA
EOG7HQZR7	AAEL008807-PA	AGAP004477-PA	CPIJ007767-PA	FBpp0077133	FBpp0178460	LLOTMP005135-PA	PPATMP004984-PA	Mdes008922-RA
EOG7HQZS0	AAEL005358-PA	AGAP003356-PA	CPIJ014324-PA	FBpp0303881	FBpp0175535	LLOTMP006724-PA	PPATMP008563-PA	Mdes013137-RA
EOG7HQZSF	AAEL001193-PA	AGAP007127-PA	CPIJ004508-PA	FBpp0290365	FBpp0181332	LLOTMP002114-PA	PPATMP007737-PA	Mdes014378-RA
EOG7HQZSK	AAEL008756-PA	AGAP012496-PA	CPIJ016124-PA	FBpp0289411	FBpp0187892	LLOTMP003129-PA	PPATMP010846-PA	Mdes000374-RA
EOG7HTTZW	AAEL012547-PA	AGAP010218-PA	CPIJ009050-PA	FBpp0305433	FBpp0183152	LLOTMP005471-PA	PPATMP001226-PA	Mdes010588-RA
EOG7HTV02	AAEL004819-PA	AGAP004701-PA	CPIJ004494-PA	FBpp0305709	FBpp0191014	LLOTMP000610-PA	PPATMP000856-PA	Mdes011420-RA
EOG7HTV07	AAEL004054-PA	AGAP001076-PB	CPIJ800253-PA	FBpp0073352	FBpp0183929	LLOTMP009298-PA	PPATMP006265-PA	Mdes003297-RA
EOG7HTV1D	AAEL005772-PA	AGAP000278-PA	CPIJ017326-PA	FBpp0087892	FBpp0181486	LLOTMP006809-PA	PPATMP007057-PA	Mdes015157-RA
EOG7HXQ6V	AAEL006960-PA	AGAP000829-PB	CPIJ010344-PA	FBpp0088620	FBpp0180118	LLOTMP008267-PA	PPATMP003093-PA	Mdes003307-RA
EOG7HXQ71	AAEL002796-PA	AGAP002397-PA	CPIJ008683-PA	FBpp0070595	FBpp0178652	LLOTMP001718-PA	PPATMP000526-PA	Mdes005396-RC
EOG7HXQ72	AAEL003926-PA	AGAP009971-PA	CPIJ012086-PA	FBpp0099977	FBpp0185061	LLOTMP005109-PA	PPATMP008379-PA	Mdes001384-RA
EOG7HXQ73	AAEL007087-PA	AGAP005962-PA	CPIJ008965-PA	FBpp0076507	FBpp0190643	LLOTMP005869-PA	PPATMP002182-PA	Mdes000004-RA
EOG7HXQ7K	AAEL001158-PB	AGAP009173-PC	CPIJ010409-PA	FBpp0080854	FBpp0189728	LLOTMP008540-PA	PPATMP009679-PA	Mdes016932-RD
EOG7HXQ80	AAEL010823-PA	AGAP003599-PA	CPIJ019321-PA	FBpp0082522	FBpp0176645	LLOTMP000789-PA	PPATMP003430-PA	Mdes002339-RA
EOG7HXQ81	AAEL007566-PA	AGAP013747-PA	CPIJ003121-PA	FBpp0080255	FBpp0190127	LLOTMP002668-PA	PPATMP006258-PA	Mdes003537-RA
EOG7HXQ85	AAEL007715-PA	AGAP012138-PA	CPIJ002183-PA	FBpp0085314	FBpp0185282	LLOTMP001627-PA	PPATMP006917-PA	Mdes011122-RB
EOG7J1KG5	AAEL010153-PA	AGAP009268-PA	CPIJ005456-PA	FBpp0080362	FBpp0179414	LLOTMP008180-PA	PPATMP003255-PA	Mdes009470-RA
EOG7J1KGG	AAEL005197-PA	AGAP007634-PA	CPIJ002059-PA	FBpp0087883	FBpp0181480	LLOTMP006058-PA	PPATMP002711-PA	Mdes006933-RA
EOG7J1KH2	AAEL002108-PA	AGAP002808-PA	CPIJ004309-PA	FBpp0070646	FBpp0177508	LLOTMP003071-PA	PPATMP010426-PA	Mdes001789-RA
EOG7J4FPP	AAEL004320-PA	AGAP001140-PA	CPIJ013128-PA	FBpp0111770	FBpp0187156	LLOTMP006066-PA	PPATMP005133-PA	Mdes006440-RA
EOG7J4FPS	AAEL010569-PA	AGAP001050-PA	CPIJ801438-PA	FBpp0297743	FBpp0180598	LLOTMP009765-PA	PPATMP006798-PA	Mdes003379-RA
EOG7J4FPZ	AAEL007578-PA	AGAP009048-PA	CPIJ801696-PA	FBpp0088810	FBpp0174826	LLOTMP006544-PA	PPATMP009177-PA	Mdes005521-RB
EOG7J4FQ2	AAEL014947-PA	AGAP002662-PA	CPIJ001676-PA	FBpp0083097	FBpp0187215	LLOTMP001066-PA	PPATMP010713-PA	Mdes001669-RA
EOG7J79XP	AAEL011815-PA	AGAP003230-PA	CPIJ012304-PA	FBpp0112608	FBpp0176461	LLOTMP001283-PA	PPATMP002512-PA	Mdes010219-RA
EOG7J79XT	AAEL004002-PA	AGAP003783-PB	CPIJ007618-PA	FBpp0073799	FBpp0191196	LLOTMP003819-PA	PPATMP006734-PA	Mdes014013-RA
EOG7J79XW	AAEL015072-PA	AGAP006956-PA	CPIJ015077-PA	FBpp0072195	FBpp0174530	LLOTMP004538-PA	PPATMP002870-PA	Mdes011410-RA
EOG7J79Z0	AAEL006928-PA	AGAP011629-PA	CPIJ019726-PA	FBpp0074906	FBpp0186959	LLOTMP007665-PA	PPATMP010239-PA	Mdes004118-RB
EOG7J79Z5	AAEL002766-PA	AGAP004057-PA	CPIJ004047-PA	FBpp0083132	FBpp0178022	LLOTMP002976-PA	PPATMP007842-PA	Mdes004432-RA
EOG7J79Z7	AAEL010814-PA	AGAP002192-PB	CPIJ009491-PA	FBpp0084275	FBpp0185636	LLOTMP008211-PA	PPATMP007444-PA	Mdes013070-RA
EOG7J79ZH	AAEL013382-PA	AGAP006085-PA	CPIJ011494-PA	FBpp0075120	FBpp0182084	LLOTMP000569-PA	PPATMP004540-PA	Mdes002739-RA
EOG7J79ZN	AAEL011736-PA	AGAP010403-PA	CPIJ006158-PA	FBpp0086132	FBpp0181340	LLOTMP009039-PA	PPATMP002541-PA	Mdes014650-RA
EOG7JB65N	AAEL003133-PA	AGAP011355-PA	CPIJ010213-PA	FBpp0075445	FBpp0188705	LLOTMP001152-PA	PPATMP002338-PA	Mdes001056-RA
EOG7JB65W	AAEL002563-PA	AGAP004070-PA	CPIJ004005-PA	FBpp0078316	FBpp0187323	LLOTMP002135-PA	PPATMP006037-PA	Mdes001337-RA
EOG7JB669	AAEL002416-PA	AGAP012513-PA	CPIJ009733-PA	FBpp0084585	FBpp0177813	LLOTMP001486-PA	PPATMP010229-PA	Mdes002795-RA
EOG7JB66Q	AAEL002919-PA	AGAP011987-PA	CPIJ012826-PA	FBpp0086539	FBpp0174487	LLOTMP005110-PA	PPATMP001007-PA	Mdes014087-RA
EOG7JB673	AAEL004574-PA	AGAP001393-PA	CPIJ003322-PA	FBpp0112092	FBpp0186799	LLOTMP000379-PA	PPATMP008251-PA	Mdes002675-RA
EOG7JF2DJ	AAEL010559-PA	AGAP000529-PA	CPIJ801492-PA	FBpp0081459	FBpp0178055	LLOTMP009912-PA	PPATMP009890-PA	Mdes009578-RA
EOG7JF2FM	AAEL013384-PA	AGAP006084-PA	CPIJ011493-PA	FBpp0072712	FBpp0189419	LLOTMP000570-PA	PPATMP004541-PA	Mdes002738-RA
EOG7JHXNG	AAEL004687-PA	AGAP000075-PA	CPIJ012884-PA	FBpp0077296	FBpp0190631	LLOTMP001902-PA	PPATMP010407-PA	Mdes003557-RA
EOG7JHXNV	AAEL004886-PA	AGAP004546-PA	CPIJ008698-PA	FBpp0070765	FBpp0182342	LLOTMP001111-PA	PPATMP003172-PA	Mdes004515-RA
EOG7JHXP1	AAEL004877-PA	AGAP004558-PA	CPIJ005362-PA	FBpp0083879	FBpp0188307	LLOTMP003790-PA	PPATMP001177-PA	Mdes005259-RA
EOG7JHXPD	AAEL001159-PA	AGAP009842-PA	CPIJ010398-PA	FBpp0076469	FBpp0182153	LLOTMP002677-PA	PPATMP004751-PA	Mdes008532-RA
EOG7JHXPH	AAEL004052-PA	AGAP000951-PA	CPIJ009420-PA	FBpp0074386	FBpp0191126	LLOTMP009095-PA	PPATMP007032-PA	Mdes009001-RB
EOG7JMSWG	AAEL003855-PA	AGAP011292-PA	CPIJ001279-PA	FBpp0076893	FBpp0183925	LLOTMP001294-PA	PPATMP006400-PA	Mdes004669-RA
EOG7JMSX7	AAEL004489-PA	AGAP009432-PA	CPIJ001120-PA	FBpp0078890	FBpp0189777	LLOTMP009097-PA	PPATMP001351-PA	Mdes011229-RA
EOG7JMSX9	AAEL009641-PA	AGAP004306-PA	CPIJ000580-PA	FBpp0290550	FBpp0181627	LLOTMP005418-PA	PPATMP010627-PA	Mdes012254-RA
EOG7JMSXJ	AAEL000844-PA	AGAP010397-PA	CPIJ013727-PA	FBpp0087463	FBpp0174804	LLOTMP000364-PA	PPATMP010153-PA	Mdes004222-RA
EOG7JMSXN	AAEL014922-PA	AGAP001650-PA	CPIJ005346-PA	FBpp0083838	FBpp0177766	LLOTMP004445-PA	PPATMP008549-PA	Mdes000506-RA
EOG7JMSXT	AAEL007831-PA	AGAP012501-PA	CPIJ801470-PA	FBpp0071169	FBpp0177148	LLOTMP002195-PA	PPATMP008153-PA	Mdes014416-RA
EOG7JQP4B	AAEL014931-PB	AGAP005901-PA	CPIJ004908-PA	FBpp0293535	FBpp0189518	LLOTMP003957-PA	PPATMP004301-PA	Mdes002820-RB
EOG7JQP4G	AAEL013463-PA	AGAP008159-PA	CPIJ003748-PA	FBpp0080211	FBpp0185157	LLOTMP008544-PA	PPATMP009678-PA	Mdes006949-RA
EOG7JQP4H	AAEL010403-PA	AGAP004593-PA	CPIJ008639-PA	FBpp0082123	FBpp0188531	LLOTMP007425-PA	PPATMP008145-PA	Mdes000116-RB
EOG7JQP4P	AAEL006553-PA	AGAP005431-PA	CPIJ010590-PA	FBpp0075212	FBpp0181943	LLOTMP005038-PA	PPATMP005368-PA	Mdes004264-RA
EOG7JQP4W	AAEL003087-PA	AGAP006359-PA	CPIJ007347-PA	FBpp0074910	FBpp0186964	LLOTMP005530-PA	PPATMP000196-PA	Mdes010984-RA
EOG7JQP4Z	AAEL007356-PB	AGAP002408-PA	CPIJ019665-PA	FBpp0081443	FBpp0176219	LLOTMP005605-PA	PPATMP004211-PA	Mdes003862-RA
EOG7JQP56	AAEL011748-PA	AGAP013136-PA	CPIJ009433-PA	FBpp0083608	FBpp0187484	LLOTMP006173-PA	PPATMP001506-PA	Mdes003994-RA
EOG7JQP5B	AAEL009337-PA	AGAP009317-PB	CPIJ007065-PA	FBpp0075750	FBpp0189117	LLOTMP005298-PA	PPATMP000305-PA	Mdes007126-RA
EOG7JQP5D	AAEL006609-PA	AGAP009889-PA	CPIJ802238-PA	FBpp0077743	FBpp0183366	LLOTMP003482-PA	PPATMP003307-PA	Mdes015736-RA
EOG7JQP5Z	AAEL008723-PB	AGAP010716-PA	CPIJ017546-PA	FBpp0302903	FBpp0176719	LLOTMP004463-PA	PPATMP010965-PA	Mdes007474-RA
EOG7JTJC6	AAEL005726-PA	AGAP000865-PA	CPIJ003800-PA	FBpp0309061	FBpp0180748	LLOTMP003922-PA	PPATMP010067-PA	Mdes008626-RA
EOG7JTJCC	AAEL008099-PA	AGAP001507-PA	CPIJ011582-PA	FBpp0075917	FBpp0186944	LLOTMP008702-PA	PPATMP004638-PA	Mdes007219-RA
EOG7JTJCG	AAEL011657-PA	AGAP001273-PA	CPIJ001179-PA	FBpp0081584	FBpp0185600	LLOTMP001254-PA	PPATMP001987-PA	Mdes007588-RA
EOG7JTJCQ	AAEL003254-PA	AGAP009867-PA	CPIJ009335-PA	FBpp0087037	FBpp0175295	LLOTMP006192-PA	PPATMP007961-PA	Mdes003041-RB
EOG7JTJCT	AAEL010048-PA	AGAP002061-PA	CPIJ003351-PA	FBpp0083687	FBpp0187444	LLOTMP007745-PA	PPATMP010586-PA	Mdes001332-RA
EOG7JTJCX	AAEL014981-PA	AGAP008189-PA	CPIJ802077-PA	FBpp0303789	FBpp0185367	LLOTMP007450-PA	PPATMP002775-PA	Mdes004979-RA
EOG7JTJD3	AAEL006463-PA	AGAP010497-PA	CPIJ008784-PA	FBpp0077675	FBpp0183605	LLOTMP010048-PA	PPATMP003684-PA	Mdes001879-RA
EOG7JTJD8	AAEL003675-PA	AGAP008955-PA	CPIJ802391-PA	FBpp0077581	FBpp0178848	LLOTMP004996-PA	PPATMP008737-PA	Mdes006183-RA
EOG7JTJDB	AAEL005056-PA	AGAP004653-PA	CPIJ003654-PA	FBpp0084901	FBpp0188115	LLOTMP000598-PA	PPATMP009434-PA	Mdes013898-RA
EOG7JTJDG	AAEL014016-PA	AGAP002712-PA	CPIJ002873-PA	FBpp0073526	FBpp0187065	LLOTMP003050-PA	PPATMP001631-PA	Mdes001810-RA
EOG7JXDM8	AAEL005720-PA	AGAP011163-PA	CPIJ008205-PA	FBpp0082689	FBpp0176513	LLOTMP009342-PA	PPATMP005243-PA	Mdes011433-RA
EOG7JXDMB	AAEL003108-PA	AGAP007130-PA	CPIJ003699-PA	FBpp0297514	FBpp0180200	LLOTMP004701-PA	PPATMP005466-PA	Mdes003716-RA
EOG7JXDMD	AAEL000231-PA	AGAP000252-PA	CPIJ801907-PA	FBpp0084123	FBpp0188510	LLOTMP002361-PA	PPATMP007772-PA	Mdes005452-RA
EOG7JXDMK	AAEL012057-PA	AGAP008026-PA	CPIJ010217-PA	FBpp0303473	FBpp0175520	LLOTMP009370-PA	PPATMP004759-PA	Mdes004069-RA
EOG7JXDMW	AAEL009857-PA	AGAP007057-PA	CPIJ004952-PA	FBpp0088807	FBpp0174331	LLOTMP009269-PA	PPATMP002798-PA	Mdes008609-RA
EOG7JXDN0	AAEL006899-PA	AGAP010239-PC	CPIJ003825-PA	FBpp0297899	FBpp0179733	LLOTMP002180-PA	PPATMP002376-PA	Mdes011479-RA
EOG7JXDN4	AAEL012209-PA	AGAP002073-PA	CPIJ009418-PA	FBpp0084614	FBpp0177875	LLOTMP006545-PA	PPATMP001587-PA	Mdes010819-RA
EOG7JXDNR	AAEL002945-PA	AGAP000155-PA	CPIJ019479-PA	FBpp0089414	FBpp0180060	LLOTMP002410-PA	PPATMP002905-PA	Mdes003233-RA
EOG7K18V5	AAEL012730-PA	AGAP007723-PA	CPIJ013590-PA	FBpp0085412	FBpp0175147	LLOTMP008006-PA	PPATMP000102-PA	Mdes008350-RB
EOG7K18V6	AAEL003220-PA	AGAP005279-PB	CPIJ001075-PA	FBpp0111542	FBpp0188124	LLOTMP002404-PA	PPATMP007110-PA	Mdes005188-RA
EOG7K18V8	AAEL005347-PA	AGAP009560-PA	CPIJ006844-PA	FBpp0078859	FBpp0183197	LLOTMP000670-PA	PPATMP002763-PA	Mdes007786-RB
EOG7K18WQ	AAEL004283-PA	AGAP007974-PA	CPIJ012039-PA	FBpp0077219	FBpp0182770	LLOTMP001391-PA	PPATMP007177-PA	Mdes011852-RA
EOG7K452X	AAEL000591-PA	AGAP001608-PA	CPIJ007308-PA	FBpp0071749	FBpp0174585	LLOTMP004936-PA	PPATMP005103-PA	Mdes001243-RA
EOG7K4538	AAEL006801-PA	AGAP012288-PA	CPIJ010533-PA	FBpp0303474	FBpp0181726	LLOTMP008808-PA	PPATMP007222-PA	Mdes003115-RA
EOG7K453G	AAEL003161-PA	AGAP003405-PA	CPIJ003725-PA	FBpp0083395	FBpp0188384	LLOTMP009460-PA	PPATMP000851-PA	Mdes011916-RA
EOG7K453H	AAEL004178-PA	AGAP004890-PA	CPIJ004528-PA	FBpp0076145	FBpp0176959	LLOTMP006008-PA	PPATMP008821-PA	Mdes002687-RB
EOG7K453J	AAEL004121-PA	AGAP001452-PA	CPIJ009456-PA	FBpp0070396	FBpp0177492	LLOTMP004033-PA	PPATMP009902-PA	Mdes013004-RA
EOG7K453N	AAEL005147-PA	AGAP011341-PA	CPIJ006783-PA	FBpp0084594	FBpp0177821	LLOTMP008642-PA	PPATMP004682-PA	Mdes007529-RA
EOG7K453X	AAEL004298-PA	AGAP004134-PA	CPIJ008136-PA	FBpp0078263	FBpp0187586	LLOTMP001675-PA	PPATMP005101-PA	Mdes011198-RA
EOG7K454F	AAEL000930-PB	AGAP011546-PA	CPIJ001234-PA	FBpp0075297	FBpp0189037	LLOTMP004719-PA	PPATMP005672-PA	Mdes010807-RA
EOG7K71B0	AAEL008829-PA	AGAP003290-PA	CPIJ002011-PA	FBpp0070200	FBpp0190873	LLOTMP005845-PA	PPATMP006115-PA	Mdes012118-RA
EOG7K71B1	AAEL004984-PA	AGAP009970-PA	CPIJ009275-PA	FBpp0079643	FBpp0183102	LLOTMP007767-PA	PPATMP010569-PA	Mdes011938-RA
EOG7K71BJ	AAEL009603-PA	AGAP006124-PA	CPIJ009249-PA	FBpp0072898	FBpp0188997	LLOTMP005185-PA	PPATMP002883-PA	Mdes011413-RB
EOG7K71C0	AAEL013656-PA	AGAP000305-PA	CPIJ005566-PA	FBpp0084464	FBpp0191371	LLOTMP005278-PA	PPATMP003083-PA	Mdes015146-RA
EOG7K9WK4	AAEL005811-PA	AGAP002467-PA	CPIJ004072-PA	FBpp0081508	FBpp0177928	LLOTMP003832-PA	PPATMP004219-PA	Mdes013818-RA
EOG7K9WKG	AAEL003966-PA	AGAP012059-PA	CPIJ015836-PA	FBpp0071732	FBpp0181646	LLOTMP002799-PA	PPATMP000391-PA	Mdes016816-RA
EOG7K9WMB	AAEL009747-PA	AGAP010375-PA	CPIJ014165-PA	FBpp0085585	FBpp0181013	LLOTMP007676-PA	PPATMP005612-PA	Mdes011631-RA
EOG7KDRSW	AAEL005249-PA	AGAP003680-PA	CPIJ004119-PA	FBpp0084677	FBpp0177902	LLOTMP005795-PA	PPATMP007389-PA	Mdes006220-RB
EOG7KDRT0	AAEL007767-PA	AGAP005250-PA	CPIJ018720-PA	FBpp0087975	FBpp0175348	LLOTMP008409-PA	PPATMP001193-PA	Mdes011138-RA
EOG7KDRT1	AAEL007574-PA	AGAP002315-PC	CPIJ005071-PA	FBpp0308289	FBpp0188109	LLOTMP007222-PA	PPATMP006489-PA	Mdes004859-RA
EOG7KDRT3	AAEL004818-PA	AGAP010536-PA	CPIJ011662-PA	FBpp0081001	FBpp0190001	LLOTMP009679-PA	PPATMP005584-PA	Mdes005903-RA
EOG7KDRT5	AAEL008115-PA	AGAP002436-PA	CPIJ011591-PA	FBpp0303280	FBpp0174463	LLOTMP006160-PA	PPATMP007335-PA	Mdes009146-RA
EOG7KDRTN	AAEL002673-PA	AGAP008780-PA	CPIJ015710-PA	FBpp0083674	FBpp0177787	LLOTMP002332-PA	PPATMP001512-PA	Mdes000405-RA
EOG7KDRV0	AAEL005475-PA	AGAP011316-PA	CPIJ018117-PA	FBpp0291088	FBpp0174931	LLOTMP008787-PA	PPATMP009734-PA	Mdes003183-RA
EOG7KDRV3	AAEL002179-PA	AGAP028230-PA	CPIJ003518-PA	FBpp0077444	FBpp0182830	LLOTMP004101-PA	PPATMP005364-PA	Mdes018037-RA
EOG7KHN24	AAEL007412-PA	AGAP005806-PA	CPIJ000169-PA	FBpp0305041	FBpp0180403	LLOTMP005731-PA	PPATMP011009-PA	Mdes000696-RA
EOG7KHN3G	AAEL009675-PA	AGAP001528-PA	CPIJ001196-PA	FBpp0072970	FBpp0189353	LLOTMP008178-PA	PPATMP007201-PA	Mdes007589-RA
EOG7KMH8Q	AAEL001554-PA	AGAP007617-PA	CPIJ017371-PA	FBpp0088092	FBpp0175049	LLOTMP000207-PA	PPATMP005318-PA	Mdes010347-RA
EOG7KMH8R	AAEL007503-PA	AGAP000033-PA	CPIJ017317-PA	FBpp0304106	FBpp0183977	LLOTMP000891-PA	PPATMP010251-PA	Mdes006756-RA
EOG7KMH8V	AAEL000925-PA	AGAP004292-PA	CPIJ017663-PA	FBpp0303735	FBpp0178529	LLOTMP010086-PA	PPATMP005242-PA	Mdes007407-RA
EOG7KMH98	AAEL011982-PA	AGAP004625-PA	CPIJ006351-PA	FBpp0083441	FBpp0176791	LLOTMP004952-PA	PPATMP004648-PA	Mdes007626-RA
EOG7KMH9R	AAEL006061-PA	AGAP001995-PA	CPIJ006946-PA	FBpp0082062	FBpp0191419	LLOTMP001526-PA	PPATMP006767-PA	Mdes001831-RA
EOG7KMH9T	AAEL001515-PA	AGAP011552-PA	CPIJ002200-PA	FBpp0085443	FBpp0184466	LLOTMP003076-PA	PPATMP002784-PA	Mdes006991-RA
EOG7KQCHJ	AAEL007563-PA	AGAP009978-PA	CPIJ003117-PA	FBpp0307132	FBpp0179558	LLOTMP002199-PA	PPATMP003114-PA	Mdes006898-RB
EOG7KQCHM	AAEL000549-PA	AGAP011322-PC	CPIJ017419-PA	FBpp0088211	FBpp0182264	LLOTMP009519-PA	PPATMP005379-PA	Mdes006142-RA
EOG7KQCJ0	AAEL003652-PA	AGAP001330-PC	CPIJ011701-PA	FBpp0307777	FBpp0176614	LLOTMP002046-PA	PPATMP006031-PA	Mdes001857-RA
EOG7KQCJ2	AAEL012146-PA	AGAP010080-PA	CPIJ009172-PA	FBpp0087061	FBpp0181457	LLOTMP003013-PA	PPATMP007017-PA	Mdes001427-RA
EOG7KQCJC	AAEL003649-PA	AGAP001334-PA	CPIJ011707-PA	FBpp0084214	FBpp0176611	LLOTMP002044-PA	PPATMP006032-PA	Mdes001856-RA
EOG7KQCJF	AAEL010584-PA	AGAP004407-PA	CPIJ001653-PA	FBpp0083961	FBpp0188243	LLOTMP004304-PA	PPATMP002220-PA	Mdes000806-RA
EOG7KT7RM	AAEL009249-PA	AGAP000930-PA	CPIJ014022-PA	FBpp0300548	FBpp0190860	LLOTMP006107-PA	PPATMP004289-PA	Mdes006908-RA
EOG7KT7RP	AAEL007080-PA	AGAP003687-PA	CPIJ001670-PA	FBpp0084618	FBpp0187749	LLOTMP007102-PA	PPATMP005621-PA	Mdes000465-RA
EOG7KT7RT	AAEL004232-PA	AGAP008925-PA	CPIJ015768-PA	FBpp0083581	FBpp0187620	LLOTMP010099-PA	PPATMP006758-PA	Mdes001538-RA
EOG7KT7RZ	AAEL001476-PA	AGAP010167-PB	CPIJ004690-PA	FBpp0079420	FBpp0190261	LLOTMP004715-PA	PPATMP001658-PA	Mdes007632-RA
EOG7KT7S1	AAEL005478-PA	AGAP011314-PA	CPIJ018120-PA	FBpp0085713	FBpp0174932	LLOTMP008788-PA	PPATMP009731-PA	Mdes013629-RA
EOG7KT7SF	AAEL010066-PA	AGAP001918-PA	CPIJ007326-PA	FBpp0072720	FBpp0189425	LLOTMP005108-PA	PPATMP008378-PA	Mdes005019-RA
EOG7KT7SN	AAEL008418-PA	AGAP002308-PA	CPIJ005082-PA	FBpp0083127	FBpp0177682	LLOTMP003012-PA	PPATMP004114-PA	Mdes005327-RA
EOG7KT7T5	AAEL001805-PA	AGAP008390-PA	CPIJ801719-PA	FBpp0071173	FBpp0186551	LLOTMP003256-PA	PPATMP002673-PA	Mdes010375-RA
EOG7KX40D	AAEL005324-PA	AGAP007563-PA	CPIJ006894-PA	FBpp0304920	FBpp0188741	LLOTMP004390-PA	PPATMP006198-PA	Mdes000990-RA
EOG7KX40K	AAEL002152-PA	AGAP000187-PA	CPIJ008183-PA	FBpp0288393	FBpp0183961	LLOTMP000424-PA	PPATMP001676-PA	Mdes003608-RA
EOG7KX40R	AAEL001906-PA	AGAP008794-PA	CPIJ010965-PA	FBpp0077687	FBpp0180491	LLOTMP003914-PA	PPATMP000130-PA	Mdes006049-RA
EOG7KX40S	AAEL004200-PA	AGAP002580-PA	CPIJ005091-PA	FBpp0082647	FBpp0186282	LLOTMP000146-PA	PPATMP007302-PA	Mdes004382-RA
EOG7KX413	AAEL011952-PA	AGAP005004-PA	CPIJ000115-PA	FBpp0085872	FBpp0181885	LLOTMP009169-PA	PPATMP002481-PA	Mdes012101-RA
EOG7KX41C	AAEL005054-PA	AGAP004654-PA	CPIJ003655-PA	FBpp0084849	FBpp0187623	LLOTMP004589-PA	PPATMP000303-PA	Mdes006257-RA
EOG7KX41H	AAEL009614-PA	AGAP006127-PA	CPIJ009247-PA	FBpp0075091	FBpp0184959	LLOTMP005189-PA	PPATMP002882-PA	Mdes000075-RA
EOG7M107C	AAEL009110-PA	AGAP004049-PA	CPIJ004061-PA	FBpp0071564	FBpp0181085	LLOTMP005240-PA	PPATMP000580-PA	Mdes012252-RA
EOG7M107D	AAEL009702-PA	AGAP003821-PA	CPIJ016898-PA	FBpp0086664	FBpp0174228	LLOTMP000360-PA	PPATMP002646-PA	Mdes003060-RA
EOG7M107G	AAEL000737-PB	AGAP007332-PA	CPIJ003067-PA	FBpp0112066	FBpp0188806	LLOTMP001790-PA	PPATMP010116-PA	Mdes006896-RA
EOG7M107M	AAEL008061-PA	AGAP003222-PA	CPIJ011345-PA	FBpp0087517	FBpp0174665	LLOTMP007121-PA	PPATMP005935-PA	Mdes010310-RA
EOG7M1090	AAEL006619-PA	AGAP007886-PB	CPIJ802180-PA	FBpp0079706	FBpp0190495	LLOTMP002346-PA	PPATMP000457-PA	Mdes010023-RA
EOG7M3VGC	AAEL013811-PA	AGAP000467-PA	CPIJ003198-PA	FBpp0071077	FBpp0179350	LLOTMP007896-PA	PPATMP000865-PA	Mdes018625-RA
EOG7M3VGK	AAEL000033-PA	AGAP003262-PA	CPIJ013960-PA	FBpp0073007	FBpp0185110	LLOTMP001005-PA	PPATMP008402-PA	Mdes005696-RA
EOG7M3VGR	AAEL000134-PA	AGAP004080-PA	CPIJ009628-PA	FBpp0070180	FBpp0178525	LLOTMP008340-PA	PPATMP006213-PA	Mdes012059-RA
EOG7M6QQH	AAEL012158-PA	AGAP001361-PA	CPIJ014111-PA	FBpp0304695	FBpp0180852	LLOTMP004643-PA	PPATMP000066-PA	Mdes002670-RA
EOG7M6QQK	AAEL004592-PA	AGAP006510-PA	CPIJ007458-PA	FBpp0099947	FBpp0182048	LLOTMP009461-PA	PPATMP005473-PA	Mdes010264-RA
EOG7M6QR6	AAEL004455-PA	AGAP003048-PA	CPIJ014360-PA	FBpp0082984	FBpp0176110	LLOTMP000620-PA	PPATMP000616-PA	Mdes003324-RA
EOG7M6QRF	AAEL001524-PA	AGAP011565-PA	CPIJ012942-PA	FBpp0078376	FBpp0187126	LLOTMP001649-PA	PPATMP003688-PA	Mdes004573-RB
EOG7M6QRN	AAEL011357-PA	AGAP000514-PA	CPIJ013492-PA	FBpp0071198	FBpp0177069	LLOTMP001208-PA	PPATMP001410-PA	Mdes012200-RA
EOG7M6QS0	AAEL004404-PA	AGAP000491-PA	CPIJ008177-PA	FBpp0305494	FBpp0180001	LLOTMP008739-PA	PPATMP011066-PA	Mdes003255-RA
EOG7M9KZR	AAEL001349-PA	AGAP001294-PA	CPIJ012811-PA	FBpp0078521	FBpp0186330	LLOTMP001056-PA	PPATMP000234-PA	Mdes014085-RA
EOG7M9KZX	AAEL012847-PA	AGAP001577-PA	CPIJ016794-PA	FBpp0293589	FBpp0188342	LLOTMP008538-PA	PPATMP000724-PA	Mdes008506-RA
EOG7M9M02	AAEL007492-PA	AGAP002392-PA	CPIJ009823-PA	FBpp0083936	FBpp0187518	LLOTMP005295-PA	PPATMP002364-PA	Mdes000807-RA
EOG7M9M04	AAEL002219-PA	AGAP008493-PA	CPIJ003515-PA	FBpp0079770	FBpp0183136	LLOTMP004099-PA	PPATMP005363-PA	Mdes010734-RA
EOG7M9M07	AAEL002703-PB	AGAP002227-PA	CPIJ011877-PA	FBpp0081244	FBpp0176565	LLOTMP001350-PA	PPATMP008797-PA	Mdes001715-RA
EOG7M9M08	AAEL005016-PA	AGAP007950-PA	CPIJ001505-PA	FBpp0080994	FBpp0189994	LLOTMP000449-PA	PPATMP001541-PA	Mdes008565-RA
EOG7MDG68	AAEL012178-PA	AGAP005125-PA	CPIJ002284-PA	FBpp0289357	FBpp0184226	LLOTMP003030-PA	PPATMP001200-PA	Mdes004350-RA
EOG7MDG6C	AAEL003445-PA	AGAP011764-PA	CPIJ010124-PA	FBpp0086128	FBpp0175625	LLOTMP008520-PA	PPATMP003602-PA	Mdes013960-RA
EOG7MDG6W	AAEL007668-PA	AGAP000890-PA	CPIJ801898-PA	FBpp0071753	FBpp0181030	LLOTMP001395-PA	PPATMP001428-PA	Mdes006086-RA
EOG7MDG76	AAEL009099-PA	AGAP003874-PA	CPIJ012981-PA	FBpp0288805	FBpp0185955	LLOTMP006442-PA	PPATMP008848-PA	Mdes005690-RA
EOG7MDG77	AAEL011304-PA	AGAP004178-PA	CPIJ001334-PA	FBpp0303203	FBpp0176356	LLOTMP003306-PA	PPATMP000734-PA	Mdes005761-RA
EOG7MHBF2	AAEL017213-PA	AGAP003648-PA	CPIJ007655-PA	FBpp0082353	FBpp0188346	LLOTMP005300-PA	PPATMP002362-PA	Mdes007731-RA
EOG7MHBF4	AAEL000685-PA	AGAP007914-PA	CPIJ801769-PA	FBpp0080677	FBpp0182605	LLOTMP005622-PA	PPATMP001434-PA	Mdes009495-RA
EOG7MHBF5	AAEL001540-PA	AGAP007600-PA	CPIJ000241-PA	FBpp0072276	FBpp0180876	LLOTMP007056-PA	PPATMP007507-PA	Mdes002956-RA
EOG7MHBFK	AAEL007858-PA	AGAP008267-PA	CPIJ801427-PA	FBpp0080775	FBpp0185317	LLOTMP006567-PA	PPATMP007927-PA	Mdes009364-RA
EOG7MHBG1	AAEL000759-PA	AGAP012038-PA	CPIJ012503-PA	FBpp0083729	FBpp0188400	LLOTMP000921-PA	PPATMP002937-PA	Mdes002889-RA
EOG7MHBG3	AAEL002417-PB	AGAP002350-PB	CPIJ009743-PA	FBpp0073682	FBpp0184429	LLOTMP003762-PA	PPATMP001158-PA	Mdes009201-RA
EOG7MHBG4	AAEL006450-PA	AGAP008226-PA	CPIJ801659-PA	FBpp0077149	FBpp0179542	LLOTMP004048-PA	PPATMP001944-PA	Mdes008533-RA
EOG7MHBG8	AAEL006010-PA	AGAP009524-PA	CPIJ014387-PA	FBpp0090982	FBpp0183395	LLOTMP003157-PA	PPATMP008901-PA	Mdes003572-RA
EOG7MHBGC	AAEL004620-PA	AGAP003437-PA	CPIJ001623-PA	FBpp0082110	FBpp0178026	LLOTMP001075-PA	PPATMP007669-PA	Mdes006076-RA
EOG7MM6P1	AAEL010800-PA	AGAP002243-PA	CPIJ013520-PA	FBpp0112713	FBpp0176457	LLOTMP003591-PA	PPATMP009208-PA	Mdes012572-RA
EOG7MM6P6	AAEL005492-PA	AGAP001109-PA	CPIJ008919-PA	FBpp0099554	FBpp0180721	LLOTMP006518-PA	PPATMP002003-PA	Mdes007351-RA
EOG7MM6PB	AAEL006308-PA	AGAP005173-PA	CPIJ005526-PA	FBpp0087950	FBpp0174713	LLOTMP008300-PA	PPATMP002752-PA	Mdes006271-RA
EOG7MM6PF	AAEL011742-PA	AGAP010310-PA	CPIJ006149-PA	FBpp0304202	FBpp0189239	LLOTMP002061-PA	PPATMP001297-PA	Mdes001130-RB
EOG7MM6PG	AAEL010588-PA	AGAP005631-PA	CPIJ004561-PA	FBpp0073459	FBpp0184380	LLOTMP008741-PA	PPATMP011064-PA	Mdes004389-RA
EOG7MQ2WX	AAEL004546-PA	AGAP001399-PA	CPIJ003330-PA	FBpp0074348	FBpp0191144	LLOTMP007145-PA	PPATMP005266-PA	Mdes009048-RA
EOG7MQ2X4	AAEL013194-PA	AGAP001809-PA	CPIJ017834-PA	FBpp0082624	FBpp0176812	LLOTMP006102-PA	PPATMP010212-PA	Mdes003882-RA
EOG7MQ2XB	AAEL011578-PA	AGAP006715-PA	CPIJ015177-PA	FBpp0083057	FBpp0188457	LLOTMP000712-PA	PPATMP003269-PA	Mdes002654-RA
EOG7MQ2XJ	AAEL007066-PA	AGAP012373-PA	CPIJ014085-PA	FBpp0071600	FBpp0175382	LLOTMP005711-PA	PPATMP008204-PA	Mdes009321-RA
EOG7MSZ4Z	AAEL003104-PA	AGAP007135-PA	CPIJ003685-PA	FBpp0113114	FBpp0175609	LLOTMP002112-PA	PPATMP005595-PA	Mdes004098-RF
EOG7MSZ50	AAEL001497-PA	AGAP008353-PA	CPIJ004693-PA	FBpp0079409	FBpp0190256	LLOTMP004716-PA	PPATMP001656-PA	Mdes014485-RA
EOG7MSZ5D	AAEL004114-PA	AGAP012344-PA	CPIJ003413-PA	FBpp0288563	FBpp0174972	LLOTMP005476-PA	PPATMP006787-PA	Mdes013974-RA
EOG7MSZ63	AAEL002371-PA	AGAP005769-PA	CPIJ000055-PA	FBpp0080117	FBpp0185338	LLOTMP003155-PA	PPATMP008100-PA	Mdes004303-RA
EOG7MSZ68	AAEL010802-PA	AGAP002244-PA	CPIJ013521-PA	FBpp0087026	FBpp0175738	LLOTMP003592-PA	PPATMP009207-PA	Mdes012573-RA
EOG7MSZ6N	AAEL014024-PA	AGAP006409-PA	CPIJ008435-PA	FBpp0111336	FBpp0175524	LLOTMP001756-PA	PPATMP009502-PA	Mdes002204-RA
EOG7MWTCV	AAEL001240-PA	AGAP009007-PA	CPIJ002485-PA	FBpp0309808	FBpp0189830	LLOTMP010042-PA	PPATMP005999-PA	Mdes009633-RA
EOG7MWTCW	AAEL004875-PA	AGAP001731-PA	CPIJ002693-PA	FBpp0081633	FBpp0187331	LLOTMP002395-PA	PPATMP006292-PA	Mdes001374-RA
EOG7MWTCZ	AAEL005795-PA	AGAP006992-PA	CPIJ016045-PA	FBpp0305332	FBpp0189015	LLOTMP005695-PA	PPATMP010781-PA	Mdes008700-RA
EOG7MWTD4	AAEL002532-PA	AGAP000783-PA	CPIJ018684-PA	FBpp0070413	FBpp0179262	LLOTMP008961-PA	PPATMP006130-PA	Mdes008582-RA
EOG7MWTDC	AAEL003085-PA	AGAP006412-PA	CPIJ000012-PA	FBpp0292994	FBpp0174872	LLOTMP000229-PA	PPATMP006431-PA	Mdes005495-RA
EOG7MWTDK	AAEL013260-PA	AGAP008414-PA	CPIJ004847-PA	FBpp0080989	FBpp0183699	LLOTMP004185-PA	PPATMP010086-PA	Mdes010333-RA
EOG7MWTF1	AAEL003474-PA	AGAP011879-PA	CPIJ005043-PA	FBpp0077983	FBpp0190311	LLOTMP008810-PA	PPATMP008312-PA	Mdes014607-RA
EOG7MWTF6	AAEL000281-PA	AGAP005675-PA	CPIJ006935-PA	FBpp0303897	FBpp0185258	LLOTMP002310-PA	PPATMP005544-PA	Mdes006318-RA
EOG7MWTF8	AAEL006755-PA	AGAP005409-PA	CPIJ000258-PA	FBpp0076083	FBpp0175957	LLOTMP010054-PA	PPATMP006439-PA	Mdes002611-RA
EOG7MWTFB	AAEL004107-PA	AGAP005123-PA	CPIJ003406-PA	FBpp0073750	FBpp0184252	LLOTMP000646-PA	PPATMP010044-PA	Mdes015397-RA
EOG7MWTFD	AAEL011433-PA	AGAP012380-PA	CPIJ005588-PA	FBpp0087094	FBpp0175188	LLOTMP000161-PA	PPATMP005265-PA	Mdes002306-RA
EOG7N0PMT	AAEL000583-PA	AGAP001612-PA	CPIJ007304-PA	FBpp0308555	FBpp0184198	LLOTMP004933-PA	PPATMP003238-PA	Mdes006921-RA
EOG7N0PN5	AAEL000422-PA	AGAP002088-PA	CPIJ002854-PA	FBpp0070382	FBpp0177442	LLOTMP004035-PA	PPATMP009900-PA	Mdes002174-RA
EOG7N0PNF	AAEL005277-PA	AGAP006373-PA	CPIJ017519-PA	FBpp0076069	FBpp0176606	LLOTMP009379-PA	PPATMP002096-PA	Mdes001340-RA
EOG7N0PNJ	AAEL012882-PA	AGAP004679-PB	CPIJ008043-PA	FBpp0073488	FBpp0177241	LLOTMP008224-PA	PPATMP000861-PA	Mdes010133-RA
EOG7N0PNK	AAEL003453-PA	AGAP011334-PA	CPIJ005041-PA	FBpp0075170	FBpp0182102	LLOTMP000654-PA	PPATMP008392-PA	Mdes012507-RA
EOG7N3JVQ	AAEL009061-PA	AGAP009601-PA	CPIJ802071-PA	FBpp0303743	FBpp0185325	LLOTMP003710-PA	PPATMP005470-PA	Mdes006770-RA
EOG7N3JVR	AAEL000118-PA	AGAP002474-PA	CPIJ009643-PA	FBpp0084726	FBpp0188355	LLOTMP005302-PA	PPATMP002360-PA	Mdes006149-RA
EOG7N3JVV	AAEL014733-PA	AGAP008970-PA	CPIJ009141-PA	FBpp0071905	FBpp0180348	LLOTMP008858-PA	PPATMP009406-PA	Mdes005499-RA
EOG7N3JVX	AAEL001252-PA	AGAP005262-PA	CPIJ002316-PA	FBpp0085514	FBpp0175065	LLOTMP007609-PA	PPATMP006813-PA	Mdes006506-RA
EOG7N3JX0	AAEL014692-PA	AGAP007985-PA	CPIJ012081-PA	FBpp0077713	FBpp0182979	LLOTMP001010-PA	PPATMP009675-PA	Mdes011895-RA
EOG7N6F3M	AAEL010520-PA	AGAP005856-PA	CPIJ019814-PA	FBpp0087514	FBpp0174663	LLOTMP008991-PA	PPATMP004953-PA	Mdes008387-RA
EOG7N6F3P	AAEL002862-PA	AGAP001678-PA	CPIJ005794-PA	FBpp0081597	FBpp0186332	LLOTMP010095-PA	PPATMP006245-PA	Mdes003493-RA
EOG7N6F3R	AAEL007639-PA	AGAP002680-PA	CPIJ013434-PA	FBpp0290492	FBpp0186011	LLOTMP009996-PA	PPATMP005055-PA	Mdes011186-RA
EOG7N6F48	AAEL003162-PA	AGAP010183-PA	CPIJ003134-PA	FBpp0288517	FBpp0183409	LLOTMP004797-PA	PPATMP002997-PA	Mdes010738-RA
EOG7N6F4F	AAEL003443-PA	AGAP011948-PA	CPIJ008256-PA	FBpp0077855	FBpp0176897	LLOTMP003750-PA	PPATMP000263-PA	Mdes007084-RA
EOG7N6F4G	AAEL000270-PA	AGAP012135-PA	CPIJ015055-PA	FBpp0303270	FBpp0184175	LLOTMP000658-PA	PPATMP008710-PA	Mdes011268-RA
EOG7N6F4J	AAEL005745-PA	AGAP005001-PA	CPIJ000934-PA	FBpp0076119	FBpp0176819	LLOTMP006011-PA	PPATMP005229-PA	Mdes004864-RA
EOG7N99BJ	AAEL004526-PA	AGAP009615-PA	CPIJ009345-PA	FBpp0087461	FBpp0174203	LLOTMP002487-PA	PPATMP004058-PA	Mdes009534-RA
EOG7N99BP	AAEL010059-PA	AGAP002182-PA	CPIJ007319-PA	FBpp0076284	FBpp0179152	LLOTMP002294-PA	PPATMP000499-PA	Mdes003736-RA
EOG7N99BQ	AAEL005979-PA	AGAP005725-PA	CPIJ016100-PA	FBpp0271769	FBpp0188922	LLOTMP006554-PA	PPATMP000165-PA	Mdes002527-RA
EOG7N99BV	AAEL004110-PA	AGAP011055-PA	CPIJ003403-PA	FBpp0077905	FBpp0176918	LLOTMP001251-PA	PPATMP001985-PA	Mdes003062-RA
EOG7N99CD	AAEL006386-PB	AGAP010644-PA	CPIJ017346-PA	FBpp0075425	FBpp0190061	LLOTMP005123-PA	PPATMP000691-PA	Mdes010979-RA
EOG7N99CR	AAEL000050-PA	AGAP002742-PA	CPIJ013973-PA	FBpp0071894	FBpp0174960	LLOTMP005897-PA	PPATMP001864-PA	Mdes009317-RA
EOG7N99CW	AAEL003678-PA	AGAP009901-PA	CPIJ801809-PA	FBpp0075979	FBpp0175857	LLOTMP003995-PA	PPATMP005948-PA	Mdes008111-RA
EOG7ND5KH	AAEL010286-PA	AGAP007846-PA	CPIJ003844-PA	FBpp0301721	FBpp0179860	LLOTMP004736-PA	PPATMP011138-PA	Mdes015126-RA
EOG7ND5KT	AAEL010349-PA	AGAP009740-PA	CPIJ801558-PA	FBpp0079949	FBpp0183454	LLOTMP009776-PA	PPATMP000253-PA	Mdes009208-RB
EOG7ND5M7	AAEL008664-PB	AGAP000784-PA	CPIJ009064-PA	FBpp0087910	FBpp0174949	LLOTMP006882-PA	PPATMP002304-PA	Mdes004418-RA
EOG7NH1TF	AAEL004634-PA	AGAP003434-PA	CPIJ001689-PA	FBpp0084818	FBpp0183555	LLOTMP001074-PA	PPATMP005418-PA	Mdes006803-RA
EOG7NH1TJ	AAEL005438-PA	AGAP000552-PA	CPIJ017087-PA	FBpp0290220	FBpp0178917	LLOTMP008463-PA	PPATMP006216-PA	Mdes002305-RA
EOG7NKX2C	AAEL003555-PA	AGAP005871-PA	CPIJ016808-PA	FBpp0075034	FBpp0180298	LLOTMP005258-PA	PPATMP007479-PA	Mdes001694-RA
EOG7NKX2R	AAEL010131-PA	AGAP007031-PA	CPIJ012891-PA	FBpp0086968	FBpp0181122	LLOTMP008845-PA	PPATMP002732-PA	Mdes005932-RA
EOG7NKX2S	AAEL001887-PA	AGAP008988-PA	CPIJ010973-PA	FBpp0077774	FBpp0178052	LLOTMP006718-PA	PPATMP001905-PA	Mdes010179-RA
EOG7NKX33	AAEL001183-PA	AGAP009178-PA	CPIJ005594-PA	FBpp0077340	FBpp0182656	LLOTMP008475-PA	PPATMP001444-PA	Mdes007677-RA
EOG7NKX35	AAEL002808-PA	AGAP004412-PA	CPIJ008675-PA	FBpp0083673	FBpp0177786	LLOTMP009671-PA	PPATMP002043-PA	Mdes000846-RA
EOG7NPS95	AAEL000885-PA	AGAP010790-PA	CPIJ005887-PA	FBpp0271926	FBpp0179897	LLOTMP004905-PA	PPATMP009923-PA	Mdes002696-RA
EOG7NPS9S	AAEL014915-PA	AGAP001651-PA	CPIJ005347-PA	FBpp0083860	FBpp0177937	LLOTMP004444-PA	PPATMP004516-PA	Mdes005702-RA
EOG7NPSBK	AAEL011749-PA	AGAP000172-PA	CPIJ009437-PA	FBpp0074759	FBpp0185034	LLOTMP002409-PA	PPATMP002904-PA	Mdes006966-RA
EOG7NSNJ6	AAEL001647-PA	AGAP007731-PA	CPIJ801623-PA	FBpp0079896	FBpp0178262	LLOTMP007195-PA	PPATMP000431-PA	Mdes008817-RA
EOG7NSNJ9	AAEL008741-PA	AGAP010711-PA	CPIJ011802-PA	FBpp0080484	FBpp0183437	LLOTMP007627-PA	PPATMP000254-PA	Mdes008402-RA
EOG7NSNJD	AAEL004211-PA	AGAP002576-PB	CPIJ005104-PA	FBpp0073429	FBpp0179956	LLOTMP006698-PA	PPATMP010418-PA	Mdes006691-RB
EOG7NSNJG	AAEL006343-PA	AGAP011964-PA	CPIJ005252-PA	FBpp0075349	FBpp0189647	LLOTMP010006-PA	PPATMP011048-PA	Mdes008898-RA
EOG7NSNK0	AAEL015305-PA	AGAP001425-PA	CPIJ000576-PA	FBpp0086735	FBpp0184194	LLOTMP003364-PA	PPATMP008175-PA	Mdes006822-RA
EOG7NSNK2	AAEL012025-PA	AGAP002412-PA	CPIJ006750-PA	FBpp0083665	FBpp0177859	LLOTMP001916-PA	PPATMP007590-PA	Mdes002222-RA
EOG7NSNK6	AAEL004305-PA	AGAP008826-PA	CPIJ007137-PA	FBpp0304823	FBpp0190789	LLOTMP004296-PA	PPATMP010237-PA	Mdes010045-RA
EOG7NSNKJ	AAEL000236-PA	AGAP000069-PA	CPIJ009525-PA	FBpp0088311	FBpp0179718	LLOTMP007413-PA	PPATMP000826-PA	Mdes010277-RA
EOG7NWHS1	AAEL004297-PA	AGAP010156-PA	CPIJ000859-PA	FBpp0289823	FBpp0184755	LLOTMP009367-PA	PPATMP000215-PA	Mdes008087-RA
EOG7NWHS2	AAEL014854-PA	AGAP000113-PA	CPIJ018952-PA	FBpp0309520	FBpp0183968	LLOTMP007930-PA	PPATMP006268-PA	Mdes003300-RB
EOG7P0D10	AAEL007742-PA	AGAP000015-PA	CPIJ011455-PA	FBpp0073249	FBpp0182419	LLOTMP005129-PA	PPATMP004973-PA	Mdes005150-RC
EOG7P0D16	AAEL007835-PA	AGAP012519-PA	CPIJ801472-PA	FBpp0074373	FBpp0191096	LLOTMP002197-PA	PPATMP007425-PA	Mdes015707-RA
EOG7P0D18	AAEL006400-PA	AGAP008300-PA	CPIJ004187-PA	FBpp0077129	FBpp0179282	LLOTMP002836-PA	PPATMP001128-PA	Mdes011649-RA
EOG7P0D1B	AAEL017462-PB	AGAP007253-PA	CPIJ002124-PA	FBpp0112045	FBpp0184859	LLOTMP007139-PA	PPATMP008579-PA	Mdes004840-RA
EOG7P0D1F	AAEL003003-PA	AGAP001434-PA	CPIJ010616-PA	FBpp0307401	FBpp0176777	LLOTMP002832-PA	PPATMP002436-PA	Mdes014429-RA
EOG7P0D2G	AAEL005355-PA	AGAP009687-PA	CPIJ006842-PA	FBpp0099642	FBpp0183267	LLOTMP007874-PA	PPATMP008968-PA	Mdes007788-RA
EOG7P3881	AAEL013182-PA	AGAP002223-PA	CPIJ001988-PA	FBpp0073259	FBpp0184317	LLOTMP006761-PA	PPATMP007351-PA	Mdes002438-RA
EOG7P388H	AAEL010043-PA	AGAP009770-PA	CPIJ014419-PA	FBpp0303580	FBpp0175210	LLOTMP004311-PA	PPATMP003753-PA	Mdes008675-RA
EOG7P388N	AAEL000459-PA	AGAP003549-PA	CPIJ007477-PA	FBpp0081982	FBpp0185697	LLOTMP005385-PA	PPATMP007340-PA	Mdes005621-RA
EOG7P388X	AAEL001689-PA	AGAP005096-PA	CPIJ016464-PA	FBpp0309625	FBpp0181167	LLOTMP004349-PA	PPATMP009603-PA	Mdes000526-RA
EOG7P389C	AAEL010891-PA	AGAP002821-PA	CPIJ005944-PA	FBpp0099588	FBpp0183952	LLOTMP009970-PA	PPATMP005794-PA	Mdes011160-RA
EOG7P64GT	AAEL009666-PA	AGAP001535-PA	CPIJ001202-PA	FBpp0297151	FBpp0184990	LLOTMP008443-PA	PPATMP004765-PA	Mdes009322-RA
EOG7P64GW	AAEL011480-PA	AGAP001559-PA	CPIJ016677-PA	FBpp0072561	FBpp0180283	LLOTMP005767-PA	PPATMP001742-PA	Mdes000673-RA
EOG7P64HD	AAEL001011-PA	AGAP005797-PA	CPIJ000155-PA	FBpp0076485	FBpp0181928	LLOTMP006933-PA	PPATMP002286-PA	Mdes004153-RA
EOG7P64HK	AAEL012084-PA	AGAP004245-PA	CPIJ006053-PA	FBpp0081281	FBpp0185585	LLOTMP003688-PA	PPATMP007108-PA	Mdes004113-RA
EOG7P64HZ	AAEL001260-PA	AGAP005604-PA	CPIJ002301-PA	FBpp0302978	FBpp0183974	LLOTMP003538-PA	PPATMP002225-PA	Mdes013177-RA
EOG7P90R8	AAEL008832-PA	AGAP013178-PA	CPIJ002020-PA	FBpp0071036	FBpp0178712	LLOTMP006903-PA	PPATMP002078-PA	Mdes010234-RA
EOG7P90RM	AAEL005457-PA	AGAP010010-PA	CPIJ005611-PA	FBpp0079233	FBpp0183491	LLOTMP005775-PA	PPATMP007282-PA	Mdes012892-RA
EOG7P90S1	AAEL001553-PA	AGAP007613-PA	CPIJ000248-PA	FBpp0086487	FBpp0184141	LLOTMP001339-PA	PPATMP001796-PA	Mdes013891-RA
EOG7PCVZR	AAEL012147-PA	AGAP005033-PA	CPIJ009171-PA	FBpp0071744	FBpp0174560	LLOTMP003692-PA	PPATMP003270-PA	Mdes008655-RA
EOG7PCVZS	AAEL002718-PA	AGAP001748-PA	CPIJ016255-PA	FBpp0078442	FBpp0186291	LLOTMP005053-PA	PPATMP001645-PA	Mdes001760-RA
EOG7PCVZZ	AAEL004410-PA	AGAP000492-PA	CPIJ008170-PA	FBpp0079115	FBpp0182955	LLOTMP006324-PA	PPATMP010645-PA	Mdes010284-RA
EOG7PCW01	AAEL013334-PA	AGAP003402-PA	CPIJ006330-PA	FBpp0082285	FBpp0187188	LLOTMP009595-PA	PPATMP003050-PA	Mdes000996-RA
EOG7PCW07	AAEL008643-PA	AGAP007102-PA	CPIJ000073-PA	FBpp0087219	FBpp0181243	LLOTMP004591-PA	PPATMP007868-PA	Mdes003099-RA
EOG7PCW0G	AAEL010062-PA	AGAP002181-PB	CPIJ007318-PA	FBpp0076283	FBpp0179151	LLOTMP007978-PA	PPATMP004416-PA	Mdes013557-RA
EOG7PCW0P	AAEL006710-PA	AGAP002335-PA	CPIJ013665-PA	FBpp0083976	FBpp0188259	LLOTMP005975-PA	PPATMP002316-PA	Mdes000797-RA
EOG7PCW13	AAEL002701-PA	AGAP001749-PA	CPIJ016258-PA	FBpp0078450	FBpp0186295	LLOTMP005054-PA	PPATMP001646-PA	Mdes002137-RA
EOG7PGR6W	AAEL004633-PA	AGAP001734-PA	CPIJ001617-PA	FBpp0306637	FBpp0178044	LLOTMP001655-PA	PPATMP001846-PA	Mdes019181-RA
EOG7PGR72	AAEL014750-PA	AGAP008349-PA	CPIJ012255-PA	FBpp0071033	FBpp0178707	LLOTMP004134-PA	PPATMP009024-PA	Mdes004387-RA
EOG7PGR78	AAEL013068-PA	AGAP010172-PB	CPIJ013232-PA	FBpp0079148	FBpp0182753	LLOTMP008900-PA	PPATMP006622-PA	Mdes010011-RA
EOG7PGR7D	AAEL001000-PA	AGAP002021-PA	CPIJ001998-PA	FBpp0073521	FBpp0178972	LLOTMP002418-PA	PPATMP007393-PA	Mdes005668-RA
EOG7PGR7F	AAEL001024-PA	AGAP002280-PA	CPIJ014340-PA	FBpp0084925	FBpp0178131	LLOTMP008438-PA	PPATMP010306-PA	Mdes002017-RC
EOG7PGR7N	AAEL009835-PA	AGAP013230-PA	CPIJ013050-PA	FBpp0071035	FBpp0178710	LLOTMP000852-PA	PPATMP008782-PA	Mdes002287-RA
EOG7PGR7V	AAEL007739-PA	AGAP006321-PA	CPIJ008232-PA	FBpp0076431	FBpp0188798	LLOTMP001386-PA	PPATMP001785-PA	Mdes004881-RA
EOG7PGR88	AAEL006251-PA	AGAP001364-PA	CPIJ007098-PA	FBpp0309077	FBpp0175680	LLOTMP002483-PA	PPATMP009827-PA	Mdes005900-RA
EOG7PKMFN	AAEL011289-PA	AGAP000545-PA	CPIJ003818-PA	FBpp0306949	FBpp0180607	LLOTMP008483-PA	PPATMP002185-PA	Mdes008391-RA
EOG7PKMG3	AAEL007104-PA	AGAP007046-PA	CPIJ018527-PA	FBpp0111766	FBpp0184994	LLOTMP009956-PA	PPATMP002382-PA	Mdes007510-RA
EOG7PKMGC	AAEL001080-PA	AGAP010498-PA	CPIJ012313-PA	FBpp0073651	FBpp0183975	LLOTMP006967-PA	PPATMP004832-PA	Mdes009275-RA
EOG7PKMGD	AAEL000421-PA	AGAP002731-PA	CPIJ002857-PA	FBpp0070398	FBpp0177493	LLOTMP007524-PA	PPATMP010830-PA	Mdes003722-RA
EOG7PKMGF	AAEL000091-PA	AGAP004459-PB	CPIJ013962-PA	FBpp0082065	FBpp0191281	LLOTMP000635-PA	PPATMP005326-PA	Mdes002242-RA
EOG7PKMGR	AAEL009703-PA	AGAP003336-PA	CPIJ017623-PA	FBpp0082765	FBpp0186347	LLOTMP008807-PA	PPATMP006352-PA	Mdes012419-RA
EOG7PKMGT	AAEL003917-PA	AGAP001682-PA	CPIJ001164-PA	FBpp0073876	FBpp0180632	LLOTMP010002-PA	PPATMP006249-PA	Mdes003501-RA
EOG7PKMGZ	AAEL010113-PA	AGAP007371-PA	CPIJ010748-PA	FBpp0300510	FBpp0179015	LLOTMP007325-PA	PPATMP008500-PA	Mdes006771-RA
EOG7PKMH4	AAEL001103-PA	AGAP012235-PA	CPIJ005722-PA	FBpp0074663	FBpp0186776	LLOTMP009317-PA	PPATMP000680-PA	Mdes009825-RA
EOG7PPGPK	AAEL009881-PA	AGAP003271-PA	CPIJ007215-PA	FBpp0301056	FBpp0176369	LLOTMP006787-PA	PPATMP008745-PA	Mdes008036-RA
EOG7PPGPM	AAEL011505-PA	AGAP006280-PA	CPIJ009515-PA	FBpp0085380	FBpp0184156	LLOTMP009244-PA	PPATMP008523-PA	Mdes005513-RA
EOG7PPGPN	AAEL004332-PA	AGAP010418-PA	CPIJ009788-PA	FBpp0085689	FBpp0174629	LLOTMP000342-PA	PPATMP000150-PA	Mdes013091-RA
EOG7PPGPP	AAEL006512-PA	AGAP009487-PA	CPIJ801856-PA	FBpp0080933	FBpp0183708	LLOTMP009704-PA	PPATMP009673-PA	Mdes003574-RA
EOG7PPGPV	AAEL006482-PA	AGAP001160-PA	CPIJ011575-PA	FBpp0081489	FBpp0176605	LLOTMP005602-PA	PPATMP004206-PA	Mdes002475-RA
EOG7PSBXD	AAEL004327-PA	AGAP010420-PA	CPIJ010679-PA	FBpp0305353	FBpp0180908	LLOTMP005788-PA	PPATMP001028-PA	Mdes012475-RA
EOG7PSBXH	AAEL002571-PA	AGAP001632-PA	CPIJ002356-PA	FBpp0288485	FBpp0191351	LLOTMP001739-PA	PPATMP010615-PA	Mdes010505-RA
EOG7PSBXT	AAEL007457-PA	AGAP000474-PA	CPIJ006319-PA	FBpp0082329	FBpp0188337	LLOTMP000875-PA	PPATMP001531-PA	Mdes000489-RA
EOG7PSBZQ	AAEL005515-PF	AGAP000399-PB	CPIJ801900-PA	FBpp0082320	FBpp0188081	LLOTMP007043-PA	PPATMP004327-PA	Mdes000193-RA
EOG7PSC00	AAEL002377-PA	AGAP005523-PA	CPIJ006616-PA	FBpp0293061	FBpp0183252	LLOTMP002074-PA	PPATMP002857-PA	Mdes007625-RA
EOG7PW75P	AAEL013278-PA	AGAP006384-PA	CPIJ004983-PA	FBpp0301175	FBpp0180206	LLOTMP005311-PA	PPATMP005176-PA	Mdes000864-RA
EOG7PW75W	AAEL011282-PA	AGAP005221-PA	CPIJ010674-PA	FBpp0087045	FBpp0174220	LLOTMP007058-PA	PPATMP007509-PA	Mdes001330-RA
EOG7PW768	AAEL005322-PA	AGAP007548-PB	CPIJ011419-PA	FBpp0075752	FBpp0189119	LLOTMP009159-PA	PPATMP007252-PA	Mdes002787-RA
EOG7PW76K	AAEL002597-PB	AGAP011797-PA	CPIJ017787-PA	FBpp0304356	FBpp0184690	LLOTMP006277-PA	PPATMP000269-PA	Mdes001193-RA
EOG7PW76Q	AAEL015066-PA	AGAP006685-PA	CPIJ014788-PA	FBpp0082709	FBpp0176335	LLOTMP000630-PA	PPATMP001774-PA	Mdes008001-RA
EOG7Q03DH	AAEL011778-PA	AGAP002509-PA	CPIJ013207-PA	FBpp0075581	FBpp0189551	LLOTMP008282-PA	PPATMP004086-PA	Mdes005750-RA
EOG7Q03DK	AAEL002126-PA	AGAP002815-PA	CPIJ004302-PA	FBpp0073116	FBpp0176842	LLOTMP001107-PA	PPATMP009419-PA	Mdes007196-RA
EOG7Q03DW	AAEL017421-PA	AGAP002063-PA	CPIJ003353-PA	FBpp0083625	FBpp0187446	LLOTMP000412-PA	PPATMP006659-PA	Mdes011708-RA
EOG7Q03F2	AAEL005816-PA	AGAP002943-PA	CPIJ016710-PA	FBpp0083290	FBpp0187569	LLOTMP000927-PA	PPATMP003203-PA	Mdes012724-RA
EOG7Q03F6	AAEL001872-PA	AGAP009833-PA	CPIJ000967-PA	FBpp0079771	FBpp0190486	LLOTMP006374-PA	PPATMP003321-PA	Mdes011040-RA
EOG7Q03FD	AAEL007325-PA	AGAP007872-PA	CPIJ009351-PA	FBpp0079573	FBpp0183101	LLOTMP003796-PA	PPATMP009049-PA	Mdes001268-RA
EOG7Q2ZN5	AAEL013561-PA	AGAP005472-PA	CPIJ020031-PA	FBpp0291508	FBpp0189344	LLOTMP001362-PA	PPATMP004434-PA	Mdes000018-RA
EOG7Q2ZNB	AAEL008068-PA	AGAP002539-PB	CPIJ008133-PA	FBpp0110478	FBpp0185271	LLOTMP004057-PA	PPATMP001935-PA	Mdes009647-RB
EOG7Q2ZNF	AAEL010911-PA	AGAP011587-PA	CPIJ011612-PA	FBpp0075260	FBpp0189320	LLOTMP005379-PA	PPATMP010175-PA	Mdes011473-RA
EOG7Q2ZNG	AAEL010828-PA	AGAP003596-PA	CPIJ019326-PA	FBpp0082575	FBpp0176172	LLOTMP001631-PA	PPATMP009934-PA	Mdes002343-RB
EOG7Q2ZNH	AAEL007842-PA	AGAP007896-PA	CPIJ801776-PA	FBpp0075947	FBpp0186946	LLOTMP005572-PA	PPATMP005963-PA	Mdes012256-RA
EOG7Q2ZPM	AAEL008924-PA	AGAP001278-PA	CPIJ013126-PA	FBpp0084529	FBpp0188594	LLOTMP006064-PA	PPATMP000365-PA	Mdes009923-RA
EOG7Q5TW7	AAEL004790-PA	AGAP005897-PA	CPIJ004915-PA	FBpp0076247	FBpp0179138	LLOTMP006684-PA	PPATMP002024-PA	Mdes000977-RA
EOG7Q5TWQ	AAEL013863-PA	AGAP010087-PA	CPIJ012112-PA	FBpp0291394	FBpp0176534	LLOTMP004909-PA	PPATMP008792-PA	Mdes002403-RA
EOG7Q5TXJ	AAEL001202-PA	AGAP008930-PA	CPIJ004176-PA	FBpp0308274	FBpp0174492	LLOTMP005406-PA	PPATMP009074-PA	Mdes003073-RA
EOG7Q5TXN	AAEL008790-PA	AGAP004478-PA	CPIJ007768-PA	FBpp0099933	FBpp0175502	LLOTMP004818-PA	PPATMP004344-PA	Mdes001199-RA
EOG7Q5TXR	AAEL001864-PA	AGAP007781-PA	CPIJ802289-PA	FBpp0077213	FBpp0182763	LLOTMP007311-PA	PPATMP008513-PA	Mdes007724-RA
EOG7Q8Q44	AAEL005845-PA	AGAP010895-PA	CPIJ005422-PA	FBpp0306507	FBpp0180094	LLOTMP001808-PA	PPATMP008073-PA	Mdes006620-RA
EOG7Q8Q46	AAEL007226-PA	AGAP008193-PA	CPIJ802169-PA	FBpp0087438	FBpp0174567	LLOTMP001611-PA	PPATMP006089-PA	Mdes012230-RA
EOG7Q8Q48	AAEL003466-PA	AGAP007727-PA	CPIJ010574-PA	FBpp0087897	FBpp0181490	LLOTMP001231-PA	PPATMP009554-PA	Mdes006554-RA
EOG7Q8Q4Q	AAEL008963-PA	AGAP000327-PA	CPIJ003774-PA	FBpp0073725	FBpp0179034	LLOTMP009436-PA	PPATMP003393-PA	Mdes003251-RA
EOG7Q8Q55	AAEL004930-PA	AGAP010052-PA	CPIJ001807-PA	FBpp0080116	FBpp0185337	LLOTMP007980-PA	PPATMP004418-PA	Mdes005024-RA
EOG7Q8Q5N	AAEL012010-PA	AGAP012587-PA	CPIJ010352-PA	FBpp0087217	FBpp0181831	LLOTMP007477-PA	PPATMP002378-PA	Mdes010781-RA
EOG7QCKC0	AAEL008475-PA	AGAP007578-PA	CPIJ000200-PA	FBpp0076695	FBpp0186620	LLOTMP001822-PA	PPATMP006418-PA	Mdes000869-RA
EOG7QCKC3	AAEL002663-PA	AGAP008790-PA	CPIJ016694-PA	FBpp0080087	FBpp0190179	LLOTMP005743-PA	PPATMP006275-PA	Mdes008512-RA
EOG7QCKC5	AAEL001526-PA	AGAP011566-PA	CPIJ011148-PA	FBpp0308983	FBpp0181313	LLOTMP000320-PA	PPATMP005512-PA	Mdes011132-RA
EOG7QCKCB	AAEL006239-PA	AGAP001563-PA	CPIJ015491-PA	FBpp0072650	FBpp0184850	LLOTMP009733-PA	PPATMP008064-PA	Mdes014183-RA
EOG7QCKCG	AAEL005201-PA	AGAP005847-PA	CPIJ002065-PA	FBpp0086289	FBpp0174839	LLOTMP006184-PA	PPATMP002907-PA	Mdes008718-RA
EOG7QCKCK	AAEL001505-PA	AGAP008312-PA	CPIJ801645-PA	FBpp0110549	FBpp0185260	LLOTMP003074-PA	PPATMP000590-PA	Mdes016272-RA
EOG7QCKCT	AAEL004370-PA	AGAP001144-PA	CPIJ008906-PA	FBpp0074442	FBpp0177088	LLOTMP004576-PA	PPATMP008642-PA	Mdes010151-RA
EOG7QCKD8	AAEL013620-PA	AGAP003028-PA	CPIJ014887-PA	FBpp0070027	FBpp0177028	LLOTMP009653-PA	PPATMP006686-PA	Mdes012030-RA
EOG7QGFM2	AAEL012539-PA	AGAP006328-PA	CPIJ008241-PA	FBpp0076677	FBpp0186690	LLOTMP009623-PA	PPATMP007159-PA	Mdes004884-RA
EOG7QGFM5	AAEL004493-PA	AGAP009438-PA	CPIJ001130-PA	FBpp0077998	FBpp0188789	LLOTMP007722-PA	PPATMP011102-PA	Mdes010385-RA
EOG7QGFMD	AAEL000425-PA	AGAP002669-PA	CPIJ007466-PA	FBpp0076879	FBpp0186575	LLOTMP006155-PA	PPATMP000222-PA	Mdes004492-RA
EOG7QGFMJ	AAEL004307-PB	AGAP008821-PC	CPIJ009201-PA	FBpp0088646	FBpp0181087	LLOTMP006907-PA	PPATMP008559-PA	Mdes008736-RA
EOG7QGFMV	AAEL000266-PA	AGAP005681-PA	CPIJ006941-PA	FBpp0073193	FBpp0182061	LLOTMP009808-PA	PPATMP002840-PA	Mdes006321-RA
EOG7QK9V0	AAEL004474-PA	AGAP003040-PA	CPIJ014359-PA	FBpp0077052	FBpp0177408	LLOTMP000617-PA	PPATMP000614-PA	Mdes007991-RA
EOG7QK9V3	AAEL009821-PA	AGAP010264-PA	CPIJ009559-PA	FBpp0111868	FBpp0190958	LLOTMP001113-PA	PPATMP004658-PA	Mdes001832-RA
EOG7QK9V4	AAEL000471-PA	AGAP003205-PA	CPIJ002846-PA	FBpp0086661	FBpp0174227	LLOTMP009779-PA	PPATMP008217-PA	Mdes001286-RA
EOG7QK9VC	AAEL007496-PA	AGAP002394-PA	CPIJ009822-PA	FBpp0082104	FBpp0191426	LLOTMP006036-PA	PPATMP009892-PA	Mdes012338-RA
EOG7QK9VF	AAEL008854-PA	AGAP007954-PA	CPIJ801616-PA	FBpp0072708	FBpp0189428	LLOTMP002144-PA	PPATMP009215-PA	Mdes005319-RA
EOG7QK9VH	AAEL004125-PA	AGAP003863-PA	CPIJ013686-PA	FBpp0308304	FBpp0185903	LLOTMP004990-PA	PPATMP004216-PA	Mdes003924-RA
EOG7QK9VT	AAEL000442-PA	AGAP003545-PB	CPIJ007471-PA	FBpp0081435	FBpp0185661	LLOTMP008132-PA	PPATMP000556-PA	Mdes000665-RA
EOG7QK9W3	AAEL003418-PA	AGAP011842-PA	CPIJ010147-PA	FBpp0073355	FBpp0184001	LLOTMP003535-PA	PPATMP002228-PA	Mdes004464-RA
EOG7QK9W6	AAEL007814-PA	AGAP003739-PA	CPIJ012356-PA	FBpp0290923	FBpp0176509	LLOTMP005627-PA	PPATMP001438-PA	Mdes015706-RA
EOG7QK9WN	AAEL008394-PA	AGAP012145-PA	CPIJ002182-PA	FBpp0075396	FBpp0188895	LLOTMP003771-PA	PPATMP005327-PA	Mdes005816-RA
EOG7QP62T	AAEL009495-PA	AGAP011351-PA	CPIJ006771-PA	FBpp0072619	FBpp0186713	LLOTMP000040-PA	PPATMP004028-PA	Mdes001573-RB
EOG7QP62X	AAEL004469-PA	AGAP009538-PA	CPIJ801406-PA	FBpp0088945	FBpp0183372	LLOTMP005262-PA	PPATMP004403-PA	Mdes006945-RC
EOG7QP635	AAEL005858-PA	AGAP012192-PA	CPIJ019829-PA	FBpp0087867	FBpp0175315	LLOTMP007752-PA	PPATMP006391-PA	Mdes004155-RA
EOG7QP636	AAEL012750-PA	AGAP011110-PA	CPIJ015824-PA	FBpp0086676	FBpp0174793	LLOTMP009314-PA	PPATMP009078-PA	Mdes007818-RA
EOG7QP63D	AAEL002996-PA	AGAP003928-PA	CPIJ001699-PA	FBpp0070931	FBpp0190863	LLOTMP003384-PA	PPATMP006288-PA	Mdes011374-RA
EOG7QP63M	AAEL010784-PA	AGAP003521-PA	CPIJ005974-PA	FBpp0081618	FBpp0188418	LLOTMP009261-PA	PPATMP011107-PA	Mdes000812-RA
EOG7QP647	AAEL007439-PA	AGAP007806-PB	CPIJ801935-PA	FBpp0300803	FBpp0180577	LLOTMP005078-PA	PPATMP003663-PA	Mdes002948-RA
EOG7QS29T	AAEL010466-PA	AGAP002371-PA	CPIJ001610-PA	FBpp0083099	FBpp0187216	LLOTMP007004-PA	PPATMP009824-PA	Mdes000185-RA
EOG7QS29V	AAEL010401-PA	AGAP004140-PA	CPIJ008642-PA	FBpp0078314	FBpp0187604	LLOTMP008888-PA	PPATMP009138-PA	Mdes003201-RA
EOG7QS2B1	AAEL006740-PA	AGAP002289-PA	CPIJ011916-PA	FBpp0083856	FBpp0188379	LLOTMP003985-PA	PPATMP007081-PA	Mdes012495-RA
EOG7QS2B2	AAEL008583-PA	AGAP011880-PA	CPIJ013584-PA	FBpp0075534	FBpp0179797	LLOTMP008640-PA	PPATMP001758-PA	Mdes001214-RA
EOG7QS2B3	AAEL005071-PA	AGAP005294-PB	CPIJ003636-PA	FBpp0078310	FBpp0187603	LLOTMP008235-PA	PPATMP011083-PA	Mdes004923-RA
EOG7QS2B4	AAEL011227-PA	AGAP010439-PA	CPIJ013618-PA	FBpp0079181	FBpp0183589	LLOTMP009964-PA	PPATMP002200-PA	Mdes006579-RA
EOG7QS2B7	AAEL007442-PA	AGAP007807-PA	CPIJ801923-PA	FBpp0111980	FBpp0174780	LLOTMP005079-PA	PPATMP006395-PA	Mdes002945-RA
EOG7QS2C2	AAEL002792-PA	AGAP004416-PA	CPIJ008673-PA	FBpp0087638	FBpp0180997	LLOTMP003594-PA	PPATMP009787-PA	Mdes014174-RA
EOG7QS2C5	AAEL007697-PA	AGAP009504-PA	CPIJ801821-PA	FBpp0079470	FBpp0183046	LLOTMP007889-PA	PPATMP006817-PA	Mdes003270-RA
EOG7QS2CB	AAEL003310-PA	AGAP011310-PA	CPIJ001255-PA	FBpp0084347	FBpp0186119	LLOTMP000681-PA	PPATMP001749-PA	Mdes006124-RA
EOG7QS2CH	AAEL004879-PA	AGAP004550-PA	CPIJ008701-PA	FBpp0099388	FBpp0187170	LLOTMP003320-PA	PPATMP000141-PA	Mdes000500-RA
EOG7QVXJQ	AAEL001442-PA	AGAP000630-PA	CPIJ010174-PA	FBpp0303427	FBpp0179287	LLOTMP009487-PA	PPATMP004993-PA	Mdes014076-RA
EOG7QVXJR	AAEL011947-PA	AGAP003128-PA	CPIJ010148-PA	FBpp0292538	FBpp0185799	LLOTMP000273-PA	PPATMP006651-PA	Mdes010100-RA
EOG7QVXJS	AAEL004500-PA	AGAP009441-PC	CPIJ001132-PA	FBpp0085265	FBpp0190291	LLOTMP002108-PA	PPATMP010753-PA	Mdes007821-RA
EOG7QVXJT	AAEL007268-PA	AGAP000002-PA	CPIJ018899-PA	FBpp0099467	FBpp0187778	LLOTMP000958-PA	PPATMP009842-PA	Mdes011171-RA
EOG7QVXKH	AAEL006438-PA	AGAP008946-PA	CPIJ004202-PA	FBpp0079595	FBpp0183251	LLOTMP005623-PA	PPATMP000002-PA	Mdes015246-RA
EOG7QVXKV	AAEL015271-PA	AGAP001573-PA	CPIJ013262-PA	FBpp0084562	FBpp0177811	LLOTMP009937-PA	PPATMP000694-PA	Mdes008505-RA
EOG7QVXM1	AAEL007790-PA	AGAP002301-PA	CPIJ008029-PA	FBpp0073316	FBpp0177829	LLOTMP006165-PA	PPATMP008897-PA	Mdes004470-RA
EOG7QZSSV	AAEL006455-PA	AGAP010503-PA	CPIJ008777-PA	FBpp0303993	FBpp0178791	LLOTMP002315-PA	PPATMP001232-PA	Mdes001886-RB
EOG7QZST7	AAEL005651-PA	AGAP009264-PA	CPIJ009320-PA	FBpp0080020	FBpp0190412	LLOTMP007077-PA	PPATMP002675-PA	Mdes010672-RA
EOG7R2P1R	AAEL002921-PA	AGAP013500-PA	CPIJ003891-PA	FBpp0290805	FBpp0183578	LLOTMP001176-PA	PPATMP001557-PA	Mdes001781-RA
EOG7R2P1X	AAEL008684-PA	AGAP005830-PA	CPIJ002081-PA	FBpp0085750	FBpp0175605	LLOTMP002541-PA	PPATMP009180-PA	Mdes010066-RA
EOG7R2P22	AAEL010123-PA	AGAP009114-PA	CPIJ000779-PA	FBpp0077753	FBpp0183378	LLOTMP007816-PA	PPATMP004922-PA	Mdes007709-RA
EOG7R2P23	AAEL000339-PA	AGAP008532-PA	CPIJ802052-PA	FBpp0080754	FBpp0185215	LLOTMP000393-PA	PPATMP002342-PA	Mdes014128-RA
EOG7R2P25	AAEL008431-PA	AGAP002166-PA	CPIJ019525-PA	FBpp0070761	FBpp0178747	LLOTMP007486-PA	PPATMP001963-PA	Mdes008587-RA
EOG7R2P31	AAEL000934-PC	AGAP010608-PA	CPIJ018056-PA	FBpp0074599	FBpp0189230	LLOTMP009318-PA	PPATMP000679-PA	Mdes001192-RA
EOG7R5J8J	AAEL007078-PA	AGAP002340-PA	CPIJ002784-PA	FBpp0078584	FBpp0186457	LLOTMP002388-PA	PPATMP001713-PA	Mdes005157-RA
EOG7R5J8S	AAEL001757-PA	AGAP005778-PA	CPIJ004938-PA	FBpp0072939	FBpp0177356	LLOTMP000567-PA	PPATMP007862-PA	Mdes002741-RA
EOG7R5J8W	AAEL014042-PA	AGAP004502-PA	CPIJ012989-PA	FBpp0081664	FBpp0187781	LLOTMP000154-PA	PPATMP005614-PA	Mdes002627-RA
EOG7R5J91	AAEL007502-PA	AGAP005011-PA	CPIJ000127-PA	FBpp0303110	FBpp0189312	LLOTMP001673-PA	PPATMP010023-PA	Mdes013615-RA
EOG7R5J92	AAEL000802-PA	AGAP011337-PA	CPIJ013728-PA	FBpp0071703	FBpp0175943	LLOTMP005160-PA	PPATMP000357-PA	Mdes000917-RB
EOG7R5J94	AAEL004808-PA	AGAP010518-PA	CPIJ004721-PA	FBpp0081550	FBpp0186436	LLOTMP002364-PA	PPATMP001628-PA	Mdes002934-RA
EOG7R5J9Z	AAEL012207-PA	AGAP001569-PA	CPIJ013259-PA	FBpp0084566	FBpp0177877	LLOTMP007947-PA	PPATMP010684-PA	Mdes008504-RA
EOG7R5JB0	AAEL004653-PA	AGAP011535-PA	CPIJ018129-PA	FBpp0085724	FBpp0180833	LLOTMP005181-PA	PPATMP010621-PA	Mdes015837-RA
EOG7R8DHH	AAEL004357-PA	AGAP003115-PA	CPIJ012197-PA	FBpp0290894	FBpp0176198	LLOTMP007754-PA	PPATMP002967-PA	Mdes008070-RA
EOG7R8DHK	AAEL003907-PA	AGAP001681-PA	CPIJ001165-PA	FBpp0078927	FBpp0189692	LLOTMP010001-PA	PPATMP006248-PA	Mdes003502-RA
EOG7R8DHR	AAEL004562-PA	AGAP001404-PA	CPIJ003345-PA	FBpp0078142	FBpp0189429	LLOTMP006358-PA	PPATMP003755-PA	Mdes008624-RA
EOG7R8DHX	AAEL005342-PA	AGAP003371-PA	CPIJ002044-PA	FBpp0075647	FBpp0189044	LLOTMP006039-PA	PPATMP002056-PA	Mdes013845-RA
EOG7R8DJ8	AAEL014863-PE	AGAP007724-PB	CPIJ013596-PA	FBpp0308234	FBpp0175435	LLOTMP005659-PA	PPATMP000099-PA	Mdes011456-RA
EOG7R8DJH	AAEL006189-PA	AGAP004489-PA	CPIJ013632-PA	FBpp0077314	FBpp0190399	LLOTMP007485-PA	PPATMP005560-PA	Mdes011415-RA
EOG7R8DJK	AAEL002389-PA	AGAP009816-PA	CPIJ802453-PA	FBpp0077400	FBpp0190689	LLOTMP008528-PA	PPATMP007263-PA	Mdes016385-RA
EOG7RC8RF	AAEL011265-PA	AGAP002050-PA	CPIJ005341-PA	FBpp0084098	FBpp0187185	LLOTMP004076-PA	PPATMP005970-PA	Mdes009284-RA
EOG7RC8RR	AAEL011814-PA	AGAP001134-PA	CPIJ012301-PA	FBpp0073910	FBpp0182167	LLOTMP003607-PA	PPATMP000472-PA	Mdes010112-RA
EOG7RC8RW	AAEL003762-PA	AGAP003704-PA	CPIJ005767-PA	FBpp0084044	FBpp0177976	LLOTMP000399-PA	PPATMP004885-PA	Mdes001390-RA
EOG7RC8S3	AAEL012675-PA	AGAP001551-PA	CPIJ014819-PA	FBpp0082801	FBpp0187115	LLOTMP009982-PA	PPATMP008071-PA	Mdes005712-RC
EOG7RC8S6	AAEL013748-PA	AGAP002625-PB	CPIJ006092-PA	FBpp0271913	FBpp0176652	LLOTMP008288-PA	PPATMP009669-PA	Mdes001845-RA
EOG7RC8SW	AAEL014943-PA	AGAP011157-PA	CPIJ008199-PA	FBpp0081560	FBpp0176476	LLOTMP004479-PA	PPATMP003267-PA	Mdes014196-RA
EOG7RG50B	AAEL005970-PA	AGAP008098-PA	CPIJ011321-PA	FBpp0086345	FBpp0174224	LLOTMP009360-PA	PPATMP000203-PA	Mdes012168-RA
EOG7RG50D	AAEL004977-PA	AGAP008803-PC	CPIJ009281-PA	FBpp0303000	FBpp0183518	LLOTMP002452-PA	PPATMP001062-PA	Mdes012714-RA
EOG7RG50J	AAEL000301-PA	AGAP010691-PA	CPIJ011017-PA	FBpp0085482	FBpp0184378	LLOTMP003520-PA	PPATMP002821-PA	Mdes011884-RA
EOG7RG51K	AAEL001172-PA	AGAP009618-PA	CPIJ005589-PA	FBpp0072449	FBpp0186602	LLOTMP006461-PA	PPATMP009299-PA	Mdes001994-RA
EOG7RK178	AAEL003262-PA	AGAP005273-PA	CPIJ801502-PA	FBpp0084911	FBpp0178119	LLOTMP006108-PA	PPATMP010326-PA	Mdes005160-RA
EOG7RK17D	AAEL006680-PA	AGAP009950-PA	CPIJ000396-PA	FBpp0077319	FBpp0190404	LLOTMP008185-PA	PPATMP001256-PA	Mdes010499-RA
EOG7RK17V	AAEL004865-PA	AGAP001730-PA	CPIJ002694-PA	FBpp0085160	FBpp0187993	LLOTMP009709-PA	PPATMP001727-PA	Mdes001365-RA
EOG7RK17X	AAEL011659-PA	AGAP001270-PA	CPIJ001191-PA	FBpp0083372	FBpp0188386	LLOTMP004981-PA	PPATMP004183-PA	Mdes007406-RA
EOG7RK18D	AAEL000215-PA	AGAP011713-PA	CPIJ000727-PA	FBpp0076478	FBpp0181922	LLOTMP006288-PA	PPATMP002152-PA	Mdes006397-RA
EOG7RK18H	AAEL009075-PA	AGAP005818-PA	CPIJ002093-PA	FBpp0082912	FBpp0186230	LLOTMP009782-PA	PPATMP001795-PA	Mdes009547-RA
EOG7RK18M	AAEL013746-PA	AGAP004120-PA	CPIJ006986-PA	FBpp0303185	FBpp0187472	LLOTMP006877-PA	PPATMP001041-PA	Mdes011803-RA
EOG7RNWG9	AAEL009839-PA	AGAP001195-PA	CPIJ013054-PA	FBpp0070651	FBpp0178867	LLOTMP000849-PA	PPATMP008556-PA	Mdes013758-RA
EOG7RNWGS	AAEL009766-PA	AGAP000549-PA	CPIJ006326-PA	FBpp0073781	FBpp0179286	LLOTMP000489-PA	PPATMP009776-PA	Mdes004640-RA
EOG7RNWGW	AAEL011283-PA	AGAP005220-PA	CPIJ009029-PA	FBpp0087712	FBpp0180959	LLOTMP000082-PA	PPATMP002359-PA	Mdes012623-RA
EOG7RNWH3	AAEL007148-PA	AGAP008198-PA	CPIJ801759-PA	FBpp0077331	FBpp0182648	LLOTMP007895-PA	PPATMP000867-PA	Mdes005249-RA
EOG7RNWH7	AAEL003578-PA	AGAP008944-PA	CPIJ004820-PA	FBpp0077459	FBpp0190669	LLOTMP008075-PA	PPATMP004003-PA	Mdes010171-RA
EOG7RNWHD	AAEL008577-PA	AGAP011883-PA	CPIJ013583-PA	FBpp0072517	FBpp0180784	LLOTMP002313-PA	PPATMP004888-PA	Mdes002796-RA
EOG7RNWHR	AAEL003921-PA	AGAP002389-PA	CPIJ004001-PA	FBpp0099676	FBpp0176122	LLOTMP003215-PA	PPATMP001357-PA	Mdes004556-RA
EOG7RRRQ9	AAEL004613-PA	AGAP003517-PA	CPIJ002714-PA	FBpp0084021	FBpp0188237	LLOTMP007808-PA	PPATMP002813-PA	Mdes003907-RA
EOG7RRRQG	AAEL004451-PA	AGAP003039-PA	CPIJ014358-PA	FBpp0085642	FBpp0174470	LLOTMP000621-PA	PPATMP000617-PA	Mdes007992-RA
EOG7RRRQK	AAEL001002-PA	AGAP005795-PA	CPIJ000151-PA	FBpp0072737	FBpp0188921	LLOTMP006931-PA	PPATMP004527-PA	Mdes002683-RA
EOG7RRRQN	AAEL008391-PA	AGAP012144-PA	CPIJ002181-PA	FBpp0075398	FBpp0189842	LLOTMP000370-PA	PPATMP005536-PA	Mdes005815-RA
EOG7RRRR0	AAEL013397-PA	AGAP004240-PA	CPIJ006239-PA	FBpp0082469	FBpp0187771	LLOTMP009919-PA	PPATMP010298-PA	Mdes009988-RA
EOG7RRRR3	AAEL008576-PA	AGAP011885-PA	CPIJ013589-PA	FBpp0291628	FBpp0190213	LLOTMP007909-PA	PPATMP008181-PA	Mdes001984-RA
EOG7RRRR4	AAEL013324-PA	AGAP001982-PA	CPIJ006964-PA	FBpp0082676	FBpp0176323	LLOTMP008362-PA	PPATMP001860-PA	Mdes006676-RA
EOG7RVMZ6	AAEL012562-PA	AGAP005711-PA	CPIJ002146-PA	FBpp0099478	FBpp0181932	LLOTMP006614-PA	PPATMP002844-PA	Mdes006237-RA
EOG7RVMZC	AAEL010681-PA	AGAP009768-PA	CPIJ014421-PA	FBpp0088910	FBpp0182288	LLOTMP007411-PA	PPATMP002160-PA	Mdes007550-RA
EOG7RVMZJ	AAEL007470-PA	AGAP007478-PA	CPIJ000296-PA	FBpp0085962	FBpp0174643	LLOTMP009175-PA	PPATMP001288-PA	Mdes012280-RA
EOG7RVMZT	AAEL012548-PA	AGAP010008-PA	CPIJ009053-PA	FBpp0080873	FBpp0190778	LLOTMP009021-PA	PPATMP005826-PA	Mdes006907-RA
EOG7RVN0M	AAEL000330-PA	AGAP006575-PA	CPIJ016728-PA	FBpp0077965	FBpp0188704	LLOTMP002592-PA	PPATMP007983-PA	Mdes000894-RA
EOG7RVN0P	AAEL003259-PA	AGAP009871-PA	CPIJ009331-PA	FBpp0087031	FBpp0175741	LLOTMP006193-PA	PPATMP002941-PA	Mdes003045-RA
EOG7RVN0Q	AAEL001052-PA	AGAP001502-PA	CPIJ007228-PA	FBpp0075609	FBpp0189372	LLOTMP008701-PA	PPATMP004640-PA	Mdes010156-RA
EOG7RZH6C	AAEL004351-PC	AGAP003997-PB	CPIJ008898-PA	FBpp0303074	FBpp0185703	LLOTMP001913-PA	PPATMP005802-PA	Mdes001710-RA
EOG7RZH6Q	AAEL003285-PA	AGAP010386-PA	CPIJ002834-PA	FBpp0070162	FBpp0178320	LLOTMP008557-PA	PPATMP008491-PA	Mdes005398-RA
EOG7RZH73	AAEL007647-PA	AGAP003063-PA	CPIJ013744-PA	FBpp0083959	FBpp0188242	LLOTMP005202-PA	PPATMP004463-PA	Mdes002774-RA
EOG7RZH76	AAEL001871-PA	AGAP010213-PA	CPIJ010417-PA	FBpp0078844	FBpp0183184	LLOTMP007880-PA	PPATMP004863-PA	Mdes010975-RA
EOG7RZH79	AAEL017515-PA	AGAP000237-PA	CPIJ003805-PA	FBpp0074326	FBpp0191076	LLOTMP008877-PA	PPATMP001077-PA	Mdes005271-RA
EOG7S2CF5	AAEL007153-PA	AGAP002686-PA	CPIJ002898-PA	FBpp0070208	FBpp0178354	LLOTMP005604-PA	PPATMP004210-PA	Mdes006636-RA
EOG7S2CF6	AAEL011981-PA	AGAP005866-PA	CPIJ018101-PA	FBpp0073131	FBpp0180874	LLOTMP000179-PA	PPATMP006175-PA	Mdes001632-RA
EOG7S2CG4	AAEL014549-PA	AGAP007542-PA	CPIJ011414-PA	FBpp0072691	FBpp0176573	LLOTMP001230-PA	PPATMP009556-PA	Mdes002585-RA
EOG7S57NW	AAEL005177-PA	AGAP007631-PA	CPIJ002056-PA	FBpp0072753	FBpp0188746	LLOTMP002687-PA	PPATMP002873-PA	Mdes011392-RA
EOG7S57NX	AAEL010732-PA	AGAP009093-PA	CPIJ003520-PA	FBpp0080706	FBpp0185233	LLOTMP009534-PA	PPATMP010947-PA	Mdes005013-RA
EOG7S57P4	AAEL001867-PA	AGAP007992-PA	CPIJ802104-PA	FBpp0077449	FBpp0190663	LLOTMP008054-PA	PPATMP007780-PA	Mdes004705-RB
EOG7S57P8	AAEL010064-PA	AGAP001597-PB	CPIJ007317-PA	FBpp0289828	FBpp0187465	LLOTMP004439-PA	PPATMP002529-PA	Mdes007274-RA
EOG7S57PB	AAEL002113-PA	AGAP002809-PA	CPIJ004308-PA	FBpp0078358	FBpp0188495	LLOTMP003887-PA	PPATMP008766-PA	Mdes009954-RA
EOG7S57Q0	AAEL007713-PA	AGAP010477-PA	CPIJ007913-PA	FBpp0075794	FBpp0189170	LLOTMP005248-PA	PPATMP000347-PA	Mdes009248-RA
EOG7S57Q2	AAEL004152-PA	AGAP004889-PA	CPIJ004529-PA	FBpp0076124	FBpp0176823	LLOTMP006007-PA	PPATMP003348-PA	Mdes002686-RA
EOG7S57Q4	AAEL000985-PA	AGAP005801-PA	CPIJ000161-PA	FBpp0074972	FBpp0189335	LLOTMP005438-PA	PPATMP007313-PA	Mdes000081-RB
EOG7S57Q5	AAEL008569-PA	AGAP006948-PB	CPIJ006576-PA	FBpp0075183	FBpp0182109	LLOTMP002075-PA	PPATMP002856-PA	Mdes015138-RA
EOG7S57Q6	AAEL015251-PA	AGAP003712-PA	CPIJ008017-PA	FBpp0084119	FBpp0177973	LLOTMP001567-PA	PPATMP001547-PA	Mdes001644-RA
EOG7S83WV	AAEL002145-PA	AGAP003111-PA	CPIJ007394-PA	FBpp0082405	FBpp0188369	LLOTMP001188-PA	PPATMP003666-PA	Mdes000036-RB
EOG7S83WX	AAEL008565-PA	AGAP006949-PA	CPIJ006578-PA	FBpp0075012	FBpp0188814	LLOTMP003275-PA	PPATMP009600-PA	Mdes008231-RA
EOG7S83XM	AAEL009503-PA	AGAP011350-PA	CPIJ006772-PA	FBpp0074927	FBpp0186850	LLOTMP000039-PA	PPATMP004029-PA	Mdes004225-RA
EOG7S83Z7	AAEL001532-PA	AGAP011563-PA	CPIJ012944-PA	FBpp0071416	FBpp0186563	LLOTMP000321-PA	PPATMP005513-PA	Mdes014572-RA
EOG7SC04P	AAEL011534-PA	AGAP007212-PA	CPIJ011263-PA	FBpp0086647	FBpp0175354	LLOTMP010044-PA	PPATMP000202-PA	Mdes003040-RA
EOG7SC04Q	AAEL001149-PA	AGAP012255-PA	CPIJ005696-PA	FBpp0086255	FBpp0175897	LLOTMP007791-PA	PPATMP007695-PA	Mdes011014-RB
EOG7SC04Z	AAEL008645-PA	AGAP005063-PA	CPIJ000068-PA	FBpp0099887	FBpp0181398	LLOTMP008534-PA	PPATMP000722-PA	Mdes006292-RA
EOG7SC051	AAEL000706-PA	AGAP007941-PA	CPIJ004780-PA	FBpp0080297	FBpp0190537	LLOTMP005329-PA	PPATMP000422-PA	Mdes008507-RA
EOG7SC056	AAEL002359-PA	AGAP000061-PA	CPIJ006386-PA	FBpp0088173	FBpp0182253	LLOTMP005577-PA	PPATMP010631-PA	Mdes001190-RA
EOG7SC05S	AAEL007910-PA	AGAP007860-PB	CPIJ802119-PA	FBpp0289422	FBpp0183352	LLOTMP007648-PA	PPATMP009332-PA	Mdes016674-RA
EOG7SC067	AAEL013969-PA	AGAP007657-PA	CPIJ018729-PA	FBpp0309695	FBpp0181599	LLOTMP002110-PA	PPATMP004937-PA	Mdes011381-RA
EOG7SFVCP	AAEL007690-PA	AGAP010035-PA	CPIJ006285-PA	FBpp0305180	FBpp0179061	LLOTMP003795-PA	PPATMP003070-PA	Mdes002532-RA
EOG7SFVCV	AAEL007667-PA	AGAP000961-PA	CPIJ017757-PA	FBpp0086540	FBpp0174488	LLOTMP001801-PA	PPATMP005320-PA	Mdes011012-RA
EOG7SFVCW	AAEL017135-PA	AGAP004560-PA	CPIJ004084-PA	FBpp0112469	FBpp0176465	LLOTMP001772-PA	PPATMP009926-PA	Mdes006308-RA
EOG7SFVCX	AAEL004920-PA	AGAP010051-PA	CPIJ001806-PA	FBpp0081214	FBpp0185849	LLOTMP002932-PA	PPATMP010922-PA	Mdes005023-RA
EOG7SFVD3	AAEL006525-PA	AGAP009495-PA	CPIJ801866-PA	FBpp0071164	FBpp0186657	LLOTMP007292-PA	PPATMP004960-PA	Mdes009785-RA
EOG7SFVD9	AAEL005387-PA	AGAP009574-PA	CPIJ001784-PA	FBpp0303327	FBpp0177691	LLOTMP006864-PA	PPATMP005441-PA	Mdes006932-RA
EOG7SFVDB	AAEL006311-PA	AGAP005174-PA	CPIJ005525-PA	FBpp0087936	FBpp0175587	LLOTMP002862-PA	PPATMP003258-PA	Mdes005984-RA
EOG7SFVDQ	AAEL001659-PA	AGAP007736-PA	CPIJ801446-PA	FBpp0303006	FBpp0182930	LLOTMP000151-PA	PPATMP000437-PA	Mdes016128-RA
EOG7SJQMW	AAEL013270-PA	AGAP008334-PA	CPIJ004609-PA	FBpp0080927	FBpp0183704	LLOTMP004834-PA	PPATMP010513-PA	Mdes010696-RA
EOG7SJQND	AAEL008740-PA	AGAP010714-PA	CPIJ005584-PA	FBpp0073017	FBpp0180163	LLOTMP007628-PA	PPATMP000255-PA	Mdes004022-RA
EOG7SJQNK	AAEL007156-PA	AGAP003660-PB	CPIJ016164-PA	FBpp0074527	FBpp0191172	LLOTMP001581-PA	PPATMP010843-PA	Mdes010102-RA
EOG7SNKVH	AAEL014226-PA	AGAP001486-PA	CPIJ014080-PA	FBpp0294059	FBpp0179961	LLOTMP006816-PA	PPATMP005492-PA	Mdes011638-RA
EOG7SNKVX	AAEL004440-PA	AGAP011141-PA	CPIJ013337-PA	FBpp0087457	FBpp0174596	LLOTMP009571-PA	PPATMP011091-PA	Mdes006621-RA
EOG7SNKVZ	AAEL010610-PA	AGAP010427-PA	CPIJ006164-PA	FBpp0086842	FBpp0180904	LLOTMP005536-PA	PPATMP001036-PA	Mdes004943-RA
EOG7SNKW0	AAEL004479-PA	AGAP013029-PA	CPIJ014356-PA	FBpp0112387	FBpp0176331	LLOTMP000623-PA	PPATMP000618-PA	Mdes007995-RA
EOG7SNKW1	AAEL004007-PA	AGAP002133-PA	CPIJ014728-PA	FBpp0084012	FBpp0186094	LLOTMP007801-PA	PPATMP000810-PA	Mdes002640-RA
EOG7SNKWJ	AAEL006462-PA	AGAP010493-PA	CPIJ008789-PA	FBpp0081253	FBpp0176571	LLOTMP007388-PA	PPATMP003009-PA	Mdes001540-RA
EOG7SNKWK	AAEL014273-PA	AGAP000700-PC	CPIJ010714-PA	FBpp0088416	FBpp0184133	LLOTMP008505-PA	PPATMP006906-PA	Mdes010416-RA
EOG7SNKWS	AAEL007944-PA	AGAP009202-PA	CPIJ802356-PA	FBpp0078639	FBpp0190649	LLOTMP007482-PA	PPATMP003110-PA	Mdes008963-RA
EOG7SNKWW	AAEL001164-PA	AGAP008653-PA	CPIJ017732-PA	FBpp0307167	FBpp0190564	LLOTMP009276-PA	PPATMP007732-PA	Mdes011833-RA
EOG7SRG3D	AAEL007759-PA	AGAP000635-PA	CPIJ011464-PA	FBpp0293888	FBpp0179012	LLOTMP005134-PA	PPATMP004978-PA	Mdes005155-RA
EOG7SRG3G	AAEL007651-PA	AGAP000708-PA	CPIJ009384-PA	FBpp0301190	FBpp0177017	LLOTMP002777-PA	PPATMP003095-PA	Mdes005183-RA
EOG7SRG3P	AAEL002879-PA	AGAP001419-PC	CPIJ003738-PA	FBpp0306764	FBpp0191459	LLOTMP004163-PA	PPATMP002744-PA	Mdes000736-RA
EOG7SRG4P	AAEL008328-PA	AGAP010214-PA	CPIJ010418-PA	FBpp0078823	FBpp0183170	LLOTMP007879-PA	PPATMP004107-PA	Mdes009875-RB
EOG7SRG4S	AAEL004430-PA	AGAP010590-PA	CPIJ011578-PA	FBpp0070650	FBpp0178866	LLOTMP002155-PA	PPATMP011159-PA	Mdes008923-RA
EOG7SRG4V	AAEL000180-PA	AGAP004709-PA	CPIJ000729-PA	FBpp0086965	FBpp0180844	LLOTMP004894-PA	PPATMP005806-PA	Mdes002261-RA
EOG7SRG4W	AAEL013138-PA	AGAP012008-PA	CPIJ018340-PA	FBpp0086065	FBpp0174186	LLOTMP001833-PA	PPATMP000283-PA	Mdes012791-RA
EOG7SVBC4	AAEL006666-PA	AGAP008621-PA	CPIJ000406-PA	FBpp0078648	FBpp0190656	LLOTMP008851-PA	PPATMP003252-PA	Mdes011345-RA
EOG7SVBC7	AAEL003705-PA	AGAP001461-PA	CPIJ011704-PA	FBpp0303147	FBpp0188296	LLOTMP004593-PA	PPATMP007453-PA	Mdes002677-RA
EOG7SVBCM	AAEL005504-PA	AGAP028148-PA	CPIJ014576-PA	FBpp0081385	FBpp0187628	LLOTMP007671-PA	PPATMP008257-PA	Mdes000711-RA
EOG7SZ6K9	AAEL001570-PA	AGAP007611-PA	CPIJ000250-PA	FBpp0071853	FBpp0181733	LLOTMP008120-PA	PPATMP009953-PA	Mdes012238-RA
EOG7SZ6KB	AAEL001752-PB	AGAP005777-PA	CPIJ004937-PA	FBpp0291665	FBpp0189194	LLOTMP003994-PA	PPATMP003354-PA	Mdes004500-RA
EOG7SZ6KH	AAEL000988-PA	AGAP004284-PA	CPIJ007366-PA	FBpp0087973	FBpp0175347	LLOTMP000684-PA	PPATMP008701-PA	Mdes003333-RA
EOG7SZ6KV	AAEL001475-PA	AGAP009930-PA	CPIJ801653-PA	FBpp0079315	FBpp0189907	LLOTMP006221-PA	PPATMP010918-PA	Mdes008877-RA
EOG7SZ6M6	AAEL012932-PA	AGAP009818-PA	CPIJ802452-PA	FBpp0111303	FBpp0181323	LLOTMP000518-PA	PPATMP007165-PA	Mdes005344-RA
EOG7T22TB	AAEL005902-PA	AGAP002781-PA	CPIJ008577-PA	FBpp0082766	FBpp0186348	LLOTMP009154-PA	PPATMP002713-PA	Mdes011438-RA
EOG7T22TC	AAEL005988-PA	AGAP005717-PA	CPIJ002161-PA	FBpp0297621	FBpp0181935	LLOTMP008164-PA	PPATMP002948-PA	Mdes001549-RA
EOG7T22V7	AAEL004376-PA	AGAP002077-PA	CPIJ008916-PA	FBpp0085330	FBpp0175910	LLOTMP008228-PA	PPATMP009063-PA	Mdes016813-RA
EOG7T22V9	AAEL008192-PB	AGAP001910-PA	CPIJ013941-PA	FBpp0083802	FBpp0177739	LLOTMP004493-PA	PPATMP007111-PA	Mdes008179-RA
EOG7T4Z21	AAEL000405-PA	AGAP011034-PA	CPIJ003362-PA	FBpp0303192	FBpp0185138	LLOTMP008763-PA	PPATMP000584-PA	Mdes001155-RB
EOG7T4Z2H	AAEL011117-PA	AGAP001143-PA	CPIJ013384-PA	FBpp0078414	FBpp0186270	LLOTMP004330-PA	PPATMP003598-PA	Mdes012339-RB
EOG7T4Z2M	AAEL008676-PA	AGAP005825-PA	CPIJ002086-PA	FBpp0079576	FBpp0183085	LLOTMP002610-PA	PPATMP001883-PA	Mdes000342-RA
EOG7T4Z2P	AAEL003013-PA	AGAP003365-PA	CPIJ010611-PA	FBpp0081378	FBpp0188610	LLOTMP002043-PA	PPATMP006033-PA	Mdes003877-RA
EOG7T4Z2R	AAEL003758-PA	AGAP004487-PA	CPIJ005342-PA	FBpp0297300	FBpp0183500	LLOTMP001587-PA	PPATMP006806-PA	Mdes008796-RB
EOG7T4Z33	AAEL013254-PA	AGAP008415-PA	CPIJ004848-PA	FBpp0080615	FBpp0183544	LLOTMP004186-PA	PPATMP010085-PA	Mdes010332-RA
EOG7T4Z3D	AAEL012931-PA	AGAP001042-PA	CPIJ011857-PA	FBpp0071240	FBpp0184311	LLOTMP005549-PA	PPATMP008173-PA	Mdes015661-RA
EOG7T4Z3G	AAEL009066-PA	AGAP009602-PA	CPIJ802079-PA	FBpp0080329	FBpp0179545	LLOTMP003488-PA	PPATMP003314-PA	Mdes011492-RA
EOG7T7T97	AAEL002771-PA	AGAP001794-PA	CPIJ013368-PA	FBpp0082580	FBpp0176176	LLOTMP000835-PA	PPATMP004143-PA	Mdes003920-RA
EOG7T7T9C	AAEL011016-PA	AGAP000756-PA	CPIJ019890-PA	FBpp0289310	FBpp0190964	LLOTMP007319-PA	PPATMP008508-PA	Mdes016399-RA
EOG7T7T9F	AAEL006737-PA	AGAP006369-PA	CPIJ007335-PA	FBpp0112089	FBpp0184800	LLOTMP009933-PA	PPATMP000944-PA	Mdes004065-RA
EOG7T7T9H	AAEL011655-PA	AGAP001276-PA	CPIJ001182-PA	FBpp0086205	FBpp0174557	LLOTMP006462-PA	PPATMP009298-PA	Mdes008408-RA
EOG7T7T9P	AAEL010142-PA	AGAP007789-PA	CPIJ801532-PA	FBpp0078965	FBpp0189895	LLOTMP007669-PA	PPATMP001333-PA	Mdes015780-RA
EOG7T7T9R	AAEL011989-PA	AGAP008838-PA	CPIJ000872-PA	FBpp0077740	FBpp0183364	LLOTMP006892-PA	PPATMP009066-PA	Mdes010962-RA
EOG7T7TB2	AAEL010731-PA	AGAP009095-PA	CPIJ013306-PA	FBpp0077416	FBpp0190553	LLOTMP001174-PA	PPATMP002664-PA	Mdes009650-RA
EOG7TBPJ3	AAEL004859-PA	AGAP006599-PA	CPIJ013504-PA	FBpp0085367	FBpp0181895	LLOTMP006942-PA	PPATMP003440-PA	Mdes001595-RA
EOG7TBPJ4	AAEL005793-PA	AGAP002291-PA	CPIJ003423-PA	FBpp0083505	FBpp0191272	LLOTMP008326-PA	PPATMP005863-PA	Mdes001581-RA
EOG7TBPJ6	AAEL003425-PA	AGAP011937-PA	CPIJ008266-PA	FBpp0291540	FBpp0184979	LLOTMP007911-PA	PPATMP005535-PA	Mdes001093-RA
EOG7TBPJ9	AAEL006717-PB	AGAP006364-PA	CPIJ007341-PA	FBpp0072637	FBpp0184912	LLOTMP006340-PA	PPATMP010816-PA	Mdes010399-RA
EOG7TBPJG	AAEL003374-PA	AGAP001948-PA	CPIJ001229-PA	FBpp0082134	FBpp0187222	LLOTMP006768-PA	PPATMP006683-PA	Mdes007116-RA
EOG7TBPJP	AAEL009303-PA	AGAP007506-PA	CPIJ008606-PA	FBpp0077702	FBpp0182738	LLOTMP008524-PA	PPATMP005301-PA	Mdes007800-RA
EOG7TBPJR	AAEL008739-PA	AGAP011463-PA	CPIJ006219-PA	FBpp0076186	FBpp0186736	LLOTMP002771-PA	PPATMP009877-PA	Mdes011512-RA
EOG7TFJRZ	AAEL005082-PA	AGAP004154-PA	CPIJ009613-PA	FBpp0084498	FBpp0187715	LLOTMP007957-PA	PPATMP003965-PA	Mdes000095-RA
EOG7TFJST	AAEL010319-PA	AGAP011082-PA	CPIJ007985-PA	FBpp0110266	FBpp0174623	LLOTMP009750-PA	PPATMP009263-PA	Mdes005939-RA
EOG7TFJSV	AAEL003505-PA	AGAP006386-PA	CPIJ000084-PA	FBpp0303456	FBpp0181715	LLOTMP004302-PA	PPATMP003636-PA	Mdes005955-RA
EOG7TFJSX	AAEL005255-PA	AGAP006376-PA	CPIJ014920-PA	FBpp0076495	FBpp0181930	LLOTMP006612-PA	PPATMP002842-PA	Mdes000223-RA
EOG7TJF0R	AAEL006116-PA	AGAP004229-PA	CPIJ008458-PA	FBpp0084850	FBpp0187624	LLOTMP000239-PA	PPATMP004588-PA	Mdes006759-RA
EOG7TJF0S	AAEL008950-PA	AGAP000926-PB	CPIJ012460-PA	FBpp0288801	FBpp0177406	LLOTMP003433-PA	PPATMP001593-PA	Mdes006118-RF
EOG7TJF1K	AAEL014037-PA	AGAP000479-PA	CPIJ009671-PA	FBpp0070299	FBpp0182319	LLOTMP007986-PA	PPATMP008405-PA	Mdes003669-RB
EOG7TJF1Q	AAEL001106-PA	AGAP005177-PA	CPIJ009986-PA	FBpp0080628	FBpp0183417	LLOTMP008189-PA	PPATMP003992-PA	Mdes011037-RA
EOG7TJF1T	AAEL006625-PA	AGAP007882-PA	CPIJ001476-PA	FBpp0076652	FBpp0177382	LLOTMP007078-PA	PPATMP010127-PA	Mdes009577-RA
EOG7TN97X	AAEL009826-PA	AGAP010273-PA	CPIJ002386-PA	FBpp0071973	FBpp0180978	LLOTMP008296-PA	PPATMP003021-PA	Mdes007271-RA
EOG7TN981	AAEL007979-PA	AGAP009284-PA	CPIJ013302-PA	FBpp0077087	FBpp0183600	LLOTMP010031-PA	PPATMP010877-PA	Mdes005006-RA
EOG7TN98P	AAEL011781-PA	AGAP002507-PA	CPIJ013204-PA	FBpp0075393	FBpp0188867	LLOTMP008277-PA	PPATMP004263-PA	Mdes005747-RA
EOG7TR5GN	AAEL002122-PA	AGAP003395-PA	CPIJ004296-PA	FBpp0298310	FBpp0176941	LLOTMP009583-PA	PPATMP009543-PA	Mdes007192-RA
EOG7TR5GR	AAEL011960-PA	AGAP002961-PA	CPIJ016387-PA	FBpp0073679	FBpp0186532	LLOTMP008013-PA	PPATMP003601-PA	Mdes011424-RA
EOG7TR5H5	AAEL017224-PA	AGAP009628-PA	CPIJ008808-PA	FBpp0088839	FBpp0183281	LLOTMP001893-PA	PPATMP003273-PA	Mdes008960-RA
EOG7TR5HT	AAEL006404-PA	AGAP008936-PA	CPIJ004182-PA	FBpp0075950	FBpp0186947	LLOTMP009357-PA	PPATMP010124-PA	Mdes011960-RA
EOG7TR5JG	AAEL006557-PA	AGAP005432-PA	CPIJ010589-PA	FBpp0075238	FBpp0182134	LLOTMP005039-PA	PPATMP005367-PA	Mdes004263-RA
EOG7TV1QM	AAEL008340-PA	AGAP000720-PB	CPIJ008112-PA	FBpp0297081	FBpp0186760	LLOTMP008618-PA	PPATMP003233-PA	Mdes009018-RA
EOG7TV1QN	AAEL008587-PA	AGAP001478-PA	CPIJ017065-PA	FBpp0078410	FBpp0186267	LLOTMP003822-PA	PPATMP001336-PA	Mdes009623-RA
EOG7TV1QT	AAEL007538-PA	AGAP001328-PA	CPIJ007940-PA	FBpp0303076	FBpp0177674	LLOTMP003093-PA	PPATMP008169-PA	Mdes001737-RA
EOG7TV1R3	AAEL009388-PA	AGAP011801-PA	CPIJ010681-PA	FBpp0075096	FBpp0184961	LLOTMP008720-PA	PPATMP007169-PA	Mdes008271-RA
EOG7TV1RN	AAEL013396-PA	AGAP004420-PA	CPIJ006241-PA	FBpp0297285	FBpp0188995	LLOTMP009915-PA	PPATMP010300-PA	Mdes003745-RA
EOG7TXWZM	AAEL001803-PA	AGAP008400-PA	CPIJ802023-PA	FBpp0289570	FBpp0182852	LLOTMP001702-PA	PPATMP007763-PA	Mdes009498-RA
EOG7TXWZQ	AAEL007716-PA	AGAP010474-PA	CPIJ007916-PA	FBpp0303204	FBpp0189220	LLOTMP008826-PA	PPATMP000665-PA	Mdes000683-RA
EOG7TXX0R	AAEL010648-PA	AGAP005156-PA	CPIJ014253-PA	FBpp0071982	FBpp0180981	LLOTMP001127-PA	PPATMP000163-PA	Mdes004896-RA
EOG7TXX16	AAEL013503-PA	AGAP004984-PA	CPIJ003977-PA	FBpp0081708	FBpp0187797	LLOTMP003501-PA	PPATMP010863-PA	Mdes007409-RA
EOG7V1S6M	AAEL006085-PA	AGAP002830-PA	CPIJ014099-PA	FBpp0081741	FBpp0176087	LLOTMP003755-PA	PPATMP010072-PA	Mdes000353-RA
EOG7V1S6R	AAEL007726-PA	AGAP012493-PA	CPIJ002185-PA	FBpp0070297	FBpp0184448	LLOTMP010062-PA	PPATMP002236-PA	Mdes012565-RA
EOG7V1S6S	AAEL005003-PA	AGAP010327-PA	CPIJ009223-PA	FBpp0086246	FBpp0174856	LLOTMP008313-PA	PPATMP009394-PA	Mdes010896-RA
EOG7V1S78	AAEL013065-PA	AGAP007969-PA	CPIJ005485-PA	FBpp0112427	FBpp0185281	LLOTMP009410-PA	PPATMP008918-PA	Mdes009204-RA
EOG7V1S7C	AAEL004046-PA	AGAP004896-PA	CPIJ018600-PA	FBpp0294058	FBpp0183927	LLOTMP009297-PA	PPATMP006267-PA	Mdes003298-RA
EOG7V1S7K	AAEL012659-PA	AGAP007669-PA	CPIJ000187-PA	FBpp0070225	FBpp0178491	LLOTMP005961-PA	PPATMP007916-PA	Mdes000611-RA
EOG7V1S7M	AAEL002401-PA	AGAP008837-PA	CPIJ000894-PA	FBpp0080490	FBpp0183445	LLOTMP000216-PA	PPATMP010142-PA	Mdes010963-RA
EOG7V1S7W	AAEL000341-PA	AGAP009227-PA	CPIJ000843-PA	FBpp0080539	FBpp0178620	LLOTMP009613-PA	PPATMP001169-PA	Mdes004740-RA
EOG7V4NFD	AAEL006888-PA	AGAP007645-PA	CPIJ008587-PA	FBpp0085795	FBpp0174880	LLOTMP006099-PA	PPATMP010214-PA	Mdes001661-RA
EOG7V4NFV	AAEL008341-PA	AGAP000719-PA	CPIJ008116-PA	FBpp0073847	FBpp0178687	LLOTMP002675-PA	PPATMP001179-PA	Mdes009021-RB
EOG7V4NG1	AAEL012419-PA	AGAP001440-PB	CPIJ015971-PA	FBpp0086603	FBpp0174735	LLOTMP000629-PA	PPATMP002405-PA	Mdes012893-RA
EOG7V4NGB	AAEL005640-PA	AGAP013210-PA	CPIJ012740-PA	FBpp0301158	FBpp0180697	LLOTMP007453-PA	PPATMP002267-PA	Mdes006983-RA
EOG7V4NGF	AAEL012525-PA	AGAP009650-PA	CPIJ000360-PA	FBpp0078992	FBpp0189705	LLOTMP009086-PA	PPATMP001501-PA	Mdes009390-RA
EOG7V7HPC	AAEL012951-PA	AGAP005533-PA	CPIJ013348-PA	FBpp0085431	FBpp0178207	LLOTMP007712-PA	PPATMP000136-PA	Mdes006503-RB
EOG7V7HPH	AAEL000093-PA	AGAP002261-PA	CPIJ015188-PA	FBpp0303201	FBpp0179175	LLOTMP006800-PA	PPATMP004370-PA	Mdes009930-RA
EOG7V7HPJ	AAEL000370-PA	AGAP008016-PA	CPIJ802051-PA	FBpp0080757	FBpp0185216	LLOTMP007278-PA	PPATMP002340-PA	Mdes006856-RA
EOG7V7HPP	AAEL001014-PA	AGAP003980-PA	CPIJ007221-PA	FBpp0081548	FBpp0185603	LLOTMP005324-PA	PPATMP000428-PA	Mdes002326-RA
EOG7V7HPX	AAEL009314-PA	AGAP004562-PA	CPIJ004085-PA	FBpp0073756	FBpp0184518	LLOTMP001771-PA	PPATMP005723-PA	Mdes010744-RA
EOG7V7HQ4	AAEL017004-PA	AGAP012139-PA	CPIJ002184-PA	FBpp0083704	FBpp0187873	LLOTMP001628-PA	PPATMP004707-PA	Mdes015429-RB
EOG7V7HQ5	AAEL007228-PA	AGAP008497-PA	CPIJ802174-PA	FBpp0077618	FBpp0179592	LLOTMP003426-PA	PPATMP000982-PA	Mdes016462-RA
EOG7V7HQ9	AAEL011568-PA	AGAP002265-PA	CPIJ018619-PA	FBpp0079471	FBpp0183048	LLOTMP006756-PA	PPATMP008265-PA	Mdes009938-RA
EOG7V7HQD	AAEL003065-PA	AGAP005735-PA	CPIJ000017-PA	FBpp0076380	FBpp0179676	LLOTMP003227-PA	PPATMP006428-PA	Mdes008664-RA
EOG7V7HQN	AAEL006533-PA	AGAP009494-PA	CPIJ801869-PA	FBpp0077739	FBpp0183363	LLOTMP000235-PA	PPATMP006224-PA	Mdes009784-RA
EOG7V7HR5	AAEL008458-PA	AGAP011251-PA	CPIJ011517-PA	FBpp0085529	FBpp0175076	LLOTMP005336-PA	PPATMP002826-PA	Mdes009016-RA
EOG7VBCXC	AAEL008242-PA	AGAP002527-PA	CPIJ018678-PA	FBpp0072899	FBpp0188999	LLOTMP000642-PA	PPATMP005729-PA	Mdes002230-RA
EOG7VBCXJ	AAEL006322-PA	AGAP005170-PA	CPIJ005530-PA	FBpp0309032	FBpp0181316	LLOTMP006689-PA	PPATMP009650-PA	Mdes008323-RA
EOG7VBCXT	AAEL012517-PA	AGAP007110-PA	CPIJ004964-PA	FBpp0076790	FBpp0185513	LLOTMP001534-PA	PPATMP005726-PA	Mdes000768-RA
EOG7VBCZB	AAEL003073-PA	AGAP005755-PA	CPIJ000041-PA	FBpp0076762	FBpp0179660	LLOTMP002118-PA	PPATMP006589-PA	Mdes004295-RA
EOG7VBCZN	AAEL007221-PA	AGAP009302-PA	CPIJ012518-PA	FBpp0088920	FBpp0189727	LLOTMP005881-PA	PPATMP010888-PA	Mdes009480-RA
EOG7VF859	AAEL003046-PA	AGAP001082-PB	CPIJ014133-PA	FBpp0085075	FBpp0178089	LLOTMP003807-PA	PPATMP008465-PA	Mdes001553-RA
EOG7VF85C	AAEL004228-PA	AGAP000434-PA	CPIJ015587-PA	FBpp0076956	FBpp0180691	LLOTMP009482-PA	PPATMP003961-PA	Mdes006877-RA
EOG7VF85P	AAEL002756-PA	AGAP001800-PA	CPIJ013360-PA	FBpp0081097	FBpp0176541	LLOTMP000839-PA	PPATMP004791-PA	Mdes003684-RB
EOG7VF85Q	AAEL007653-PA	AGAP000239-PA	CPIJ003807-PA	FBpp0074325	FBpp0191075	LLOTMP000519-PA	PPATMP009113-PA	Mdes005269-RA
EOG7VF85T	AAEL008185-PA	AGAP001894-PA	CPIJ008372-PA	FBpp0081159	FBpp0186142	LLOTMP004324-PA	PPATMP003831-PA	Mdes010481-RA
EOG7VF85V	AAEL007164-PA	AGAP002691-PA	CPIJ002892-PA	FBpp0072433	FBpp0180194	LLOTMP007697-PA	PPATMP008836-PA	Mdes009310-RA
EOG7VF867	AAEL012105-PA	AGAP000127-PA	CPIJ006296-PA	FBpp0083630	FBpp0188275	LLOTMP002011-PA	PPATMP009326-PA	Mdes001473-RA
EOG7VF86G	AAEL000163-PA	AGAP003199-PA	CPIJ013823-PA	FBpp0083078	FBpp0188467	LLOTMP006521-PA	PPATMP004609-PA	Mdes007402-RB
EOG7VJ4DG	AAEL013967-PA	AGAP002761-PA	CPIJ009999-PA	FBpp0085460	FBpp0175225	LLOTMP002454-PA	PPATMP001060-PA	Mdes009184-RA
EOG7VJ4DR	AAEL011108-PA	AGAP002147-PA	CPIJ010239-PA	FBpp0080672	FBpp0182598	LLOTMP002978-PA	PPATMP001602-PA	Mdes011060-RA
EOG7VJ4F1	AAEL004910-PA	AGAP005392-PA	CPIJ014209-PA	FBpp0085453	FBpp0175218	LLOTMP006272-PA	PPATMP000656-PA	Mdes004465-RA
EOG7VN0N2	AAEL004064-PA	AGAP000374-PA	CPIJ009426-PA	FBpp0073893	FBpp0178844	LLOTMP003463-PA	PPATMP000445-PA	Mdes006133-RA
EOG7VN0N8	AAEL005639-PA	AGAP012463-PA	CPIJ012733-PA	FBpp0304832	FBpp0182451	LLOTMP006476-PA	PPATMP004963-PA	Mdes012089-RA
EOG7VN0NH	AAEL008530-PA	AGAP000814-PA	CPIJ006689-PA	FBpp0080016	FBpp0188850	LLOTMP003925-PA	PPATMP010062-PA	Mdes007863-RA
EOG7VN0P0	AAEL006593-PA	AGAP003669-PA	CPIJ004106-PA	FBpp0084807	FBpp0178000	LLOTMP004259-PA	PPATMP005193-PA	Mdes015613-RA
EOG7VQVVX	AAEL001118-PA	AGAP007490-PA	CPIJ009994-PA	FBpp0111912	FBpp0179045	LLOTMP003658-PA	PPATMP000194-PA	Mdes003914-RA
EOG7VQVVZ	AAEL005390-PA	AGAP009571-PA	CPIJ001782-PA	FBpp0083039	FBpp0176121	LLOTMP003217-PA	PPATMP001359-PA	Mdes009523-RA
EOG7VQVW0	AAEL001478-PA	AGAP008830-PA	CPIJ802262-PA	FBpp0080197	FBpp0185373	LLOTMP004720-PA	PPATMP001664-PA	Mdes006400-RA
EOG7VQVWB	AAEL011470-PA	AGAP001336-PA	CPIJ015621-PA	FBpp0070921	FBpp0190855	LLOTMP007758-PA	PPATMP000189-PA	Mdes006681-RA
EOG7VQVWC	AAEL002420-PA	AGAP004232-PA	CPIJ008269-PA	FBpp0083913	FBpp0188372	LLOTMP004972-PA	PPATMP007913-PA	Mdes000097-RA
EOG7VQVWK	AAEL007674-PA	AGAP012231-PA	CPIJ005724-PA	FBpp0085624	FBpp0174273	LLOTMP004840-PA	PPATMP010149-PA	Mdes015240-RA
EOG7VQVX3	AAEL010592-PA	AGAP003440-PA	CPIJ001372-PA	FBpp0083686	FBpp0187443	LLOTMP001086-PA	PPATMP000879-PA	Mdes006052-RA
EOG7VQVX5	AAEL007820-PA	AGAP002167-PA	CPIJ018661-PA	FBpp0073458	FBpp0184379	LLOTMP008336-PA	PPATMP006208-PA	Mdes001005-RA
EOG7VQVXC	AAEL003455-PA	AGAP007301-PA	CPIJ010569-PA	FBpp0085454	FBpp0175220	LLOTMP006267-PA	PPATMP004495-PA	Mdes004468-RA
EOG7VTR42	AAEL008902-PA	AGAP011271-PA	CPIJ015651-PA	FBpp0112329	FBpp0182498	LLOTMP005579-PA	PPATMP005645-PA	Mdes010805-RA
EOG7VTR47	AAEL001894-PA	AGAP009138-PA	CPIJ016669-PA	FBpp0079836	FBpp0183419	LLOTMP004044-PA	PPATMP010857-PA	Mdes005035-RA
EOG7VTR49	AAEL011737-PA	AGAP004683-PA	CPIJ006144-PA	FBpp0084641	FBpp0177866	LLOTMP007703-PA	PPATMP005112-PA	Mdes000052-RA
EOG7VTR4T	AAEL002112-PA	AGAP002814-PB	CPIJ004303-PA	FBpp0291243	FBpp0176843	LLOTMP001106-PA	PPATMP005980-PA	Mdes007197-RA
EOG7VTR57	AAEL010861-PA	AGAP005909-PA	CPIJ014300-PA	FBpp0085609	FBpp0180928	LLOTMP002230-PA	PPATMP003229-PA	Mdes003611-RA
EOG7VXMBZ	AAEL008592-PA	AGAP008087-PA	CPIJ801688-PA	FBpp0087926	FBpp0175804	LLOTMP001478-PA	PPATMP000853-PA	Mdes002849-RA
EOG7VXMC2	AAEL001756-PA	AGAP005048-PA	CPIJ003980-PA	FBpp0072065	FBpp0175752	LLOTMP008680-PA	PPATMP004252-PA	Mdes002963-RA
EOG7VXMD8	AAEL004132-PA	AGAP002258-PB	CPIJ013691-PA	FBpp0078496	FBpp0186178	LLOTMP008940-PA	PPATMP007794-PA	Mdes003836-RA
EOG7VXMDF	AAEL013700-PA	AGAP009209-PA	CPIJ802365-PA	FBpp0080564	FBpp0182864	LLOTMP000947-PA	PPATMP006445-PA	Mdes006380-RA
EOG7W1GKQ	AAEL005539-PA	AGAP009655-PA	CPIJ000904-PA	FBpp0087756	FBpp0181759	LLOTMP006797-PA	PPATMP005067-PA	Mdes004411-RA
EOG7W1GM0	AAEL006782-PA	AGAP003923-PA	CPIJ001402-PA	FBpp0081628	FBpp0191395	LLOTMP004206-PA	PPATMP003673-PA	Mdes006409-RA
EOG7W1GM4	AAEL005519-PA	AGAP000430-PA	CPIJ013284-PA	FBpp0308634	FBpp0176437	LLOTMP001480-PA	PPATMP000854-PA	Mdes014426-RA
EOG7W1GM6	AAEL006205-PB	AGAP003755-PA	CPIJ010301-PA	FBpp0301595	FBpp0186343	LLOTMP002084-PA	PPATMP001189-PA	Mdes002364-RA
EOG7W1GMB	AAEL010065-PA	AGAP001919-PA	CPIJ007327-PA	FBpp0080395	FBpp0182589	LLOTMP003577-PA	PPATMP006856-PA	Mdes003576-RB
EOG7W1GN1	AAEL005163-PA	AGAP002330-PA	CPIJ005330-PA	FBpp0084082	FBpp0178043	LLOTMP005428-PA	PPATMP011045-PA	Mdes005681-RA
EOG7W4BTT	AAEL000388-PA	AGAP002101-PA	CPIJ016361-PA	FBpp0078150	FBpp0180321	LLOTMP000787-PA	PPATMP003432-PA	Mdes007753-RA
EOG7W4BTV	AAEL006180-PA	AGAP001557-PA	CPIJ019752-PA	FBpp0305974	FBpp0189069	LLOTMP008794-PA	PPATMP002887-PA	Mdes000307-RA
EOG7W4BV5	AAEL010942-PA	AGAP002427-PA	CPIJ001381-PA	FBpp0076861	FBpp0176277	LLOTMP005085-PA	PPATMP007100-PA	Mdes001771-RA
EOG7W4BVJ	AAEL010511-PA	AGAP010794-PA	CPIJ015040-PA	FBpp0077878	FBpp0176879	LLOTMP002661-PA	PPATMP005892-PA	Mdes014686-RB
EOG7W4BWC	AAEL000084-PA	AGAP003154-PA	CPIJ002389-PA	FBpp0083354	FBpp0178035	LLOTMP008958-PA	PPATMP005602-PA	Mdes013465-RA
EOG7W772S	AAEL012137-PA	AGAP013392-PA	CPIJ802220-PA	FBpp0071166	FBpp0177058	LLOTMP001571-PA	PPATMP010982-PA	Mdes003200-RA
EOG7W772T	AAEL003873-PB	AGAP004437-PC	CPIJ003608-PA	FBpp0086442	FBpp0175955	LLOTMP008094-PA	PPATMP000122-PA	Mdes003130-RA
EOG7W773K	AAEL002106-PA	AGAP003852-PA	CPIJ010441-PA	FBpp0289882	FBpp0181487	LLOTMP001117-PA	PPATMP004662-PA	Mdes001919-RA
EOG7W774F	AAEL009861-PA	AGAP007049-PA	CPIJ004961-PA	FBpp0071607	FBpp0181592	LLOTMP005071-PA	PPATMP008607-PA	Mdes013832-RA
EOG7WB39R	AAEL009469-PA	AGAP002954-PA	CPIJ005780-PA	FBpp0072468	FBpp0186617	LLOTMP001072-PA	PPATMP005416-PA	Mdes000709-RA
EOG7WB39T	AAEL017106-PA	AGAP000506-PA	CPIJ007276-PA	FBpp0075149	FBpp0181972	LLOTMP001495-PA	PPATMP001306-PA	Mdes012207-RA
EOG7WB3B8	AAEL007511-PA	AGAP004571-PA	CPIJ004094-PA	FBpp0075456	FBpp0190257	LLOTMP000405-PA	PPATMP000708-PA	Mdes006305-RA
EOG7WB3BC	AAEL013845-PA	AGAP000909-PA	CPIJ017364-PA	FBpp0074020	FBpp0185432	LLOTMP007009-PA	PPATMP001380-PA	Mdes006839-RA
EOG7WB3BF	AAEL010077-PA	AGAP010314-PA	CPIJ002525-PA	FBpp0070181	FBpp0182640	LLOTMP003088-PA	PPATMP010934-PA	Mdes006024-RA
EOG7WB3BR	AAEL007825-PA	AGAP010034-PA	CPIJ006056-PA	FBpp0081639	FBpp0187340	LLOTMP003620-PA	PPATMP008879-PA	Mdes002681-RB
EOG7WDZJK	AAEL007215-PA	AGAP003159-PA	CPIJ014004-PA	FBpp0082313	FBpp0188076	LLOTMP002749-PA	PPATMP010551-PA	Mdes002505-RA
EOG7WDZKK	AAEL002318-PB	AGAP010728-PA	CPIJ006008-PA	FBpp0074191	FBpp0186830	LLOTMP005124-PA	PPATMP000690-PA	Mdes011805-RA
EOG7WDZM0	AAEL014375-PA	AGAP001703-PA	CPIJ009504-PA	FBpp0083502	FBpp0191270	LLOTMP006033-PA	PPATMP002052-PA	Mdes002515-RA
EOG7WHTSF	AAEL010069-PA	AGAP010313-PA	CPIJ002521-PA	FBpp0074047	FBpp0179028	LLOTMP006837-PA	PPATMP010294-PA	Mdes002688-RA
EOG7WHTSG	AAEL014021-PA	AGAP006046-PA	CPIJ000292-PA	FBpp0289089	FBpp0174241	LLOTMP000051-PA	PPATMP009034-PA	Mdes010299-RA
EOG7WHTSK	AAEL013367-PA	AGAP008512-PA	CPIJ018088-PA	FBpp0077822	FBpp0178018	LLOTMP005142-PA	PPATMP008909-PA	Mdes010836-RA
EOG7WHTSN	AAEL004896-PA	AGAP006889-PA	CPIJ014207-PA	FBpp0087307	FBpp0181406	LLOTMP000221-PA	PPATMP009974-PA	Mdes005483-RA
EOG7WHTSR	AAEL008171-PA	AGAP001905-PA	CPIJ008361-PA	FBpp0075249	FBpp0189203	LLOTMP009983-PA	PPATMP008301-PA	Mdes007443-RA
EOG7WHTST	AAEL014901-PA	AGAP008833-PA	CPIJ001770-PA	FBpp0110554	FBpp0180341	LLOTMP007504-PA	PPATMP000494-PA	Mdes012266-RA
EOG7WHTTD	AAEL006884-PA	AGAP007656-PA	CPIJ012806-PA	FBpp0305146	FBpp0180980	LLOTMP006137-PA	PPATMP005547-PA	Mdes006486-RA
EOG7WMQ1H	AAEL000452-PA	AGAP004434-PA	CPIJ007462-PA	FBpp0075701	FBpp0189052	LLOTMP009452-PA	PPATMP004619-PA	Mdes009316-RA
EOG7WMQ1J	AAEL006799-PA	AGAP003279-PA	CPIJ001407-PA	FBpp0087646	FBpp0181725	LLOTMP008123-PA	PPATMP009957-PA	Mdes019385-RA
EOG7WMQ1S	AAEL014408-PA	AGAP003301-PA	CPIJ001662-PA	FBpp0084766	FBpp0177708	LLOTMP007400-PA	PPATMP000485-PA	Mdes012003-RA
EOG7WQK8J	AAEL006532-PA	AGAP009488-PA	CPIJ801864-PA	FBpp0071028	FBpp0178828	LLOTMP008860-PA	PPATMP007898-PA	Mdes009521-RA
EOG7WQK8X	AAEL001940-PA	AGAP007175-PA	CPIJ009904-PA	FBpp0076411	FBpp0186717	LLOTMP009374-PA	PPATMP004755-PA	Mdes003038-RA
EOG7WQK90	AAEL007239-PA	AGAP009296-PA	CPIJ012520-PA	FBpp0110561	FBpp0185245	LLOTMP009792-PA	PPATMP000298-PA	Mdes009479-RA
EOG7WQK91	AAEL007363-PA	AGAP003267-PA	CPIJ007498-PA	FBpp0081991	FBpp0176474	LLOTMP006785-PA	PPATMP001855-PA	Mdes001905-RA
EOG7WQK9B	AAEL009601-PA	AGAP005929-PA	CPIJ020058-PA	FBpp0111673	FBpp0288609	LLOTMP009373-PA	PPATMP004756-PA	Mdes006265-RA
EOG7WTFH9	AAEL007127-PA	AGAP002013-PA	CPIJ007952-PA	FBpp0073214	FBpp0182031	LLOTMP003665-PA	PPATMP001567-PA	Mdes014577-RA
EOG7WTFHB	AAEL011415-PA	AGAP011661-PA	CPIJ002197-PA	FBpp0074594	FBpp0189228	LLOTMP005534-PA	PPATMP010502-PA	Mdes008566-RA
EOG7WTFHM	AAEL002322-PA	AGAP007145-PA	CPIJ003919-PA	FBpp0074707	FBpp0185048	LLOTMP009552-PA	PPATMP001294-PA	Mdes012861-RA
EOG7WTFHS	AAEL014904-PA	AGAP005130-PA	CPIJ008983-PA	FBpp0087645	FBpp0181723	LLOTMP005021-PA	PPATMP001973-PA	Mdes004106-RA
EOG7WTFJ4	AAEL013405-PA	AGAP000484-PA	CPIJ019260-PA	FBpp0303415	FBpp0177890	LLOTMP006856-PA	PPATMP004617-PA	Mdes001671-RA
EOG7WTFJF	AAEL006282-PA	AGAP005233-PA	CPIJ000145-PA	FBpp0087248	FBpp0174505	LLOTMP008674-PA	PPATMP004247-PA	Mdes001322-RA
EOG7WTFJS	AAEL004467-PA	AGAP004723-PA	CPIJ000743-PA	FBpp0071221	FBpp0177083	LLOTMP006980-PA	PPATMP006151-PA	Mdes011653-RA
EOG7WX9R9	AAEL001157-PA	AGAP009174-PA	CPIJ010406-PA	FBpp0110417	FBpp0185249	LLOTMP008335-PA	PPATMP006207-PA	Mdes014923-RA
EOG7WX9RC	AAEL003910-PA	AGAP002381-PA	CPIJ005931-PA	FBpp0084917	FBpp0178123	LLOTMP007849-PA	PPATMP000992-PA	Mdes004876-RA
EOG7WX9RD	AAEL004419-PA	AGAP011149-PA	CPIJ008192-PA	FBpp0088040	FBpp0175269	LLOTMP003474-PA	PPATMP004872-PA	Mdes011106-RA
EOG7WX9S7	AAEL001800-PA	AGAP008392-PA	CPIJ802029-PA	FBpp0099759	FBpp0189041	LLOTMP000432-PA	PPATMP000768-PA	Mdes010966-RA
EOG7X1603	AAEL011978-PA	AGAP004020-PA	CPIJ009720-PA	FBpp0306417	FBpp0177929	LLOTMP007203-PA	PPATMP005183-PA	Mdes007820-RA
EOG7X1605	AAEL003743-PA	AGAP003711-PD	CPIJ005774-PA	FBpp0084743	FBpp0188019	LLOTMP003446-PA	PPATMP007090-PA	Mdes001401-RA
EOG7X160V	AAEL011502-PA	AGAP006281-PA	CPIJ009516-PA	FBpp0086500	FBpp0175191	LLOTMP005448-PA	PPATMP008606-PA	Mdes005512-RA
EOG7X4272	AAEL017357-PA	AGAP001296-PA	CPIJ012812-PA	FBpp0292914	FBpp0186327	LLOTMP000138-PA	PPATMP010549-PA	Mdes010120-RA
EOG7X427H	AAEL013637-PA	AGAP009609-PA	CPIJ000377-PA	FBpp0079790	FBpp0183653	LLOTMP003156-PA	PPATMP007912-PA	Mdes016640-RA
EOG7X427S	AAEL000839-PA	AGAP011338-PA	CPIJ013732-PA	FBpp0086649	FBpp0175356	LLOTMP007511-PA	PPATMP002994-PA	Mdes011006-RA
EOG7X4282	AAEL004300-PA	AGAP007983-PA	CPIJ802304-PA	FBpp0087809	FBpp0175126	LLOTMP009378-PA	PPATMP009625-PA	Mdes014601-RA
EOG7X4284	AAEL012096-PA	AGAP010786-PA	CPIJ006297-PA	FBpp0084440	FBpp0191339	LLOTMP002654-PA	PPATMP003418-PA	Mdes004812-RA
EOG7X428G	AAEL011979-PA	AGAP004629-PA	CPIJ009730-PA	FBpp0083396	FBpp0188385	LLOTMP007478-PA	PPATMP000396-PA	Mdes000825-RA
EOG7X6XG9	AAEL008795-PA	AGAP003818-PB	CPIJ007749-PA	FBpp0086731	FBpp0184189	LLOTMP007790-PA	PPATMP011039-PA	Mdes012760-RA
EOG7X6XGC	AAEL000902-PA	AGAP010509-PA	CPIJ012539-PA	FBpp0082730	FBpp0176507	LLOTMP000631-PA	PPATMP001773-PA	Mdes012535-RA
EOG7X6XGX	AAEL005725-PA	AGAP002839-PA	CPIJ009277-PA	FBpp0070949	FBpp0177475	LLOTMP003091-PA	PPATMP005784-PA	Mdes001480-RA
EOG7X9SPX	AAEL010598-PA	AGAP000337-PA	CPIJ009309-PA	FBpp0071072	FBpp0191008	LLOTMP007215-PA	PPATMP003450-PA	Mdes003407-RA
EOG7X9SQN	AAEL009923-PA	AGAP002376-PA	CPIJ002704-PA	FBpp0084126	FBpp0188512	LLOTMP006602-PA	PPATMP000522-PA	Mdes004806-RA
EOG7X9SQR	AAEL006564-PA	AGAP006030-PA	CPIJ010585-PA	FBpp0084635	FBpp0187987	LLOTMP002039-PA	PPATMP005449-PA	Mdes001327-RA
EOG7X9SR3	AAEL010642-PA	AGAP010200-PA	CPIJ005997-PA	FBpp0078402	FBpp0186258	LLOTMP004098-PA	PPATMP001317-PA	Mdes007687-RA
EOG7XDNXS	AAEL008421-PA	AGAP002310-PA	CPIJ005081-PA	FBpp0084854	FBpp0178138	LLOTMP007035-PA	PPATMP001624-PA	Mdes005417-RA
EOG7XDNXX	AAEL006452-PA	AGAP008229-PA	CPIJ801660-PA	FBpp0088130	FBpp0175062	LLOTMP003851-PA	PPATMP005884-PA	Mdes008523-RA
EOG7XDNZ1	AAEL008507-PA	AGAP005322-PA	CPIJ009957-PA	FBpp0303478	FBpp0184170	LLOTMP004682-PA	PPATMP005013-PA	Mdes005421-RA
EOG7XDNZV	AAEL000888-PA	AGAP010909-PA	CPIJ002789-PA	FBpp0303084	FBpp0176117	LLOTMP009955-PA	PPATMP005847-PA	Mdes004282-RA
EOG7XDNZW	AAEL009342-PA	AGAP009325-PA	CPIJ801937-PA	FBpp0303111	FBpp0184814	LLOTMP009207-PA	PPATMP005910-PA	Mdes009649-RA
EOG7XDP02	AAEL013279-PA	AGAP007088-PA	CPIJ004991-PA	FBpp0071844	FBpp0181589	LLOTMP007174-PA	PPATMP003019-PA	Mdes000562-RA
EOG7XHJ5W	AAEL013250-PA	AGAP008418-PA	CPIJ004857-PA	FBpp0086523	FBpp0175119	LLOTMP003432-PA	PPATMP010112-PA	Mdes010664-RA
EOG7XMDFC	AAEL004053-PA	AGAP008619-PA	CPIJ009421-PA	FBpp0074372	FBpp0191095	LLOTMP009094-PA	PPATMP003139-PA	Mdes003276-RA
EOG7XMDFG	AAEL012658-PA	AGAP007674-PB	CPIJ000185-PA	FBpp0087887	FBpp0181482	LLOTMP005963-PA	PPATMP009107-PA	Mdes004215-RA
EOG7XMDFH	AAEL001275-PA	AGAP005608-PA	CPIJ002304-PA	FBpp0074937	FBpp0184691	LLOTMP004650-PA	PPATMP009570-PA	Mdes002671-RA
EOG7XMDG1	AAEL002461-PA	AGAP000977-PA	CPIJ015641-PA	FBpp0080829	FBpp0190283	LLOTMP001662-PA	PPATMP007967-PA	Mdes016245-RA
EOG7XQ8NN	AAEL007586-PA	AGAP002351-PA	CPIJ002761-PA	FBpp0083851	FBpp0188375	LLOTMP002907-PA	PPATMP004134-PA	Mdes012161-RA
EOG7XQ8NS	AAEL007904-PA	AGAP001224-PA	CPIJ015409-PA	FBpp0083105	FBpp0187276	LLOTMP006704-PA	PPATMP003174-PA	Mdes009049-RA
EOG7XQ8P2	AAEL010402-PA	AGAP004351-PA	CPIJ005776-PA	FBpp0112117	FBpp0188364	LLOTMP001691-PA	PPATMP009915-PA	Mdes000458-RA
EOG7XQ8P8	AAEL004137-PA	AGAP001951-PA	CPIJ011631-PA	FBpp0083227	FBpp0176312	LLOTMP005594-PA	PPATMP004190-PA	Mdes003926-RA
EOG7XQ8P9	AAEL012260-PA	AGAP005320-PA	CPIJ017825-PA	FBpp0090943	FBpp0181633	LLOTMP005639-PA	PPATMP010368-PA	Mdes007180-RA
EOG7XQ8PX	AAEL013119-PA	AGAP006518-PA	CPIJ003008-PA	FBpp0074859	FBpp0186798	LLOTMP006663-PA	PPATMP002749-PA	Mdes001412-RA
EOG7XQ8Q0	AAEL007034-PA	AGAP000970-PA	CPIJ017130-PA	FBpp0085043	FBpp0178146	LLOTMP007212-PA	PPATMP002314-PA	Mdes000567-RA
EOG7XQ8Q5	AAEL006066-PA	AGAP003883-PA	CPIJ003659-PA	FBpp0290838	FBpp0186162	LLOTMP000157-PA	PPATMP006113-PA	Mdes000110-RA
EOG7XT4WS	AAEL001112-PA	AGAP012248-PA	CPIJ005706-PA	FBpp0072976	FBpp0184858	LLOTMP000398-PA	PPATMP006204-PA	Mdes012014-RA
EOG7XT4WX	AAEL002822-PA	AGAP004488-PA	CPIJ003226-PA	FBpp0082979	FBpp0176701	LLOTMP009908-PA	PPATMP002559-PA	Mdes009114-RA
EOG7XT4X4	AAEL010743-PA	AGAP009094-PA	CPIJ003522-PA	FBpp0079874	FBpp0180192	LLOTMP009206-PA	PPATMP005909-PA	Mdes009651-RA
EOG7XT4XQ	AAEL009272-PA	AGAP005190-PA	CPIJ013356-PA	FBpp0070308	FBpp0179359	LLOTMP008921-PA	PPATMP006625-PA	Mdes003899-RA
EOG7XT4XS	AAEL017064-PA	AGAP003240-PA	CPIJ001349-PA	FBpp0078273	FBpp0188628	LLOTMP001022-PA	PPATMP009368-PA	Mdes013793-RA
EOG7XT4XW	AAEL006728-PA	AGAP006238-PA	CPIJ011393-PA	FBpp0075690	FBpp0189302	LLOTMP003656-PA	PPATMP008681-PA	Mdes001667-RA
EOG7XX14G	AAEL009364-PA	AGAP004780-PA	CPIJ004253-PA	FBpp0078013	FBpp0175993	LLOTMP002330-PA	PPATMP008053-PA	Mdes009835-RA
EOG7XX14K	AAEL012420-PA	AGAP003914-PB	CPIJ016844-PA	FBpp0081470	FBpp0186452	LLOTMP002018-PA	PPATMP006296-PA	Mdes006657-RA
EOG7XX14P	AAEL004757-PA	AGAP009923-PA	CPIJ011955-PA	FBpp0084842	FBpp0187824	LLOTMP007707-PA	PPATMP011073-PA	Mdes002571-RA
EOG7XX14Z	AAEL001270-PA	AGAP005120-PA	CPIJ006532-PA	FBpp0088048	FBpp0184117	LLOTMP009636-PA	PPATMP005034-PA	Mdes000040-RA
EOG7XX152	AAEL001919-PB	AGAP005352-PA	CPIJ011976-PA	FBpp0072602	FBpp0184956	LLOTMP008161-PA	PPATMP006334-PA	Mdes000130-RA
EOG7XX15K	AAEL006267-PA	AGAP005255-PA	CPIJ010256-PA	FBpp0087352	FBpp0181294	LLOTMP003164-PA	PPATMP008824-PA	Mdes004152-RA
EOG7XX160	AAEL003695-PA	AGAP009905-PA	CPIJ801811-PA	FBpp0078894	FBpp0190207	LLOTMP008580-PA	PPATMP004904-PA	Mdes008645-RA
EOG7Z0WCC	AAEL007240-PA	AGAP009303-PA	CPIJ012517-PA	FBpp0080851	FBpp0189726	LLOTMP000671-PA	PPATMP007503-PA	Mdes006870-RA
EOG7Z0WCD	AAEL001165-PA	AGAP009180-PA	CPIJ005593-PA	FBpp0080118	FBpp0185339	LLOTMP003383-PA	PPATMP006286-PA	Mdes007679-RA
EOG7Z0WCZ	AAEL002256-PA	AGAP006516-PA	CPIJ005619-PA	FBpp0301686	FBpp0189127	LLOTMP006187-PA	PPATMP004520-PA	Mdes002862-RA
EOG7Z0WD1	AAEL011248-PA	AGAP004510-PA	CPIJ802136-PA	FBpp0084719	FBpp0187460	LLOTMP004075-PA	PPATMP007706-PA	Mdes015575-RA
EOG7Z0WD9	AAEL014281-PA	AGAP008157-PA	CPIJ802333-PA	FBpp0084689	FBpp0187578	LLOTMP004069-PA	PPATMP007197-PA	Mdes011548-RA
EOG7Z0WDQ	AAEL010931-PA	AGAP000855-PA	CPIJ003182-PA	FBpp0073888	FBpp0180554	LLOTMP009329-PA	PPATMP001680-PA	Mdes003265-RA
EOG7Z0WF3	AAEL004867-PA	AGAP003447-PA	CPIJ000637-PA	FBpp0083928	FBpp0187510	LLOTMP005703-PA	PPATMP008083-PA	Mdes011116-RA
EOG7Z3RMW	AAEL012904-PA	AGAP010025-PA	CPIJ015309-PA	FBpp0079458	FBpp0189741	LLOTMP001263-PA	PPATMP000960-PA	Mdes004683-RA
EOG7Z3RMX	AAEL007451-PA	AGAP028215-PA	CPIJ801925-PA	FBpp0085539	FBpp0181142	LLOTMP003026-PA	PPATMP001204-PA	Mdes012658-RA
EOG7Z3RN1	AAEL014031-PA	AGAP009341-PA	CPIJ019419-PA	FBpp0082978	FBpp0176700	LLOTMP002947-PA	PPATMP008989-PA	Mdes006627-RA
EOG7Z3RN5	AAEL008327-PA	AGAP008872-PA	CPIJ019471-PA	FBpp0077218	FBpp0182769	LLOTMP009056-PA	PPATMP009255-PA	Mdes015048-RA
EOG7Z3RN8	AAEL013389-PA	AGAP004749-PB	CPIJ006245-PA	FBpp0078980	FBpp0190305	LLOTMP007776-PA	PPATMP002551-PA	Mdes003310-RA
EOG7Z3RN9	AAEL001394-PA	AGAP007420-PA	CPIJ000277-PA	FBpp0072111	FBpp0174544	LLOTMP008999-PA	PPATMP007526-PA	Mdes015404-RA
EOG7Z3RND	AAEL003510-PA	AGAP007741-PA	CPIJ010917-PA	FBpp0077750	FBpp0183371	LLOTMP000149-PA	PPATMP000439-PA	Mdes016053-RA
EOG7Z3RNJ	AAEL008014-PA	AGAP000277-PA	CPIJ011769-PA	FBpp0290950	FBpp0191006	LLOTMP003394-PA	PPATMP009471-PA	Mdes002813-RA
EOG7Z3RNV	AAEL003582-PA	AGAP005947-PA	CPIJ015099-PA	FBpp0079328	FBpp0183012	LLOTMP003081-PA	PPATMP007312-PA	Mdes013194-RA
EOG7Z6MV8	AAEL011693-PA	AGAP005191-PA	CPIJ004012-PA	FBpp0083989	FBpp0185959	LLOTMP003706-PA	PPATMP006076-PA	Mdes002053-RA
EOG7Z6MVB	AAEL011603-PA	AGAP012922-PA	CPIJ009756-PA	FBpp0070891	FBpp0184388	LLOTMP005564-PA	PPATMP001164-PA	Mdes010579-RB
EOG7Z6MVX	AAEL006275-PA	AGAP005240-PA	CPIJ018839-PA	FBpp0071605	FBpp0181590	LLOTMP004438-PA	PPATMP001203-PA	Mdes009154-RA
EOG7Z6MW6	AAEL001190-PA	AGAP009838-PA	CPIJ010400-PA	FBpp0302956	FBpp0183832	LLOTMP005267-PA	PPATMP010360-PA	Mdes004634-RA
EOG7Z9H39	AAEL001340-PA	AGAP001293-PA	CPIJ012810-PA	FBpp0078520	FBpp0186329	LLOTMP001057-PA	PPATMP000235-PA	Mdes010123-RA
EOG7Z9H3T	AAEL000605-PA	AGAP009724-PA	CPIJ801430-PA	FBpp0078483	FBpp0185736	LLOTMP004109-PA	PPATMP004721-PA	Mdes014151-RA
EOG7Z9H4T	AAEL007762-PA	AGAP000110-PA	CPIJ008492-PA	FBpp0081860	FBpp0176106	LLOTMP010060-PA	PPATMP007242-PA	Mdes002563-RA
EOG7ZDCB6	AAEL003882-PA	AGAP001754-PA	CPIJ003594-PA	FBpp0087140	FBpp0181315	LLOTMP007561-PA	PPATMP006752-PA	Mdes001079-RA
EOG7ZDCB8	AAEL006794-PA	AGAP012289-PA	CPIJ010534-PA	FBpp0086061	FBpp0174726	LLOTMP006509-PA	PPATMP008140-PA	Mdes004376-RA
EOG7ZDCBB	AAEL003138-PA	AGAP003568-PA	CPIJ007493-PA	FBpp0306055	FBpp0176269	LLOTMP007185-PA	PPATMP002250-PA	Mdes006421-RA
EOG7ZDCBG	AAEL009424-PA	AGAP009993-PA	CPIJ801957-PA	FBpp0077081	FBpp0182747	LLOTMP008098-PA	PPATMP002817-PA	Mdes003571-RB
EOG7ZDCBH	AAEL006655-PA	AGAP001220-PA	CPIJ006726-PA	FBpp0084733	FBpp0188362	LLOTMP006316-PA	PPATMP010786-PA	Mdes012750-RA
EOG7ZDCBJ	AAEL000079-PA	AGAP001427-PA	CPIJ002388-PA	FBpp0303614	FBpp0190314	LLOTMP000540-PA	PPATMP010656-PA	Mdes011397-RA
EOG7ZDCBN	AAEL005267-PA	AGAP006900-PA	CPIJ012137-PA	FBpp0076498	FBpp0181931	LLOTMP006613-PA	PPATMP002843-PA	Mdes000227-RA
EOG7ZDCBP	AAEL001504-PA	AGAP007847-PA	CPIJ004687-PA	FBpp0307879	FBpp0185163	LLOTMP004713-PA	PPATMP001660-PA	Mdes003638-RA
EOG7ZDCBS	AAEL003557-PA	AGAP005872-PA	CPIJ016807-PA	FBpp0075051	FBpp0180173	LLOTMP006116-PA	PPATMP008234-PA	Mdes001695-RA
EOG7ZDCCP	AAEL003067-PB	AGAP006410-PA	CPIJ000016-PA	FBpp0297280	FBpp0181671	LLOTMP007155-PA	PPATMP004552-PA	Mdes006454-RA
EOG7ZDCCV	AAEL002898-PA	AGAP000439-PA	CPIJ006712-PA	FBpp0084824	FBpp0178014	LLOTMP006805-PA	PPATMP004857-PA	Mdes006280-RA
EOG7ZH7K4	AAEL010459-PA	AGAP010680-PA	CPIJ004421-PA	FBpp0073818	FBpp0180103	LLOTMP003297-PA	PPATMP005848-PA	Mdes004122-RA
EOG7ZH7K7	AAEL002186-PA	AGAP008472-PA	CPIJ003499-PA	FBpp0080918	FBpp0182620	LLOTMP005251-PA	PPATMP005134-PA	Mdes013125-RA
EOG7ZH7K8	AAEL008102-PA	AGAP001513-PA	CPIJ011586-PA	FBpp0071249	FBpp0180602	LLOTMP005895-PA	PPATMP001865-PA	Mdes009318-RA
EOG7ZH7KF	AAEL011698-PA	AGAP003460-PA	CPIJ005791-PA	FBpp0080257	FBpp0190129	LLOTMP000187-PA	PPATMP005683-PA	Mdes003320-RA
EOG7ZH7KG	AAEL006216-PA	AGAP006052-PA	CPIJ000306-PA	FBpp0074781	FBpp0185017	LLOTMP000466-PA	PPATMP007626-PA	Mdes004866-RA
EOG7ZH7KP	AAEL004946-PA	AGAP010890-PA	CPIJ005414-PA	FBpp0303300	FBpp0177510	LLOTMP004040-PA	PPATMP010323-PA	Mdes005617-RD
EOG7ZH7KZ	AAEL007042-PC	AGAP011446-PA	CPIJ002909-PA	FBpp0086222	FBpp0180834	LLOTMP009291-PA	PPATMP009011-PA	Mdes010920-RB
EOG7ZH7M0	AAEL006070-PA	AGAP001420-PA	CPIJ014577-PA	FBpp0084753	FBpp0188021	LLOTMP005433-PA	PPATMP003642-PA	Mdes002470-RA
EOG7ZH7MH	AAEL013353-PA	AGAP009861-PA	CPIJ801620-PA	FBpp0078864	FBpp0183200	LLOTMP006559-PA	PPATMP000319-PA	Mdes004490-RA
EOG7ZM3T0	AAEL009851-PA	AGAP013386-PA	CPIJ013042-PA	FBpp0087907	FBpp0174946	LLOTMP008309-PA	PPATMP010606-PA	Mdes014555-RA
EOG7ZM3TB	AAEL003660-PA	AGAP001463-PA	CPIJ011708-PA	FBpp0084210	FBpp0176212	LLOTMP007917-PA	PPATMP009160-PA	Mdes001930-RA
EOG7ZM3TC	AAEL008864-PA	AGAP010432-PA	CPIJ011178-PA	FBpp0086667	FBpp0174231	LLOTMP009451-PA	PPATMP004620-PA	Mdes013757-RA
EOG7ZM3TK	AAEL005410-PA	AGAP004332-PA	CPIJ006362-PA	FBpp0084110	FBpp0177963	LLOTMP001067-PA	PPATMP010714-PA	Mdes000141-RA
EOG7ZM3TS	AAEL001104-PA	AGAP012240-PA	CPIJ005714-PA	FBpp0075561	FBpp0184896	LLOTMP005227-PA	PPATMP011011-PA	Mdes007572-RA
EOG7ZM3TX	AAEL003409-PA	AGAP011946-PA	CPIJ008262-PA	FBpp0077885	FBpp0176885	LLOTMP002724-PA	PPATMP002330-PA	Mdes011158-RA
EOG7ZM3V3	AAEL001845-PA	AGAP008000-PA	CPIJ802102-PA	FBpp0071184	FBpp0184353	LLOTMP008404-PA	PPATMP001477-PA	Mdes004493-RA
EOG7ZM3VB	AAEL000297-PA	AGAP012136-PA	CPIJ015053-PA	FBpp0073762	FBpp0184525	LLOTMP000660-PA	PPATMP002417-PA	Mdes011267-RA
EOG7ZQ023	AAEL008495-PA	AGAP009126-PA	CPIJ000761-PA	FBpp0077719	FBpp0182985	LLOTMP008630-PA	PPATMP001787-PA	Mdes007740-RA
EOG7ZQ028	AAEL000434-PA	AGAP002717-PA	CPIJ002868-PA	FBpp0070078	FBpp0184491	LLOTMP009885-PA	PPATMP001634-PA	Mdes001811-RA
EOG7ZQ02B	AAEL001126-PB	AGAP002488-PA	CPIJ009982-PA	FBpp0292003	FBpp0178642	LLOTMP008519-PA	PPATMP007002-PA	Mdes007322-RA
EOG7ZQ02F	AAEL007909-PA	AGAP000011-PA	CPIJ015408-PA	FBpp0073608	FBpp0191029	LLOTMP003067-PA	PPATMP005772-PA	Mdes008602-RA
EOG7ZQ035	AAEL007525-PA	AGAP007096-PA	CPIJ000095-PA	FBpp0076428	FBpp0186652	LLOTMP002536-PA	PPATMP001717-PA	Mdes001446-RA
EOG7ZSV8S	AAEL000386-PA	AGAP011036-PA	CPIJ003365-PA	FBpp0075818	FBpp0184931	LLOTMP002065-PA	PPATMP005862-PA	Mdes011511-RA
EOG7ZSV8X	AAEL001542-PA	AGAP007709-PA	CPIJ017948-PA	FBpp0072078	FBpp0175763	LLOTMP001163-PA	PPATMP009161-PA	Mdes009093-RA
EOG7ZSV94	AAEL006539-PA	AGAP006044-PA	CPIJ000288-PA	FBpp0085688	FBpp0174628	LLOTMP009348-PA	PPATMP000896-PA	Mdes008804-RA
EOG7ZSV97	AAEL011784-PA	AGAP003191-PA	CPIJ013202-PA	FBpp0075394	FBpp0188878	LLOTMP008276-PA	PPATMP007231-PA	Mdes005754-RA
EOG7ZSV9D	AAEL000070-PA	AGAP004323-PA	CPIJ002392-PA	FBpp0112315	FBpp0188485	LLOTMP006741-PA	PPATMP007213-PA	Mdes000572-RA
EOG7ZSV9F	AAEL004576-PA	AGAP001397-PA	CPIJ003327-PA	FBpp0073851	FBpp0177521	LLOTMP005080-PA	PPATMP002627-PA	Mdes017229-RA
EOG7ZSVBN	AAEL008553-PA	AGAP002439-PB	CPIJ014901-PA	FBpp0070374	FBpp0177433	LLOTMP008873-PA	PPATMP008666-PA	Mdes007328-RA
EOG7ZWQHW	AAEL006446-PA	AGAP008227-PA	CPIJ801662-PA	FBpp0077121	FBpp0179217	LLOTMP004049-PA	PPATMP001942-PA	Mdes012592-RA
EOG7ZWQJC	AAEL011423-PA	AGAP012218-PA	CPIJ002956-PA	FBpp0072148	FBpp0175176	LLOTMP002814-PA	PPATMP002519-PA	Mdes007710-RA
EOG7ZWQJW	AAEL008733-PA	AGAP010712-PA	CPIJ005586-PA	FBpp0078327	FBpp0187121	LLOTMP004967-PA	PPATMP004771-PA	Mdes008401-RA
EOG7ZWQK3	AAEL003872-PA	AGAP002667-PA	CPIJ003607-PA	FBpp0081820	FBpp0176671	LLOTMP008093-PA	PPATMP000123-PA	Mdes015092-RA
