# Supplementary material for: Transcriptomes of three species of Tipuloidea (Diptera, Tipulomorpha) and implications for phylogeny of Tipulomorpha
Source: PLoS One. 2017 Mar 6;12(3):e0173207. doi: 10.1371/journal.pone.0173207 (PMC5338816; doi:10.1371/journal.pone.0173207)
Supplement: S4 Table — (XLSX) [file pone.0173207.s004.xlsx]

## Sheet: Sheet1
S4 Table. Reference species used in the ortholog reference set.
Taxonomy	Species	Acronym	Official gene set version	Source	number of genes	download date
Hexapoda, Diptera	Aedes aegypti	AAEG	AaegL1.3	Vectorbase	15996	2015-09-20
Hexapoda, Diptera	Anopheles gambiae	AGAM	AgamP3.7	Vectorbase	12810	2015-09-20
Hexapoda, Diptera	Culex quinquefasciatus	CQUI	CpipJ1.3	Vectorbase	18954	2015-09-20
Hexapoda, Diptera	Lutzomyia longipalpis	LLON	LlonJ1.0	VectorBase	10110	2015-09-20
Hexapoda, Diptera	Phlebotomus papatasi	PPAP	PpapI1.0	VectorBase	11164	2015-09-20
Hexapoda, Diptera	Mayetiola destructor	MDES	OGS_maker-2.25_May2012	AgripestBase	20163	2015-09-20
Hexapoda, Diptera	Drosophila melanogaster	DMEL	R5.51	Flybase	13972	2015-09-20
Hexapoda, Diptera	Drosophila persimilis	DPER	R1.3	Flybase	16874	2015-09-20
