# Supplementary material for: Transcriptomes of three species of Tipuloidea (Diptera, Tipulomorpha) and implications for phylogeny of Tipulomorpha
Source: PLoS One. 2017 Mar 6;12(3):e0173207. doi: 10.1371/journal.pone.0173207 (PMC5338816; doi:10.1371/journal.pone.0173207)
Supplement: S5 Table — (XLSX) [file pone.0173207.s005.xlsx]

## Sheet: Sheet1
S5 Table. Summary of GO term assignment for unigenes of P. vetusta, R. sejuga and L. simplicicornis.
#GO_classify1	GO_classify2	Numbers
		P. vetusta	R. sejuga	L. simplicicornis
cellular component	extracellular region	190	181	372
	collagen trimer	5	7	6
	cell	0	1	3778
	nucleoid	2	4	2
	membrane	894	1001	2042
	virion	0	0	3
	cell junction	228	200	179
	extracellular matrix	56	47	61
	membrane-enclosed lumen	54	62	444
	macromolecular complex	1692	2125	1754
	organelle	1641	1936	2680
	extracellular matrix part	27	21	14
	extracellular region part	199	187	176
	organelle part	1531	1804	1516
	virion part	1	0	3
	membrane part	1531	1507	1472
	synapse part	205	171	158
	cell part	3786	4515	3778
	synapse	108	113	227
molecular function	protein binding transcription factor activity	80	83	86
	nucleic acid binding transcription factor activity	326	335	333
	catalytic activity	3396	5571	4431
	receptor activity	360	325	311
	guanyl-nucleotide exchange factor activity	93	73	83
	structural molecule activity	315	451	360
	transporter activity	709	841	833
	binding	4037	5410	4886
	electron carrier activity	89	111	99
	morphogen activity	3	4	5
	antioxidant activity	21	44	32
	channel regulator activity	17	11	11
	metallochaperone activity	3	4	1
	enzyme regulator activity	202	201	184
	receptor regulator activity	8	4	6
	protein tag	1	1	1
	translation regulator activity	8	9	11
	nutrient reservoir activity	0	2	0
	molecular transducer activity	375	378	358
biological process	reproduction	29	88	707
	cell killing	1	1	1
	immune system process	184	178	188
	metabolic process	3132	4472	5630
	cellular process	4555	5699	5474
	reproductive process	517	595	641
	biological adhesion	253	253	212
	signaling	282	282	1184
	multicellular organismal process	1043	1166	2228
	developmental process	1950	2105	2111
	growth	198	218	166
	locomotion	414	440	555
	single-organism process	4286	4942	5005
	biological phase	18	18	13
	rhythmic process	57	63	65
	response to stimulus	1687	1756	1819
	localization	1491	1667	1801
	multi-organism process	256	254	709
	biological regulation	2621	2760	2640
	cellular component organization or biogenesis	1450	1597	1606
#Total_gene		7900	11005	9415
