# Supplementary material for: Transcriptomes of three species of Tipuloidea (Diptera, Tipulomorpha) and implications for phylogeny of Tipulomorpha
Source: PLoS One. 2017 Mar 6;12(3):e0173207. doi: 10.1371/journal.pone.0173207 (PMC5338816; doi:10.1371/journal.pone.0173207)
Supplement: S6 Table — (XLSX) [file pone.0173207.s006.xlsx]

## Sheet: COG
S6 Table. Summary of COG functional classification for unigenes of P. vetusta, R. sejuga and L. simplicicornis.
#ID	Class_Name	Numbers
		P. vetusta	R. sejuga	L. simplicicornis
A	RNA processing and modification	30	75	32
B	Chromatin structure and dynamics	40	111	37
C	Energy production and conversion	170	360	297
D	Cell cycle control, cell division, chromosome partitioning	86	196	89
E	Amino acid transport and metabolism	263	548	442
F	Nucleotide transport and metabolism	65	160	83
G	Carbohydrate transport and metabolism	219	451	429
H	Coenzyme transport and metabolism	70	143	87
I	Lipid transport and metabolism	164	278	254
J	Translation, ribosomal structure and biogenesis	313	847	428
K	Transcription	381	831	395
L	Replication, recombination and repair	409	949	721
M	Cell wall/membrane/envelope biogenesis	51	93	68
N	Cell motility	7	7	7
O	Posttranslational modification, protein turnover, chaperones	321	689	391
P	Inorganic ion transport and metabolism	180	316	296
Q	Secondary metabolites biosynthesis, transport and catabolism	143	234	239
R	General function prediction only	1166	1972	1618
S	Function unknown	89	206	111
T	Signal transduction mechanisms	325	580	329
U	Intracellular trafficking, secretion, and vesicular transport	74	184	76
V	Defense mechanisms	50	115	104
W	Extracellular structures	0	0	0
Y	Nuclear structure	1	9	1
Z	Cytoskeleton	93	201	113
