# Supplementary material for: Transcriptomes of three species of Tipuloidea (Diptera, Tipulomorpha) and implications for phylogeny of Tipulomorpha
Source: PLoS One. 2017 Mar 6;12(3):e0173207. doi: 10.1371/journal.pone.0173207 (PMC5338816; doi:10.1371/journal.pone.0173207)
Supplement: S7 Table — (XLSX) [file pone.0173207.s007.xlsx]

## Sheet: KOG
S7 Table. Summary of KOG functional classification for unigenes of P. vetusta, R. sejuga and L. simplicicornis.
#ID	Class_Name	Numbers
		P. vetusta	R. sejuga	L. simplicicornis
A	RNA processing and modification	327	717	325
B	Chromatin structure and dynamics	168	259	177
C	Energy production and conversion	278	472	380
D	Cell cycle control, cell division, chromosome partitioning	267	399	294
E	Amino acid transport and metabolism	368	602	498
F	Nucleotide transport and metabolism	103	192	129
G	Carbohydrate transport and metabolism	323	535	519
H	Coenzyme transport and metabolism	72	124	103
I	Lipid transport and metabolism	378	580	422
J	Translation, ribosomal structure and biogenesis	354	856	448
K	Transcription	575	808	520
L	Replication, recombination and repair	225	421	219
M	Cell wall/membrane/envelope biogenesis	84	122	90
N	Cell motility	37	39	19
O	Posttranslational modification, protein turnover, chaperones	767	1384	806
P	Inorganic ion transport and metabolism	308	392	403
Q	Secondary metabolites biosynthesis, transport and catabolism	241	363	424
R	General function prediction only	1712	2656	3266
S	Function unknown	800	976	711
T	Signal transduction mechanisms	1533	1790	1401
U	Intracellular trafficking, secretion, and vesicular transport	510	760	442
V	Defense mechanisms	121	132	117
W	Extracellular structures	141	125	103
Y	Nuclear structure	46	85	37
Z	Cytoskeleton	368	477	325
