# Supplementary material for: Transcriptomes of three species of Tipuloidea (Diptera, Tipulomorpha) and implications for phylogeny of Tipulomorpha
Source: PLoS One. 2017 Mar 6;12(3):e0173207. doi: 10.1371/journal.pone.0173207 (PMC5338816; doi:10.1371/journal.pone.0173207)
Supplement: S8 Table — (XLSX) [file pone.0173207.s008.xlsx]

## Sheet: P. vetusta
S8 Table. Summary of KEGG pathways for unigenes of P. vetusta.
number	pathway_id	#pathway	Gene_number
1	ko00230	Purine metabolism	151
2	ko04151	PI3K-Akt signaling pathway	137
3	ko04015	Rap1 signaling pathway	135
4	ko04510	Focal adhesion	135
5	ko04010	MAPK signaling pathway	131
6	ko04141	Protein processing in endoplasmic reticulum	131
7	ko03013	RNA transport	130
8	ko03010	Ribosome	127
9	ko04024	cAMP signaling pathway	119
10	ko03040	Spliceosome	114
11	ko04144	Endocytosis	114
12	ko04611	Platelet activation	112
13	ko04022	cGMP-PKG signaling pathway	105
14	ko04120	Ubiquitin mediated proteolysis	103
15	ko04110	Cell cycle	100
16	ko04915	Estrogen signaling pathway	100
17	ko04014	Ras signaling pathway	99
18	ko00190	Oxidative phosphorylation	96
19	ko04540	Gap junction	94
20	ko04810	Regulation of actin cytoskeleton	92
21	ko04921	Oxytocin signaling pathway	91
22	ko04062	Chemokine signaling pathway	90
23	ko04919	Thyroid hormone signaling pathway	90
24	ko04114	Oocyte meiosis	86
25	ko04020	Calcium signaling pathway	85
26	ko04713	Circadian entrainment	85
27	ko01200	Carbon metabolism	84
28	ko04142	Lysosome	83
29	ko04360	Axon guidance	80
30	ko04270	Vascular smooth muscle contraction	79
31	ko04261	Adrenergic signaling in cardiomyocytes	77
32	ko03008	Ribosome biogenesis in eukaryotes	76
33	ko04724	Glutamatergic synapse	76
34	ko04914	Progesterone-mediated oocyte maturation	76
35	ko04970	Salivary secretion	76
36	ko00240	Pyrimidine metabolism	75
37	ko04145	Phagosome	75
38	ko04972	Pancreatic secretion	75
39	ko03015	mRNA surveillance pathway	74
40	ko04912	GnRH signaling pathway	73
41	ko04725	Cholinergic synapse	72
42	ko04111	Cell cycle - yeast	71
43	ko04146	Peroxisome	71
44	ko04152	AMPK signaling pathway	70
45	ko04310	Wnt signaling pathway	70
46	ko04391	Hippo signaling pathway - fly	69
47	ko04910	Insulin signaling pathway	69
48	ko04068	FoxO signaling pathway	67
49	ko04723	Retrograde endocannabinoid signaling	67
50	ko04727	GABAergic synapse	67
51	ko04911	Insulin secretion	66
52	ko04071	Sphingolipid signaling pathway	65
53	ko04750	Inflammatory mediator regulation of TRP channels	65
54	ko04916	Melanogenesis	65
55	ko04918	Thyroid hormone synthesis	65
56	ko04520	Adherens junction	63
57	ko04390	Hippo signaling pathway	62
58	ko00520	Amino sugar and nucleotide sugar metabolism	60
59	ko01230	Biosynthesis of amino acids	60
60	ko04530	Tight junction	60
61	ko04080	Neuroactive ligand-receptor interaction	59
62	ko00564	Glycerophospholipid metabolism	58
63	ko04550	Signaling pathways regulating pluripotency of stem cells	58
64	ko04113	Meiosis - yeast	57
65	ko04722	Neurotrophin signaling pathway	57
66	ko04512	ECM-receptor interaction	56
67	ko04728	Dopaminergic synapse	56
68	ko04971	Gastric acid secretion	56
69	ko04976	Bile secretion	55
70	ko03018	RNA degradation	53
71	ko00480	Glutathione metabolism	52
72	ko04066	HIF-1 signaling pathway	52
73	ko00970	Aminoacyl-tRNA biosynthesis	51
74	ko04670	Leukocyte transendothelial migration	51
75	ko00310	Lysine degradation	50
76	ko04070	Phosphatidylinositol signaling system	50
77	ko04720	Long-term potentiation	50
78	ko00010	Glycolysis / Gluconeogenesis	49
79	ko04012	ErbB signaling pathway	48
80	ko00562	Inositol phosphate metabolism	46
81	ko04320	Dorso-ventral axis formation	45
82	ko04721	Synaptic vesicle cycle	44
83	ko04666	Fc gamma R-mediated phagocytosis	43
84	ko04730	Long-term depression	43
85	ko04745	Phototransduction - fly	42
86	ko00260	Glycine, serine and threonine metabolism	41
87	ko00280	Valine, leucine and isoleucine degradation	41
88	ko00500	Starch and sucrose metabolism	41
89	ko01212	Fatty acid metabolism	41
90	ko00561	Glycerolipid metabolism	40
91	ko03460	Fanconi anemia pathway	40
92	ko04350	TGF-beta signaling pathway	38
93	ko00620	Pyruvate metabolism	37
94	ko04726	Serotonergic synapse	37
95	ko02010	ABC transporters	36
96	ko04660	T cell receptor signaling pathway	36
97	ko04913	Ovarian steroidogenesis	36
98	ko00510	N-Glycan biosynthesis	35
99	ko00980	Metabolism of xenobiotics by cytochrome P450	35
100	ko03420	Nucleotide excision repair	35
101	ko04330	Notch signaling pathway	35
102	ko04620	Toll-like receptor signaling pathway	35
103	ko00982	Drug metabolism - cytochrome P450	34
104	ko03030	DNA replication	34
105	ko03050	Proteasome	34
106	ko00071	Fatty acid degradation	33
107	ko00330	Arginine and proline metabolism	33
108	ko03022	Basal transcription factors	33
109	ko03320	PPAR signaling pathway	33
110	ko04612	Antigen processing and presentation	33
111	ko04668	TNF signaling pathway	33
112	ko04150	mTOR signaling pathway	32
113	ko04260	Cardiac muscle contraction	32
114	ko04340	Hedgehog signaling pathway	32
115	ko04380	Osteoclast differentiation	32
116	ko00563	Glycosylphosphatidylinositol(GPI)-anchor biosynthesis	30
117	ko04115	p53 signaling pathway	30
118	ko04210	Apoptosis	30
119	ko04961	Endocrine and other factor-regulated calcium reabsorption	30
120	ko04974	Protein digestion and absorption	30
121	ko00020	Citrate cycle (TCA cycle)	29
122	ko00600	Sphingolipid metabolism	29
123	ko04962	Vasopressin-regulated water reabsorption	29
124	ko00040	Pentose and glucuronate interconversions	28
125	ko00513	Various types of N-glycan biosynthesis	27
126	ko04370	VEGF signaling pathway	27
127	ko03060	Protein export	25
128	ko03440	Homologous recombination	25
129	ko00052	Galactose metabolism	24
130	ko00250	Alanine, aspartate and glutamate metabolism	24
131	ko00270	Cysteine and methionine metabolism	24
132	ko00860	Porphyrin and chlorophyll metabolism	24
133	ko00983	Drug metabolism - other enzymes	24
134	ko03020	RNA polymerase	24
135	ko04013	MAPK signaling pathway - fly	24
136	ko04630	Jak-STAT signaling pathway	24
137	ko04664	Fc epsilon RI signaling pathway	24
138	ko00410	beta-Alanine metabolism	23
139	ko00511	Other glycan degradation	23
140	ko04650	Natural killer cell mediated cytotoxicity	23
141	ko00051	Fructose and mannose metabolism	22
142	ko00900	Terpenoid backbone biosynthesis	22
143	ko04064	NF-kappa B signaling pathway	22
144	ko00380	Tryptophan metabolism	21
145	ko04130	SNARE interactions in vesicular transport	21
146	ko04917	Prolactin signaling pathway	21
147	ko00030	Pentose phosphate pathway	20
148	ko00630	Glyoxylate and dicarboxylate metabolism	20
149	ko00710	Carbon fixation in photosynthetic organisms	20
150	ko03430	Mismatch repair	20
151	ko04140	Regulation of autophagy	20
152	ko04662	B cell receptor signaling pathway	20
153	ko04740	Olfactory transduction	20
154	ko04920	Adipocytokine signaling pathway	20
155	ko00053	Ascorbate and aldarate metabolism	19
156	ko00534	Glycosaminoglycan biosynthesis - heparan sulfate / heparin	19
157	ko00565	Ether lipid metabolism	19
158	ko00680	Methane metabolism	19
159	ko03410	Base excision repair	19
160	ko03450	Non-homologous end-joining	19
161	ko04060	Cytokine-cytokine receptor interaction	19
162	ko00100	Steroid biosynthesis	18
163	ko00790	Folate biosynthesis	18
164	ko04514	Cell adhesion molecules (CAMs)	18
165	ko01040	Biosynthesis of unsaturated fatty acids	17
166	ko04621	NOD-like receptor signaling pathway	17
167	ko04710	Circadian rhythm	17
168	ko00450	Selenocompound metabolism	16
169	ko00512	Mucin type O-Glycan biosynthesis	16
170	ko00640	Propanoate metabolism	16
171	ko00830	Retinol metabolism	16
172	ko00981	Insect hormone biosynthesis	16
173	ko02020	Two-component system	16
174	ko04614	Renin-angiotensin system	16
175	ko04622	RIG-I-like receptor signaling pathway	16
176	ko04742	Taste transduction	16
177	ko04973	Carbohydrate digestion and absorption	16
178	ko04975	Fat digestion and absorption	16
179	ko00062	Fatty acid elongation	15
180	ko00650	Butanoate metabolism	15
181	ko04977	Vitamin digestion and absorption	15
182	ko04978	Mineral absorption	15
183	ko00130	Ubiquinone and other terpenoid-quinone biosynthesis	14
184	ko00531	Glycosaminoglycan degradation	14
185	ko00590	Arachidonic acid metabolism	14
186	ko04623	Cytosolic DNA-sensing pathway	14
187	ko04966	Collecting duct acid secretion	14
188	ko00140	Steroid hormone biosynthesis	13
189	ko00350	Tyrosine metabolism	13
190	ko01210	2-Oxocarboxylic acid metabolism	13
191	ko04011	MAPK signaling pathway - yeast	13
192	ko04610	Complement and coagulation cascades	13
193	ko04960	Aldosterone-regulated sodium reabsorption	13
194	ko00532	Glycosaminoglycan biosynthesis - chondroitin sulfate / dermatan sulfate	12
195	ko04711	Circadian rhythm - fly	12
196	ko00514	Other types of O-glycan biosynthesis	11
197	ko00627	Aminobenzoate degradation	11
198	ko00670	One carbon pool by folate	11
199	ko00720	Carbon fixation pathways in prokaryotes	11
200	ko00760	Nicotinate and nicotinamide metabolism	11
201	ko00340	Histidine metabolism	10
202	ko00592	alpha-Linolenic acid metabolism	10
203	ko00910	Nitrogen metabolism	10
204	ko00920	Sulfur metabolism	10
205	ko04640	Hematopoietic cell lineage	10
206	ko04964	Proximal tubule bicarbonate reclamation	10
207	ko00073	Cutin, suberine and wax biosynthesis	9
208	ko00625	Chloroalkane and chloroalkene degradation	9
209	ko00770	Pantothenate and CoA biosynthesis	9
210	ko04122	Sulfur relay system	9
211	ko04626	Plant-pathogen interaction	9
212	ko00061	Fatty acid biosynthesis	8
213	ko00360	Phenylalanine metabolism	8
214	ko00430	Taurine and hypotaurine metabolism	7
215	ko00591	Linoleic acid metabolism	7
216	ko00603	Glycosphingolipid biosynthesis - globo series	7
217	ko00604	Glycosphingolipid biosynthesis - ganglio series	7
218	ko00903	Limonene and pinene degradation	7
219	ko00072	Synthesis and degradation of ketone bodies	6
220	ko00362	Benzoate degradation	6
221	ko00440	Phosphonate and phosphinate metabolism	6
222	ko00521	Streptomycin biosynthesis	5
223	ko00601	Glycosphingolipid biosynthesis - lacto and neolacto series	5
224	ko00950	Isoquinoline alkaloid biosynthesis	5
225	ko00400	Phenylalanine, tyrosine and tryptophan biosynthesis	4
226	ko00740	Riboflavin metabolism	4
227	ko00750	Vitamin B6 metabolism	4
228	ko04744	Phototransduction	4
229	ko00120	Primary bile acid biosynthesis	3
230	ko00232	Caffeine metabolism	3
231	ko00460	Cyanoamino acid metabolism	3
232	ko00643	Styrene degradation	3
233	ko00730	Thiamine metabolism	3
234	ko00780	Biotin metabolism	3
235	ko00785	Lipoic acid metabolism	3
236	ko00930	Caprolactam degradation	3
237	ko00960	Tropane, piperidine and pyridine alkaloid biosynthesis	3
238	ko04112	Cell cycle - Caulobacter	3
239	ko00281	Geraniol degradation	2
240	ko00290	Valine, leucine and isoleucine biosynthesis	2
241	ko00471	D-Glutamine and D-glutamate metabolism	2
242	ko00524	Butirosin and neomycin biosynthesis	2
243	ko00533	Glycosaminoglycan biosynthesis - keratan sulfate	2
244	ko00626	Naphthalene degradation	2
245	ko01051	Biosynthesis of ansamycins	2
246	ko01220	Degradation of aromatic compounds	2
247	ko03070	Bacterial secretion system	2
248	ko04712	Circadian rhythm - plant	2
249	ko00254	Aflatoxin biosynthesis	1
250	ko00300	Lysine biosynthesis	1
251	ko00311	Penicillin and cephalosporin biosynthesis	1
252	ko00401	Novobiocin biosynthesis	1
253	ko00472	D-Arginine and D-ornithine metabolism	1
254	ko00901	Indole alkaloid biosynthesis	1
255	ko00908	Zeatin biosynthesis	1
256	ko00940	Phenylpropanoid biosynthesis	1
257	ko00944	Flavone and flavonol biosynthesis	1
258	ko00965	Betalain biosynthesis	1
