# Supplementary material for: Transcriptomes of three species of Tipuloidea (Diptera, Tipulomorpha) and implications for phylogeny of Tipulomorpha
Source: PLoS One. 2017 Mar 6;12(3):e0173207. doi: 10.1371/journal.pone.0173207 (PMC5338816; doi:10.1371/journal.pone.0173207)
Supplement: S9 Table — (XLSX) [file pone.0173207.s009.xlsx]

## Sheet: R. sejuga
S9 Table. Summary of KEGG pathways for unigenes of R. sejuga.
number	pathway_id	#pathway	Gene_number
1	ko03010	Ribosome	308
2	ko00230	Purine metabolism	295
3	ko03040	Spliceosome	292
4	ko03013	RNA transport	262
5	ko04141	Protein processing in endoplasmic reticulum	247
6	ko00240	Pyrimidine metabolism	199
7	ko03008	Ribosome biogenesis in eukaryotes	191
8	ko00190	Oxidative phosphorylation	181
9	ko04110	Cell cycle	177
10	ko04151	PI3K-Akt signaling pathway	176
11	ko01200	Carbon metabolism	174
12	ko04120	Ubiquitin mediated proteolysis	165
13	ko03015	mRNA surveillance pathway	161
14	ko04114	Oocyte meiosis	158
15	ko04142	Lysosome	155
16	ko04024	cAMP signaling pathway	151
17	ko04510	Focal adhesion	150
18	ko04921	Oxytocin signaling pathway	149
19	ko04010	MAPK signaling pathway	148
20	ko04022	cGMP-PKG signaling pathway	148
21	ko03018	RNA degradation	146
22	ko04145	Phagosome	146
23	ko04015	Rap1 signaling pathway	144
24	ko04111	Cell cycle - yeast	140
25	ko04144	Endocytosis	140
26	ko04910	Insulin signaling pathway	140
27	ko01230	Biosynthesis of amino acids	135
28	ko04146	Peroxisome	130
29	ko04261	Adrenergic signaling in cardiomyocytes	127
30	ko04611	Platelet activation	124
31	ko04020	Calcium signaling pathway	123
32	ko04310	Wnt signaling pathway	122
33	ko00970	Aminoacyl-tRNA biosynthesis	121
34	ko04014	Ras signaling pathway	121
35	ko04113	Meiosis - yeast	120
36	ko04391	Hippo signaling pathway - fly	116
37	ko04810	Regulation of actin cytoskeleton	115
38	ko03050	Proteasome	111
39	ko04152	AMPK signaling pathway	111
40	ko04915	Estrogen signaling pathway	111
41	ko04530	Tight junction	109
42	ko04919	Thyroid hormone signaling pathway	109
43	ko00480	Glutathione metabolism	108
44	ko04390	Hippo signaling pathway	107
45	ko04540	Gap junction	105
46	ko04728	Dopaminergic synapse	103
47	ko03030	DNA replication	102
48	ko04062	Chemokine signaling pathway	102
49	ko00520	Amino sugar and nucleotide sugar metabolism	100
50	ko04914	Progesterone-mediated oocyte maturation	100
51	ko03420	Nucleotide excision repair	97
52	ko04068	FoxO signaling pathway	97
53	ko00564	Glycerophospholipid metabolism	96
54	ko04071	Sphingolipid signaling pathway	96
55	ko04724	Glutamatergic synapse	96
56	ko04270	Vascular smooth muscle contraction	95
57	ko04970	Salivary secretion	94
58	ko04721	Synaptic vesicle cycle	90
59	ko00500	Starch and sucrose metabolism	89
60	ko04972	Pancreatic secretion	89
61	ko03020	RNA polymerase	88
62	ko04713	Circadian entrainment	88
63	ko04070	Phosphatidylinositol signaling system	86
64	ko04722	Neurotrophin signaling pathway	86
65	ko00330	Arginine and proline metabolism	84
66	ko04066	HIF-1 signaling pathway	84
67	ko00010	Glycolysis / Gluconeogenesis	83
68	ko04360	Axon guidance	83
69	ko04520	Adherens junction	82
70	ko04916	Melanogenesis	82
71	ko04750	Inflammatory mediator regulation of TRP channels	81
72	ko01212	Fatty acid metabolism	80
73	ko04912	GnRH signaling pathway	80
74	ko04918	Thyroid hormone synthesis	78
75	ko04976	Bile secretion	74
76	ko04260	Cardiac muscle contraction	73
77	ko04725	Cholinergic synapse	73
78	ko04727	GABAergic synapse	73
79	ko00052	Galactose metabolism	71
80	ko00561	Glycerolipid metabolism	71
81	ko04080	Neuroactive ligand-receptor interaction	71
82	ko04971	Gastric acid secretion	71
83	ko03022	Basal transcription factors	69
84	ko00071	Fatty acid degradation	68
85	ko04720	Long-term potentiation	68
86	ko04911	Insulin secretion	68
87	ko04210	Apoptosis	67
88	ko00510	N-Glycan biosynthesis	65
89	ko02010	ABC transporters	65
90	ko04723	Retrograde endocannabinoid signaling	65
91	ko04670	Leukocyte transendothelial migration	64
92	ko03320	PPAR signaling pathway	63
93	ko00562	Inositol phosphate metabolism	62
94	ko04550	Signaling pathways regulating pluripotency of stem cells	61
95	ko04666	Fc gamma R-mediated phagocytosis	61
96	ko00250	Alanine, aspartate and glutamate metabolism	60
97	ko00260	Glycine, serine and threonine metabolism	60
98	ko00280	Valine, leucine and isoleucine degradation	60
99	ko04745	Phototransduction - fly	58
100	ko04962	Vasopressin-regulated water reabsorption	58
101	ko03460	Fanconi anemia pathway	56
102	ko04660	T cell receptor signaling pathway	56
103	ko00310	Lysine degradation	55
104	ko00620	Pyruvate metabolism	54
105	ko03430	Mismatch repair	54
106	ko04380	Osteoclast differentiation	54
107	ko00020	Citrate cycle (TCA cycle)	53
108	ko04115	p53 signaling pathway	53
109	ko04350	TGF-beta signaling pathway	53
110	ko04150	mTOR signaling pathway	52
111	ko00600	Sphingolipid metabolism	51
112	ko04920	Adipocytokine signaling pathway	51
113	ko00051	Fructose and mannose metabolism	50
114	ko00513	Various types of N-glycan biosynthesis	50
115	ko03060	Protein export	50
116	ko04370	VEGF signaling pathway	50
117	ko04623	Cytosolic DNA-sensing pathway	50
118	ko04961	Endocrine and other factor-regulated calcium reabsorption	50
119	ko03440	Homologous recombination	49
120	ko00030	Pentose phosphate pathway	48
121	ko00040	Pentose and glucuronate interconversions	48
122	ko04726	Serotonergic synapse	48
123	ko00630	Glyoxylate and dicarboxylate metabolism	46
124	ko04512	ECM-receptor interaction	46
125	ko04668	TNF signaling pathway	46
126	ko04730	Long-term depression	46
127	ko00980	Metabolism of xenobiotics by cytochrome P450	45
128	ko04012	ErbB signaling pathway	45
129	ko04340	Hedgehog signaling pathway	45
130	ko04620	Toll-like receptor signaling pathway	45
131	ko04662	B cell receptor signaling pathway	45
132	ko03410	Base excision repair	43
133	ko04612	Antigen processing and presentation	43
134	ko00982	Drug metabolism - cytochrome P450	42
135	ko04974	Protein digestion and absorption	42
136	ko00270	Cysteine and methionine metabolism	41
137	ko00380	Tryptophan metabolism	41
138	ko00511	Other glycan degradation	41
139	ko00983	Drug metabolism - other enzymes	41
140	ko04626	Plant-pathogen interaction	41
141	ko04650	Natural killer cell mediated cytotoxicity	41
142	ko00680	Methane metabolism	40
143	ko00710	Carbon fixation in photosynthetic organisms	40
144	ko04320	Dorso-ventral axis formation	40
145	ko04913	Ovarian steroidogenesis	40
146	ko04330	Notch signaling pathway	38
147	ko00563	Glycosylphosphatidylinositol(GPI)-anchor biosynthesis	37
148	ko00860	Porphyrin and chlorophyll metabolism	37
149	ko04064	NF-kappa B signaling pathway	37
150	ko04966	Collecting duct acid secretion	37
151	ko02020	Two-component system	35
152	ko00640	Propanoate metabolism	34
153	ko00410	beta-Alanine metabolism	33
154	ko04664	Fc epsilon RI signaling pathway	33
155	ko04740	Olfactory transduction	32
156	ko01040	Biosynthesis of unsaturated fatty acids	31
157	ko01210	2-Oxocarboxylic acid metabolism	31
158	ko04710	Circadian rhythm	31
159	ko00061	Fatty acid biosynthesis	30
160	ko04130	SNARE interactions in vesicular transport	30
161	ko04621	NOD-like receptor signaling pathway	29
162	ko00053	Ascorbate and aldarate metabolism	28
163	ko00760	Nicotinate and nicotinamide metabolism	28
164	ko04013	MAPK signaling pathway - fly	28
165	ko00531	Glycosaminoglycan degradation	27
166	ko00590	Arachidonic acid metabolism	27
167	ko00790	Folate biosynthesis	27
168	ko00910	Nitrogen metabolism	27
169	ko04917	Prolactin signaling pathway	27
170	ko04140	Regulation of autophagy	26
171	ko04630	Jak-STAT signaling pathway	26
172	ko04973	Carbohydrate digestion and absorption	26
173	ko04975	Fat digestion and absorption	26
174	ko00900	Terpenoid backbone biosynthesis	25
175	ko00350	Tyrosine metabolism	24
176	ko00450	Selenocompound metabolism	24
177	ko00603	Glycosphingolipid biosynthesis - globo series	24
178	ko00670	One carbon pool by folate	24
179	ko00830	Retinol metabolism	24
180	ko04960	Aldosterone-regulated sodium reabsorption	24
181	ko00340	Histidine metabolism	23
182	ko00565	Ether lipid metabolism	23
183	ko00650	Butanoate metabolism	23
184	ko00720	Carbon fixation pathways in prokaryotes	23
185	ko04622	RIG-I-like receptor signaling pathway	23
186	ko04122	Sulfur relay system	22
187	ko00770	Pantothenate and CoA biosynthesis	21
188	ko04978	Mineral absorption	21
189	ko00062	Fatty acid elongation	20
190	ko00512	Mucin type O-Glycan biosynthesis	20
191	ko00604	Glycosphingolipid biosynthesis - ganglio series	20
192	ko00627	Aminobenzoate degradation	20
193	ko00140	Steroid hormone biosynthesis	19
194	ko04614	Renin-angiotensin system	19
195	ko00592	alpha-Linolenic acid metabolism	18
196	ko04011	MAPK signaling pathway - yeast	18
197	ko04514	Cell adhesion molecules (CAMs)	18
198	ko04964	Proximal tubule bicarbonate reclamation	18
199	ko04640	Hematopoietic cell lineage	17
200	ko00521	Streptomycin biosynthesis	16
201	ko03450	Non-homologous end-joining	16
202	ko00073	Cutin, suberine and wax biosynthesis	15
203	ko00360	Phenylalanine metabolism	15
204	ko04742	Taste transduction	15
205	ko04744	Phototransduction	15
206	ko00430	Taurine and hypotaurine metabolism	14
207	ko00514	Other types of O-glycan biosynthesis	14
208	ko00460	Cyanoamino acid metabolism	13
209	ko00534	Glycosaminoglycan biosynthesis - heparan sulfate / heparin	13
210	ko00981	Insect hormone biosynthesis	13
211	ko04711	Circadian rhythm - fly	13
212	ko04977	Vitamin digestion and absorption	12
213	ko00100	Steroid biosynthesis	11
214	ko00130	Ubiquinone and other terpenoid-quinone biosynthesis	11
215	ko00232	Caffeine metabolism	11
216	ko00440	Phosphonate and phosphinate metabolism	11
217	ko00740	Riboflavin metabolism	11
218	ko00920	Sulfur metabolism	11
219	ko00950	Isoquinoline alkaloid biosynthesis	11
220	ko00290	Valine, leucine and isoleucine biosynthesis	10
221	ko00362	Benzoate degradation	10
222	ko00750	Vitamin B6 metabolism	10
223	ko04712	Circadian rhythm - plant	9
224	ko00120	Primary bile acid biosynthesis	8
225	ko00524	Butirosin and neomycin biosynthesis	8
226	ko00625	Chloroalkane and chloroalkene degradation	8
227	ko00730	Thiamine metabolism	8
228	ko04060	Cytokine-cytokine receptor interaction	8
229	ko00072	Synthesis and degradation of ketone bodies	7
230	ko00300	Lysine biosynthesis	7
231	ko00400	Phenylalanine, tyrosine and tryptophan biosynthesis	7
232	ko00532	Glycosaminoglycan biosynthesis - chondroitin sulfate / dermatan sulfate	7
233	ko04610	Complement and coagulation cascades	7
234	ko00960	Tropane, piperidine and pyridine alkaloid biosynthesis	6
235	ko03070	Bacterial secretion system	6
236	ko00591	Linoleic acid metabolism	5
237	ko00601	Glycosphingolipid biosynthesis - lacto and neolacto series	5
238	ko00901	Indole alkaloid biosynthesis	5
239	ko00903	Limonene and pinene degradation	5
240	ko00930	Caprolactam degradation	5
241	ko00965	Betalain biosynthesis	5
242	ko00254	Aflatoxin biosynthesis	4
243	ko00471	D-Glutamine and D-glutamate metabolism	4
244	ko00785	Lipoic acid metabolism	4
245	ko01220	Degradation of aromatic compounds	4
246	ko00533	Glycosaminoglycan biosynthesis - keratan sulfate	3
247	ko00626	Naphthalene degradation	3
248	ko00643	Styrene degradation	3
249	ko00660	C5-Branched dibasic acid metabolism	3
250	ko01051	Biosynthesis of ansamycins	3
251	ko00281	Geraniol degradation	2
252	ko00401	Novobiocin biosynthesis	2
253	ko00780	Biotin metabolism	2
254	ko00940	Phenylpropanoid biosynthesis	2
255	ko04112	Cell cycle - Caulobacter	2
256	ko00195	Photosynthesis	1
257	ko00311	Penicillin and cephalosporin biosynthesis	1
258	ko00472	D-Arginine and D-ornithine metabolism	1
259	ko00908	Zeatin biosynthesis	1
260	ko00944	Flavone and flavonol biosynthesis	1
261	ko04672	Intestinal immune network for IgA production	1
