# Supplementary material for: Transcriptomes of three species of Tipuloidea (Diptera, Tipulomorpha) and implications for phylogeny of Tipulomorpha
Source: PLoS One. 2017 Mar 6;12(3):e0173207. doi: 10.1371/journal.pone.0173207 (PMC5338816; doi:10.1371/journal.pone.0173207)
Supplement: S10 Table — (XLSX) [file pone.0173207.s010.xlsx]

## Sheet: L. simplicicornis
S10 Table. Summary of KEGG pathways for unigenes of L. simplicicornis.
number	pathway_id	#pathway	Gene_number
1	ko03010	Ribosome	188
2	ko04141	Protein processing in endoplasmic reticulum	139
3	ko00230	Purine metabolism	133
4	ko03013	RNA transport	126
5	ko01200	Carbon metabolism	124
6	ko03040	Spliceosome	108
7	ko04144	Endocytosis	108
8	ko01230	Biosynthesis of amino acids	105
9	ko00190	Oxidative phosphorylation	104
10	ko04142	Lysosome	99
11	ko04120	Ubiquitin mediated proteolysis	95
12	ko04146	Peroxisome	92
13	ko04145	Phagosome	82
14	ko00240	Pyrimidine metabolism	81
15	ko04391	Hippo signaling pathway - fly	77
16	ko00500	Starch and sucrose metabolism	76
17	ko00040	Pentose and glucuronate interconversions	70
18	ko04310	Wnt signaling pathway	68
19	ko00520	Amino sugar and nucleotide sugar metabolism	67
20	ko03008	Ribosome biogenesis in eukaryotes	66
21	ko00310	Lysine degradation	64
22	ko03015	mRNA surveillance pathway	62
23	ko04068	FoxO signaling pathway	62
24	ko00010	Glycolysis / Gluconeogenesis	61
25	ko00480	Glutathione metabolism	60
26	ko03018	RNA degradation	56
27	ko04080	Neuroactive ligand-receptor interaction	55
28	ko01212	Fatty acid metabolism	53
29	ko00983	Drug metabolism - other enzymes	52
30	ko00561	Glycerolipid metabolism	51
31	ko00980	Metabolism of xenobiotics by cytochrome P450	51
32	ko00052	Galactose metabolism	50
33	ko00982	Drug metabolism - cytochrome P450	48
34	ko00564	Glycerophospholipid metabolism	46
35	ko00860	Porphyrin and chlorophyll metabolism	46
36	ko00330	Arginine and proline metabolism	45
37	ko00260	Glycine, serine and threonine metabolism	44
38	ko03050	Proteasome	44
39	ko00981	Insect hormone biosynthesis	43
40	ko00051	Fructose and mannose metabolism	42
41	ko00562	Inositol phosphate metabolism	42
42	ko04070	Phosphatidylinositol signaling system	42
43	ko00250	Alanine, aspartate and glutamate metabolism	41
44	ko00630	Glyoxylate and dicarboxylate metabolism	41
45	ko04745	Phototransduction - fly	41
46	ko00510	N-Glycan biosynthesis	40
47	ko00970	Aminoacyl-tRNA biosynthesis	40
48	ko00020	Citrate cycle (TCA cycle)	38
49	ko00071	Fatty acid degradation	38
50	ko00620	Pyruvate metabolism	38
51	ko00830	Retinol metabolism	37
52	ko00270	Cysteine and methionine metabolism	36
53	ko04350	TGF-beta signaling pathway	36
54	ko03420	Nucleotide excision repair	35
55	ko00280	Valine, leucine and isoleucine degradation	34
56	ko04150	mTOR signaling pathway	34
57	ko04340	Hedgehog signaling pathway	34
58	ko04512	ECM-receptor interaction	33
59	ko02010	ABC transporters	32
60	ko03460	Fanconi anemia pathway	31
61	ko03030	DNA replication	30
62	ko00053	Ascorbate and aldarate metabolism	29
63	ko00030	Pentose phosphate pathway	28
64	ko00531	Glycosaminoglycan degradation	28
65	ko04330	Notch signaling pathway	28
66	ko00600	Sphingolipid metabolism	27
67	ko03022	Basal transcription factors	27
68	ko04320	Dorso-ventral axis formation	26
69	ko03020	RNA polymerase	25
70	ko04630	Jak-STAT signaling pathway	24
71	ko00350	Tyrosine metabolism	23
72	ko00410	beta-Alanine metabolism	23
73	ko01210	2-Oxocarboxylic acid metabolism	23
74	ko04013	MAPK signaling pathway - fly	23
75	ko00511	Other glycan degradation	22
76	ko00640	Propanoate metabolism	22
77	ko00563	Glycosylphosphatidylinositol(GPI)-anchor biosynthesis	21
78	ko00670	One carbon pool by folate	21
79	ko04130	SNARE interactions in vesicular transport	21
80	ko00380	Tryptophan metabolism	20
81	ko00910	Nitrogen metabolism	20
82	ko03060	Protein export	20
83	ko03430	Mismatch repair	20
84	ko03440	Homologous recombination	20
85	ko00061	Fatty acid biosynthesis	19
86	ko00790	Folate biosynthesis	19
87	ko04140	Regulation of autophagy	19
88	ko00760	Nicotinate and nicotinamide metabolism	18
89	ko00360	Phenylalanine metabolism	17
90	ko03410	Base excision repair	17
91	ko01040	Biosynthesis of unsaturated fatty acids	16
92	ko00512	Mucin type O-Glycan biosynthesis	15
93	ko00650	Butanoate metabolism	15
94	ko00900	Terpenoid backbone biosynthesis	15
95	ko00565	Ether lipid metabolism	14
96	ko00534	Glycosaminoglycan biosynthesis - heparan sulfate / heparin	13
97	ko00590	Arachidonic acid metabolism	13
98	ko00770	Pantothenate and CoA biosynthesis	13
99	ko04711	Circadian rhythm - fly	13
100	ko00130	Ubiquinone and other terpenoid-quinone biosynthesis	12
101	ko00514	Other types of O-glycan biosynthesis	12
102	ko00604	Glycosphingolipid biosynthesis - ganglio series	12
103	ko00062	Fatty acid elongation	11
104	ko00603	Glycosphingolipid biosynthesis - globo series	11
105	ko03450	Non-homologous end-joining	10
106	ko00340	Histidine metabolism	9
107	ko00450	Selenocompound metabolism	9
108	ko00460	Cyanoamino acid metabolism	9
109	ko00532	Glycosaminoglycan biosynthesis - chondroitin sulfate / dermatan sulfate	9
110	ko00592	alpha-Linolenic acid metabolism	9
111	ko00920	Sulfur metabolism	8
112	ko00430	Taurine and hypotaurine metabolism	7
113	ko00072	Synthesis and degradation of ketone bodies	6
114	ko01220	Degradation of aromatic compounds	6
115	ko04010	MAPK signaling pathway	6
116	ko04122	Sulfur relay system	6
117	ko04260	Cardiac muscle contraction	6
118	ko04261	Adrenergic signaling in cardiomyocytes	6
119	ko04510	Focal adhesion	6
120	ko04540	Gap junction	6
121	ko00100	Steroid biosynthesis	5
122	ko00232	Caffeine metabolism	5
123	ko00400	Phenylalanine, tyrosine and tryptophan biosynthesis	5
124	ko00601	Glycosphingolipid biosynthesis - lacto and neolacto series	5
125	ko00740	Riboflavin metabolism	5
126	ko04020	Calcium signaling pathway	5
127	ko04110	Cell cycle	5
128	ko04114	Oocyte meiosis	5
129	ko04270	Vascular smooth muscle contraction	5
130	ko04912	GnRH signaling pathway	5
131	ko04530	Tight junction	4
132	ko05164	Influenza A	4
133	ko00533	Glycosaminoglycan biosynthesis - keratan sulfate	3
134	ko00750	Vitamin B6 metabolism	3
135	ko00780	Biotin metabolism	3
136	ko00785	Lipoic acid metabolism	3
137	ko04210	Apoptosis	3
138	ko04915	Estrogen signaling pathway	3
139	ko04976	Bile secretion	3
140	ko05162	Measles	3
141	ko05169	Epstein-Barr virus infection	3
142	ko00120	Primary bile acid biosynthesis	2
143	ko00140	Steroid hormone biosynthesis	2
144	ko00290	Valine, leucine and isoleucine biosynthesis	2
145	ko00471	D-Glutamine and D-glutamate metabolism	2
146	ko00730	Thiamine metabolism	2
147	ko03320	PPAR signaling pathway	2
148	ko04151	PI3K-Akt signaling pathway	2
149	ko04390	Hippo signaling pathway	2
150	ko04520	Adherens junction	2
151	ko04612	Antigen processing and presentation	2
152	ko04810	Regulation of actin cytoskeleton	2
153	ko04910	Insulin signaling pathway	2
154	ko04916	Melanogenesis	2
155	ko04919	Thyroid hormone signaling pathway	2
156	ko04964	Proximal tubule bicarbonate reclamation	2
157	ko05010	Alzheimer's disease	2
158	ko05034	Alcoholism	2
159	ko05132	Salmonella infection	2
160	ko05134	Legionellosis	2
161	ko05145	Toxoplasmosis	2
162	ko05200	Pathways in cancer	2
163	ko05203	Viral carcinogenesis	2
164	ko05205	Proteoglycans in cancer	2
165	ko05322	Systemic lupus erythematosus	2
166	ko00300	Lysine biosynthesis	1
167	ko00472	D-Arginine and D-ornithine metabolism	1
168	ko04012	ErbB signaling pathway	1
169	ko04015	Rap1 signaling pathway	1
170	ko04062	Chemokine signaling pathway	1
171	ko04071	Sphingolipid signaling pathway	1
172	ko04360	Axon guidance	1
173	ko04550	Signaling pathways regulating pluripotency of stem cells	1
174	ko04611	Platelet activation	1
175	ko04614	Renin-angiotensin system	1
176	ko04622	RIG-I-like receptor signaling pathway	1
177	ko04623	Cytosolic DNA-sensing pathway	1
178	ko04660	T cell receptor signaling pathway	1
179	ko04662	B cell receptor signaling pathway	1
180	ko04670	Leukocyte transendothelial migration	1
181	ko04722	Neurotrophin signaling pathway	1
182	ko04728	Dopaminergic synapse	1
183	ko04744	Phototransduction	1
184	ko04917	Prolactin signaling pathway	1
185	ko04920	Adipocytokine signaling pathway	1
186	ko04921	Oxytocin signaling pathway	1
187	ko04932	Non-alcoholic fatty liver disease (NAFLD)	1
188	ko04970	Salivary secretion	1
189	ko04974	Protein digestion and absorption	1
190	ko05012	Parkinson's disease	1
191	ko05016	Huntington's disease	1
192	ko05100	Bacterial invasion of epithelial cells	1
193	ko05152	Tuberculosis	1
194	ko05160	Hepatitis C	1
195	ko05161	Hepatitis B	1
196	ko05166	HTLV-I infection	1
197	ko05202	Transcriptional misregulation in cancer	1
198	ko05204	Chemical carcinogenesis	1
199	ko05210	Colorectal cancer	1
200	ko05211	Renal cell carcinoma	1
201	ko05213	Endometrial cancer	1
202	ko05215	Prostate cancer	1
203	ko05217	Basal cell carcinoma	1
204	ko05231	Choline metabolism in cancer	1
205	ko05410	Hypertrophic cardiomyopathy (HCM)	1
206	ko05412	Arrhythmogenic right ventricular cardiomyopathy (ARVC)	1
207	ko05414	Dilated cardiomyopathy	1
208	ko05416	Viral myocarditis	1
