# Supplementary material for: Transcriptomes of three species of Tipuloidea (Diptera, Tipulomorpha) and implications for phylogeny of Tipulomorpha
Source: PLoS One. 2017 Mar 6;12(3):e0173207. doi: 10.1371/journal.pone.0173207 (PMC5338816; doi:10.1371/journal.pone.0173207)
Supplement: S11 Table — (XLSX) [file pone.0173207.s011.xlsx]

## Sheet: Sheet1
S11 Table. List of the four groups of genes selected to construct ML trees
Groups	eog_id	Aedes aegypti	GO_annotation	Anopheles gambiae	GO_annotation	Culex quinquefasciatus	GO_annotation	Drosophila melanogaster	GO_annotation	Drosophila persimilis	GO_annotation	Lutzomyia longipalpis	GO_annotation	Phlebotomus papatasi	GO_annotation	Mayetiola destructor	GO_annotation
Genes involved with ATP binding	EOG7QS29T	AAEL010466-PA	Biological Process: positive regulation of protein phosphorylation (GO:0001934);Biological Process: mucosal immune response (GO:0002385);Molecular Function: MAP kinase kinase kinase activity (GO:0004709);Molecular Function: ATP binding (GO:0005524);Biological Process: response to oxidative stress (GO:0006979);Molecular Function: mitogen-activated protein kinase kinase binding (GO:0031434);Biologi…	AGAP002371-PA	Biological Process: positive regulation of protein phosphorylation (GO:0001934);Biological Process: mucosal immune response (GO:0002385);Molecular Function: MAP kinase kinase kinase activity (GO:0004709);Molecular Function: ATP binding (GO:0005524);Biological Process: response to oxidative stress (GO:0006979);Molecular Function: mitogen-activated protein kinase kinase binding (GO:0031434);Biologi…	CPIJ001610-PA	Biological Process: positive regulation of protein phosphorylation (GO:0001934);Biological Process: mucosal immune response (GO:0002385);Molecular Function: MAP kinase kinase kinase activity (GO:0004709);Molecular Function: ATP binding (GO:0005524);Biological Process: response to oxidative stress (GO:0006979);Molecular Function: mitogen-activated protein kinase kinase binding (GO:0031434);Biologi…	FBpp0083099	Biological Process: positive regulation of protein phosphorylation (GO:0001934);Biological Process: mucosal immune response (GO:0002385);Molecular Function: MAP kinase kinase kinase activity (GO:0004709);Molecular Function: ATP binding (GO:0005524);Biological Process: response to oxidative stress (GO:0006979);Molecular Function: mitogen-activated protein kinase kinase binding (GO:0031434);Biologi…	FBpp0187216	Biological Process: positive regulation of protein phosphorylation (GO:0001934);Biological Process: mucosal immune response (GO:0002385);Molecular Function: MAP kinase kinase kinase activity (GO:0004709);Molecular Function: ATP binding (GO:0005524);Biological Process: response to oxidative stress (GO:0006979);Molecular Function: mitogen-activated protein kinase kinase binding (GO:0031434);Biologi…	LLOTMP007004-PA	Biological Process: positive regulation of protein phosphorylation (GO:0001934);Biological Process: mucosal immune response (GO:0002385);Molecular Function: MAP kinase kinase kinase activity (GO:0004709);Biological Process: response to oxidative stress (GO:0006979);Molecular Function: mitogen-activated protein kinase kinase binding (GO:0031434);Biological Process: negative regulation of heterochr…	PPATMP009824-PA	Biological Process: positive regulation of protein phosphorylation (GO:0001934);Biological Process: mucosal immune response (GO:0002385);Molecular Function: MAP kinase kinase kinase activity (GO:0004709);Molecular Function: ATP binding (GO:0005524);Biological Process: response to oxidative stress (GO:0006979);Molecular Function: mitogen-activated protein kinase kinase binding (GO:0031434);Biologi…	Mdes000185-RA	Biological Process: positive regulation of protein phosphorylation (GO:0001934);Biological Process: mucosal immune response (GO:0002385);Molecular Function: MAP kinase kinase kinase activity (GO:0004709);Biological Process: response to oxidative stress (GO:0006979);Molecular Function: mitogen-activated protein kinase kinase binding (GO:0031434);Biological Process: negative regulation of heterochr…
	EOG706B7C	AAEL008849-PA	Molecular Function: selenide, water dikinase activity (GO:0004756);Molecular Function: ATP binding (GO:0005524);Biological Process: glutamine metabolic process (GO:0006541);Biological Process: mitochondrion organization (GO:0007005);Biological Process: imaginal disc development (GO:0007444);Biological Process: positive regulation of cell proliferation (GO:0008284);Biological Process: selenocystei…	AGAP007967-PA	Molecular Function: selenide, water dikinase activity (GO:0004756);Molecular Function: ATP binding (GO:0005524);Biological Process: glutamine metabolic process (GO:0006541);Biological Process: mitochondrion organization (GO:0007005);Biological Process: imaginal disc development (GO:0007444);Biological Process: positive regulation of cell proliferation (GO:0008284);Biological Process: selenocystei…	CPIJ001564-PA	Molecular Function: selenide, water dikinase activity (GO:0004756);Molecular Function: ATP binding (GO:0005524);Biological Process: glutamine metabolic process (GO:0006541);Biological Process: mitochondrion organization (GO:0007005);Biological Process: imaginal disc development (GO:0007444);Biological Process: positive regulation of cell proliferation (GO:0008284);Biological Process: selenocystei…	FBpp0086690	Molecular Function: selenide, water dikinase activity (GO:0004756);Molecular Function: ATP binding (GO:0005524);Biological Process: glutamine metabolic process (GO:0006541);Biological Process: mitochondrion organization (GO:0007005);Biological Process: imaginal disc development (GO:0007444);Biological Process: positive regulation of cell proliferation (GO:0008284);Biological Process: selenocystei…	FBpp0174308	Molecular Function: selenide, water dikinase activity (GO:0004756);Molecular Function: ATP binding (GO:0005524);Biological Process: glutamine metabolic process (GO:0006541);Biological Process: mitochondrion organization (GO:0007005);Biological Process: imaginal disc development (GO:0007444);Biological Process: positive regulation of cell proliferation (GO:0008284);Biological Process: selenocystei…	LLOTMP008384-PA	Molecular Function: selenide, water dikinase activity (GO:0004756);Molecular Function: ATP binding (GO:0005524);Biological Process: glutamine metabolic process (GO:0006541);Biological Process: mitochondrion organization (GO:0007005);Biological Process: imaginal disc development (GO:0007444);Biological Process: positive regulation of cell proliferation (GO:0008284);Biological Process: selenocystei…	PPATMP003265-PA	Molecular Function: selenide, water dikinase activity (GO:0004756);Molecular Function: ATP binding (GO:0005524);Biological Process: glutamine metabolic process (GO:0006541);Biological Process: mitochondrion organization (GO:0007005);Biological Process: imaginal disc development (GO:0007444);Biological Process: positive regulation of cell proliferation (GO:0008284);Biological Process: selenocystei…	Mdes000218-RA	Molecular Function: selenide, water dikinase activity (GO:0004756);Molecular Function: ATP binding (GO:0005524);Biological Process: glutamine metabolic process (GO:0006541);Biological Process: mitochondrion organization (GO:0007005);Biological Process: imaginal disc development (GO:0007444);Biological Process: positive regulation of cell proliferation (GO:0008284);Biological Process: selenocystei…
	EOG7XQ8P2	AAEL010402-PA	Molecular Function: RNA binding (GO:0003723);Molecular Function: ATP-dependent RNA helicase activity (GO:0004004);Molecular Function: ATP binding (GO:0005524);	AGAP004351-PA	Molecular Function: RNA binding (GO:0003723);Molecular Function: ATP-dependent RNA helicase activity (GO:0004004);Molecular Function: ATP binding (GO:0005524);	CPIJ005776-PA	Molecular Function: RNA binding (GO:0003723);Molecular Function: ATP binding (GO:0005524);Molecular Function: ATP-dependent helicase activity (GO:0008026);	FBpp0112117	Molecular Function: RNA binding (GO:0003723);Molecular Function: ATP-dependent RNA helicase activity (GO:0004004);Molecular Function: ATP binding (GO:0005524);	FBpp0188364	Molecular Function: RNA binding (GO:0003723);Molecular Function: ATP-dependent RNA helicase activity (GO:0004004);Molecular Function: ATP binding (GO:0005524);Biological Process: ATP catabolic process (GO:0006200);	LLOTMP001691-PA	Molecular Function: RNA binding (GO:0003723);Molecular Function: ATP-dependent RNA helicase activity (GO:0004004);Molecular Function: ATP binding (GO:0005524);	PPATMP009915-PA	Molecular Function: RNA binding (GO:0003723);Molecular Function: ATP-dependent RNA helicase activity (GO:0004004);Molecular Function: ATP binding (GO:0005524);	Mdes000458-RA	Molecular Function: RNA binding (GO:0003723);Molecular Function: ATP-dependent RNA helicase activity (GO:0004004);Molecular Function: ATP binding (GO:0005524);
	EOG74JMQT	AAEL013189-PA	Molecular Function: DNA binding (GO:0003677);Molecular Function: helicase activity (GO:0004386);Molecular Function: ATP binding (GO:0005524);	AGAP001820-PA	Molecular Function: DNA binding (GO:0003677);Molecular Function: helicase activity (GO:0004386);Molecular Function: ATP binding (GO:0005524);	CPIJ003582-PA	Molecular Function: DNA binding (GO:0003677);Molecular Function: helicase activity (GO:0004386);Molecular Function: ATP binding (GO:0005524);	FBpp0290929	Molecular Function: DNA binding (GO:0003677);Molecular Function: helicase activity (GO:0004386);Molecular Function: ATP binding (GO:0005524);	FBpp0186193	Molecular Function: DNA binding (GO:0003677);Molecular Function: helicase activity (GO:0004386);Molecular Function: ATP binding (GO:0005524);	LLOTMP009858-PA	Molecular Function: DNA binding (GO:0003677);Molecular Function: helicase activity (GO:0004386);Molecular Function: ATP binding (GO:0005524);	PPATMP005580-PA	Molecular Function: DNA binding (GO:0003677);Molecular Function: helicase activity (GO:0004386);Molecular Function: ATP binding (GO:0005524);	Mdes000607-RA	Molecular Function: nucleic acid binding (GO:0003676);
	EOG728M7F	AAEL003968-PA	Molecular Function: DNA binding (GO:0003677);Molecular Function: helicase activity (GO:0004386);Molecular Function: ATP binding (GO:0005524);Cellular Component: nucleus (GO:0005634);Molecular Function: nucleosome binding (GO:0031491);Biological Process: ATP-dependent chromatin remodeling (GO:0043044);	AGAP010700-PA	Molecular Function: DNA binding (GO:0003677);Molecular Function: helicase activity (GO:0004386);Molecular Function: ATP binding (GO:0005524);Cellular Component: nucleus (GO:0005634);Molecular Function: nucleosome binding (GO:0031491);Biological Process: ATP-dependent chromatin remodeling (GO:0043044);	CPIJ011038-PA	Molecular Function: DNA binding (GO:0003677);Molecular Function: helicase activity (GO:0004386);Molecular Function: ATP binding (GO:0005524);Cellular Component: nucleus (GO:0005634);Molecular Function: nucleosome binding (GO:0031491);Biological Process: ATP-dependent chromatin remodeling (GO:0043044);	FBpp0086954	Cellular Component: nuclear chromatin (GO:0000790);Molecular Function: DNA binding (GO:0003677);Molecular Function: DNA helicase activity (GO:0003678);Molecular Function: ATP binding (GO:0005524);Cellular Component: transcription factor complex (GO:0005667);Cellular Component: polytene chromosome (GO:0005700);Biological Process: nucleosome assembly (GO:0006334);Biological Process: muscle organ de…	FBpp0175182	Cellular Component: nuclear chromatin (GO:0000790);Molecular Function: DNA binding (GO:0003677);Molecular Function: DNA helicase activity (GO:0003678);Molecular Function: ATP binding (GO:0005524);Cellular Component: transcription factor complex (GO:0005667);Cellular Component: polytene chromosome (GO:0005700);Biological Process: nucleosome assembly (GO:0006334);Biological Process: muscle organ de…	LLOTMP000827-PA	Cellular Component: nuclear chromatin (GO:0000790);Molecular Function: DNA binding (GO:0003677);Molecular Function: DNA helicase activity (GO:0003678);Molecular Function: ATP binding (GO:0005524);Cellular Component: transcription factor complex (GO:0005667);Cellular Component: polytene chromosome (GO:0005700);Biological Process: nucleosome assembly (GO:0006334);Biological Process: muscle organ de…	PPATMP003395-PA	Molecular Function: DNA binding (GO:0003677);Molecular Function: helicase activity (GO:0004386);Molecular Function: ATP binding (GO:0005524);Cellular Component: nucleus (GO:0005634);Molecular Function: nucleosome binding (GO:0031491);Biological Process: ATP-dependent chromatin remodeling (GO:0043044);	Mdes001225-RA	Cellular Component: nuclear chromatin (GO:0000790);Molecular Function: DNA binding (GO:0003677);Molecular Function: DNA helicase activity (GO:0003678);Molecular Function: ATP binding (GO:0005524);Cellular Component: transcription factor complex (GO:0005667);Cellular Component: polytene chromosome (GO:0005700);Biological Process: nucleosome assembly (GO:0006334);Biological Process: muscle organ de…
	EOG77745X	AAEL005561-PA	Molecular Function: calcium-transporting ATPase activity (GO:0005388);Molecular Function: ATP binding (GO:0005524);Cellular Component: plasma membrane (GO:0005886);Biological Process: cellular calcium ion homeostasis (GO:0006874);Cellular Component: integral component of membrane (GO:0016021);Molecular Function: metal ion binding (GO:0046872);Biological Process: calcium ion transmembrane transpor…	AGAP010638-PA	Molecular Function: calcium-transporting ATPase activity (GO:0005388);Molecular Function: ATP binding (GO:0005524);Cellular Component: plasma membrane (GO:0005886);Biological Process: cellular calcium ion homeostasis (GO:0006874);Cellular Component: integral component of membrane (GO:0016021);Molecular Function: metal ion binding (GO:0046872);Biological Process: calcium ion transmembrane transpor…	CPIJ005742-PA	Molecular Function: calcium-transporting ATPase activity (GO:0005388);Molecular Function: ATP binding (GO:0005524);Cellular Component: plasma membrane (GO:0005886);Biological Process: cellular calcium ion homeostasis (GO:0006874);Cellular Component: integral component of membrane (GO:0016021);Molecular Function: metal ion binding (GO:0046872);Biological Process: calcium ion transmembrane transpor…	FBpp0293013	Molecular Function: calcium-transporting ATPase activity (GO:0005388);Molecular Function: ATP binding (GO:0005524);Cellular Component: plasma membrane (GO:0005886);Biological Process: cellular calcium ion homeostasis (GO:0006874);Cellular Component: integral component of membrane (GO:0016021);Molecular Function: metal ion binding (GO:0046872);Biological Process: calcium ion transmembrane transpor…	FBpp0182256	Molecular Function: calcium-transporting ATPase activity (GO:0005388);Molecular Function: ATP binding (GO:0005524);Cellular Component: plasma membrane (GO:0005886);Biological Process: cellular calcium ion homeostasis (GO:0006874);Cellular Component: integral component of membrane (GO:0016021);Molecular Function: metal ion binding (GO:0046872);Biological Process: calcium ion transmembrane transpor…	LLOTMP002424-PA	Molecular Function: calcium-transporting ATPase activity (GO:0005388);Molecular Function: ATP binding (GO:0005524);Cellular Component: plasma membrane (GO:0005886);Biological Process: cellular calcium ion homeostasis (GO:0006874);Cellular Component: integral component of membrane (GO:0016021);Molecular Function: metal ion binding (GO:0046872);Biological Process: calcium ion transmembrane transpor…	PPATMP001563-PA	Molecular Function: calcium-transporting ATPase activity (GO:0005388);Molecular Function: ATP binding (GO:0005524);Cellular Component: plasma membrane (GO:0005886);Biological Process: cellular calcium ion homeostasis (GO:0006874);Cellular Component: integral component of membrane (GO:0016021);Molecular Function: metal ion binding (GO:0046872);Biological Process: calcium ion transmembrane transpor…	Mdes001264-RA	Molecular Function: calcium-transporting ATPase activity (GO:0005388);Molecular Function: ATP binding (GO:0005524);Cellular Component: plasma membrane (GO:0005886);Biological Process: cellular calcium ion homeostasis (GO:0006874);Cellular Component: integral component of membrane (GO:0016021);Molecular Function: metal ion binding (GO:0046872);Biological Process: calcium ion transmembrane transpor…
	EOG7GBSD0	AAEL002987-PA	Molecular Function: microtubule motor activity (GO:0003777);Molecular Function: ATP binding (GO:0005524);Cellular Component: kinesin complex (GO:0005871);Cellular Component: microtubule (GO:0005874);Biological Process: microtubule-based movement (GO:0007018);Biological Process: cell communication (GO:0007154);Molecular Function: microtubule binding (GO:0008017);Molecular Function: phosphatidylino…	AGAP003925-PA	Molecular Function: microtubule motor activity (GO:0003777);Molecular Function: ATP binding (GO:0005524);Cellular Component: kinesin complex (GO:0005871);Cellular Component: microtubule (GO:0005874);Biological Process: microtubule-based movement (GO:0007018);Biological Process: cell communication (GO:0007154);Molecular Function: microtubule binding (GO:0008017);Molecular Function: phosphatidylino…	CPIJ001696-PA	Molecular Function: microtubule motor activity (GO:0003777);Molecular Function: ATP binding (GO:0005524);Cellular Component: kinesin complex (GO:0005871);Cellular Component: microtubule (GO:0005874);Biological Process: microtubule-based movement (GO:0007018);Biological Process: cell communication (GO:0007154);Molecular Function: microtubule binding (GO:0008017);Molecular Function: phosphatidylino…	FBpp0084581	Molecular Function: microtubule motor activity (GO:0003777);Molecular Function: ATP binding (GO:0005524);Cellular Component: kinesin complex (GO:0005871);Cellular Component: microtubule (GO:0005874);Biological Process: microtubule-based movement (GO:0007018);Biological Process: cell communication (GO:0007154);Molecular Function: microtubule binding (GO:0008017);Molecular Function: phosphatidylino…	FBpp0187690	Molecular Function: microtubule motor activity (GO:0003777);Molecular Function: ATP binding (GO:0005524);Cellular Component: kinesin complex (GO:0005871);Cellular Component: microtubule (GO:0005874);Biological Process: microtubule-based movement (GO:0007018);Biological Process: cell communication (GO:0007154);Molecular Function: microtubule binding (GO:0008017);Molecular Function: phosphatidylino…	LLOTMP001088-PA	Molecular Function: nucleotide binding (GO:0000166);Molecular Function: microtubule motor activity (GO:0003777);Cellular Component: kinesin complex (GO:0005871);Biological Process: microtubule-based movement (GO:0007018);Molecular Function: anion binding (GO:0043168);	PPATMP006301-PA	Molecular Function: microtubule motor activity (GO:0003777);Molecular Function: ATP binding (GO:0005524);Cellular Component: kinesin complex (GO:0005871);Cellular Component: microtubule (GO:0005874);Biological Process: microtubule-based movement (GO:0007018);Biological Process: cell communication (GO:0007154);Molecular Function: microtubule binding (GO:0008017);Molecular Function: phosphatidylino…	Mdes001324-RA	Molecular Function: microtubule motor activity (GO:0003777);Molecular Function: ATP binding (GO:0005524);Cellular Component: kinesin complex (GO:0005871);Cellular Component: microtubule (GO:0005874);Biological Process: microtubule-based movement (GO:0007018);Biological Process: cell communication (GO:0007154);Molecular Function: microtubule binding (GO:0008017);Molecular Function: phosphatidylino…
	EOG767DT1	AAEL003770-PA	Molecular Function: dephospho-CoA kinase activity (GO:0004140);Molecular Function: ATP binding (GO:0005524);Biological Process: ovarian follicle cell migration (GO:0007297);Biological Process: cytoplasmic transport, nurse cell to oocyte (GO:0007303);Biological Process: imaginal disc-derived wing morphogenesis (GO:0007476);Biological Process: coenzyme A biosynthetic process (GO:0015937);Biological…	AGAP005460-PA	Molecular Function: dephospho-CoA kinase activity (GO:0004140);Molecular Function: ATP binding (GO:0005524);Biological Process: ovarian follicle cell migration (GO:0007297);Biological Process: cytoplasmic transport, nurse cell to oocyte (GO:0007303);Biological Process: imaginal disc-derived wing morphogenesis (GO:0007476);Biological Process: coenzyme A biosynthetic process (GO:0015937);Biological…	CPIJ008826-PA	Molecular Function: dephospho-CoA kinase activity (GO:0004140);Molecular Function: ATP binding (GO:0005524);Biological Process: ovarian follicle cell migration (GO:0007297);Biological Process: cytoplasmic transport, nurse cell to oocyte (GO:0007303);Biological Process: imaginal disc-derived wing morphogenesis (GO:0007476);Biological Process: coenzyme A biosynthetic process (GO:0015937);Biological…	FBpp0076826	Molecular Function: dephospho-CoA kinase activity (GO:0004140);Molecular Function: pantetheine-phosphate adenylyltransferase activity (GO:0004595);Molecular Function: ATP binding (GO:0005524);Biological Process: ovarian follicle cell migration (GO:0007297);Biological Process: cytoplasmic transport, nurse cell to oocyte (GO:0007303);Biological Process: imaginal disc-derived wing morphogenesis (GO:…	FBpp0180423	Molecular Function: dephospho-CoA kinase activity (GO:0004140);Molecular Function: pantetheine-phosphate adenylyltransferase activity (GO:0004595);Molecular Function: ATP binding (GO:0005524);Biological Process: ovarian follicle cell migration (GO:0007297);Biological Process: cytoplasmic transport, nurse cell to oocyte (GO:0007303);Biological Process: imaginal disc-derived wing morphogenesis (GO:…	LLOTMP005316-PA	Molecular Function: alcohol dehydrogenase (NAD) activity (GO:0004022);Biological Process: ethanol oxidation (GO:0006069);Molecular Function: zinc ion binding (GO:0008270);Molecular Function: S-(hydroxymethyl)glutathione dehydrogenase activity (GO:0051903);	PPATMP005169-PA	Biological Process: phosphate-containing compound metabolic process (GO:0006796);Biological Process: ovarian follicle cell migration (GO:0007297);Biological Process: cytoplasmic transport, nurse cell to oocyte (GO:0007303);Biological Process: imaginal disc-derived wing morphogenesis (GO:0007476);Biological Process: biosynthetic process (GO:0009058);Molecular Function: kinase activity (GO:0016301)…	Mdes001410-RA	Biological Process: metabolic process (GO:0008152);Molecular Function: transferase activity (GO:0016740);
	EOG7TBPJ3	AAEL004859-PA	Molecular Function: nucleic acid binding (GO:0003676);Molecular Function: ATP binding (GO:0005524);Molecular Function: ATP-dependent helicase activity (GO:0008026);	AGAP006599-PA	Molecular Function: nucleic acid binding (GO:0003676);Molecular Function: ATP binding (GO:0005524);Molecular Function: ATP-dependent helicase activity (GO:0008026);	CPIJ013504-PA	Molecular Function: nucleic acid binding (GO:0003676);Molecular Function: ATP binding (GO:0005524);Molecular Function: ATP-dependent helicase activity (GO:0008026);	FBpp0085367	Cellular Component: chromatin (GO:0000785);Molecular Function: chromatin binding (GO:0003682);Molecular Function: RNA helicase activity (GO:0003724);Molecular Function: double-stranded RNA binding (GO:0003725);Molecular Function: ATP binding (GO:0005524);Cellular Component: DNA-directed RNA polymerase II, core complex (GO:0005665);Cellular Component: polytene chromosome (GO:0005700);Cellular Comp…	FBpp0181895	Cellular Component: chromatin (GO:0000785);Molecular Function: chromatin binding (GO:0003682);Molecular Function: RNA helicase activity (GO:0003724);Molecular Function: double-stranded RNA binding (GO:0003725);Molecular Function: ATP binding (GO:0005524);Cellular Component: DNA-directed RNA polymerase II, core complex (GO:0005665);Cellular Component: polytene chromosome (GO:0005700);Cellular Comp…	LLOTMP006942-PA	Cellular Component: chromatin (GO:0000785);Molecular Function: chromatin binding (GO:0003682);Molecular Function: RNA helicase activity (GO:0003724);Molecular Function: double-stranded RNA binding (GO:0003725);Molecular Function: ATP binding (GO:0005524);Cellular Component: DNA-directed RNA polymerase II, core complex (GO:0005665);Cellular Component: polytene chromosome (GO:0005700);Cellular Comp…	PPATMP003440-PA	Molecular Function: nucleic acid binding (GO:0003676);Molecular Function: ATP binding (GO:0005524);Biological Process: ATP catabolic process (GO:0006200);Molecular Function: ATP-dependent helicase activity (GO:0008026);	Mdes001595-RA	Molecular Function: nucleic acid binding (GO:0003676);Molecular Function: ATP binding (GO:0005524);Molecular Function: ATP-dependent helicase activity (GO:0008026);
	EOG7GZ0TK	AAEL008509-PA	Molecular Function: nucleic acid binding (GO:0003676);Molecular Function: alanine-tRNA ligase activity (GO:0004813);Molecular Function: ATP binding (GO:0005524);Cellular Component: cytoplasm (GO:0005737);Biological Process: alanyl-tRNA aminoacylation (GO:0006419);	AGAP006997-PA	Molecular Function: nucleic acid binding (GO:0003676);Molecular Function: alanine-tRNA ligase activity (GO:0004813);Molecular Function: ATP binding (GO:0005524);Cellular Component: cytoplasm (GO:0005737);Biological Process: alanyl-tRNA aminoacylation (GO:0006419);	CPIJ009960-PA	Molecular Function: nucleic acid binding (GO:0003676);Molecular Function: alanine-tRNA ligase activity (GO:0004813);Molecular Function: ATP binding (GO:0005524);Cellular Component: cytoplasm (GO:0005737);Biological Process: alanyl-tRNA aminoacylation (GO:0006419);	FBpp0076871	Molecular Function: nucleic acid binding (GO:0003676);Molecular Function: alanine-tRNA ligase activity (GO:0004813);Molecular Function: ATP binding (GO:0005524);Cellular Component: mitochondrion (GO:0005739);Biological Process: alanyl-tRNA aminoacylation (GO:0006419);	FBpp0186726	Molecular Function: nucleic acid binding (GO:0003676);Molecular Function: alanine-tRNA ligase activity (GO:0004813);Molecular Function: ATP binding (GO:0005524);Cellular Component: mitochondrion (GO:0005739);Biological Process: alanyl-tRNA aminoacylation (GO:0006419);	LLOTMP005692-PA	Molecular Function: ligase activity, forming aminoacyl-tRNA and related compounds (GO:0016876);	PPATMP002241-PA	Molecular Function: aminoacyl-tRNA ligase activity (GO:0004812);Cellular Component: cytoplasm (GO:0005737);Biological Process: tRNA aminoacylation (GO:0043039);Molecular Function: organic cyclic compound binding (GO:0097159);Molecular Function: heterocyclic compound binding (GO:1901363);	Mdes001615-RA	Molecular Function: ligase activity, forming aminoacyl-tRNA and related compounds (GO:0016876);
	EOG78WX7T	AAEL012999-PA	Biological Process: activation of MAPKK activity (GO:0000186);Molecular Function: MAP kinase kinase kinase activity (GO:0004709);Molecular Function: protein tyrosine kinase activity (GO:0004713);Molecular Function: ATP binding (GO:0005524);	AGAP002710-PA	Biological Process: activation of MAPKK activity (GO:0000186);Molecular Function: MAP kinase kinase kinase activity (GO:0004709);Molecular Function: protein tyrosine kinase activity (GO:0004713);Molecular Function: ATP binding (GO:0005524);	CPIJ002878-PA	Biological Process: activation of MAPKK activity (GO:0000186);Molecular Function: MAP kinase kinase kinase activity (GO:0004709);Molecular Function: protein tyrosine kinase activity (GO:0004713);Molecular Function: ATP binding (GO:0005524);	FBpp0292850	Molecular Function: JUN kinase kinase kinase activity (GO:0004706);Molecular Function: protein serine/threonine/tyrosine kinase activity (GO:0004712);Molecular Function: ATP binding (GO:0005524);Biological Process: activation of JNKK activity (GO:0007256);Biological Process: activation of JUN kinase activity (GO:0007257);Biological Process: dorsal closure, elongation of leading edge cells (GO:000…	FBpp0184292	Molecular Function: JUN kinase kinase kinase activity (GO:0004706);Molecular Function: protein serine/threonine/tyrosine kinase activity (GO:0004712);Molecular Function: ATP binding (GO:0005524);Biological Process: activation of JNKK activity (GO:0007256);Biological Process: activation of JUN kinase activity (GO:0007257);Biological Process: dorsal closure, elongation of leading edge cells (GO:000…	LLOTMP002365-PA	Biological Process: activation of MAPKK activity (GO:0000186);Molecular Function: MAP kinase kinase kinase activity (GO:0004709);Molecular Function: protein tyrosine kinase activity (GO:0004713);Molecular Function: ATP binding (GO:0005524);	PPATMP001629-PA	Biological Process: activation of MAPKK activity (GO:0000186);Molecular Function: MAP kinase kinase kinase activity (GO:0004709);Molecular Function: protein tyrosine kinase activity (GO:0004713);Molecular Function: ATP binding (GO:0005524);	Mdes001803-RA	Biological Process: MAPK cascade (GO:0000165);Molecular Function: nucleotide binding (GO:0000166);Molecular Function: protein serine/threonine kinase activity (GO:0004674);Biological Process: protein phosphorylation (GO:0006468);
	EOG7ZQ028	AAEL000434-PA	Molecular Function: ATP binding (GO:0005524);Cellular Component: mitochondrial inner membrane (GO:0005743);Cellular Component: plasma membrane (GO:0005886);Biological Process: ATP catabolic process (GO:0006200);Biological Process: heme biosynthetic process (GO:0006783);Biological Process: mitochondrial transport (GO:0006839);Molecular Function: xenobiotic-transporting ATPase activity (GO:0008559)…	AGAP002717-PA	Molecular Function: ATP binding (GO:0005524);Cellular Component: mitochondrial inner membrane (GO:0005743);Cellular Component: plasma membrane (GO:0005886);Biological Process: ATP catabolic process (GO:0006200);Biological Process: heme biosynthetic process (GO:0006783);Biological Process: mitochondrial transport (GO:0006839);Molecular Function: xenobiotic-transporting ATPase activity (GO:0008559)…	CPIJ002868-PA	Molecular Function: ATP binding (GO:0005524);Cellular Component: mitochondrial inner membrane (GO:0005743);Cellular Component: plasma membrane (GO:0005886);Biological Process: ATP catabolic process (GO:0006200);Biological Process: heme biosynthetic process (GO:0006783);Biological Process: mitochondrial transport (GO:0006839);Molecular Function: xenobiotic-transporting ATPase activity (GO:0008559)…	FBpp0070078	Molecular Function: ATP binding (GO:0005524);Cellular Component: mitochondrial inner membrane (GO:0005743);Cellular Component: plasma membrane (GO:0005886);Biological Process: ATP catabolic process (GO:0006200);Biological Process: heme biosynthetic process (GO:0006783);Biological Process: mitochondrial transport (GO:0006839);Molecular Function: xenobiotic-transporting ATPase activity (GO:0008559)…	FBpp0184491	Molecular Function: ATP binding (GO:0005524);Cellular Component: mitochondrial inner membrane (GO:0005743);Cellular Component: plasma membrane (GO:0005886);Biological Process: ATP catabolic process (GO:0006200);Biological Process: heme biosynthetic process (GO:0006783);Biological Process: mitochondrial transport (GO:0006839);Molecular Function: xenobiotic-transporting ATPase activity (GO:0008559)…	LLOTMP009885-PA	Molecular Function: ATP binding (GO:0005524);Cellular Component: mitochondrial inner membrane (GO:0005743);Cellular Component: plasma membrane (GO:0005886);Biological Process: ATP catabolic process (GO:0006200);Biological Process: heme biosynthetic process (GO:0006783);Biological Process: mitochondrial transport (GO:0006839);Molecular Function: xenobiotic-transporting ATPase activity (GO:0008559)…	PPATMP001634-PA	Molecular Function: ATP binding (GO:0005524);Cellular Component: mitochondrial inner membrane (GO:0005743);Cellular Component: plasma membrane (GO:0005886);Biological Process: ATP catabolic process (GO:0006200);Biological Process: heme biosynthetic process (GO:0006783);Biological Process: mitochondrial transport (GO:0006839);Molecular Function: xenobiotic-transporting ATPase activity (GO:0008559)…	Mdes001811-RA	Molecular Function: nucleotide binding (GO:0000166);Cellular Component: mitochondrial inner membrane (GO:0005743);Cellular Component: plasma membrane (GO:0005886);Biological Process: heme biosynthetic process (GO:0006783);Biological Process: mitochondrial transport (GO:0006839);Molecular Function: xenobiotic-transporting ATPase activity (GO:0008559);Molecular Function: oligopeptide-transporting A…
	EOG73NSKK	AAEL005728-PA	Molecular Function: glycine-tRNA ligase activity (GO:0004820);Molecular Function: ATP binding (GO:0005524);Cellular Component: mitochondrion (GO:0005739);Biological Process: glycyl-tRNA aminoacylation (GO:0006426);Biological Process: dendrite morphogenesis (GO:0048813);	AGAP008604-PC	Molecular Function: glycine-tRNA ligase activity (GO:0004820);Molecular Function: ATP binding (GO:0005524);Cellular Component: cytoplasm (GO:0005737);Biological Process: glycyl-tRNA aminoacylation (GO:0006426);	CPIJ801789-PA	Molecular Function: glycine-tRNA ligase activity (GO:0004820);Molecular Function: ATP binding (GO:0005524);Cellular Component: mitochondrion (GO:0005739);Biological Process: glycyl-tRNA aminoacylation (GO:0006426);Biological Process: dendrite morphogenesis (GO:0048813);	FBpp0075386	Molecular Function: glycine-tRNA ligase activity (GO:0004820);Molecular Function: ATP binding (GO:0005524);Cellular Component: mitochondrion (GO:0005739);Biological Process: glycyl-tRNA aminoacylation (GO:0006426);Biological Process: dendrite morphogenesis (GO:0048813);	FBpp0188824	Molecular Function: glycine-tRNA ligase activity (GO:0004820);Molecular Function: ATP binding (GO:0005524);Cellular Component: mitochondrion (GO:0005739);Biological Process: glycyl-tRNA aminoacylation (GO:0006426);Biological Process: dendrite morphogenesis (GO:0048813);	LLOTMP010108-PA	Molecular Function: glycine-tRNA ligase activity (GO:0004820);Molecular Function: ATP binding (GO:0005524);Cellular Component: cytoplasm (GO:0005737);Biological Process: glycyl-tRNA aminoacylation (GO:0006426);	PPATMP001900-PA	Molecular Function: glycine-tRNA ligase activity (GO:0004820);Molecular Function: ATP binding (GO:0005524);Cellular Component: mitochondrion (GO:0005739);Biological Process: glycyl-tRNA aminoacylation (GO:0006426);Biological Process: dendrite morphogenesis (GO:0048813);	Mdes002411-RA	Molecular Function: glycine-tRNA ligase activity (GO:0004820);Molecular Function: ATP binding (GO:0005524);Cellular Component: cytoplasm (GO:0005737);Biological Process: glycyl-tRNA aminoacylation (GO:0006426);
	EOG7P3881	AAEL013182-PA	Molecular Function: nucleic acid binding (GO:0003676);Molecular Function: ATP binding (GO:0005524);Molecular Function: ATP-dependent helicase activity (GO:0008026);Molecular Function: metal ion binding (GO:0046872);	AGAP002223-PA	Molecular Function: nucleic acid binding (GO:0003676);Molecular Function: ATP binding (GO:0005524);Molecular Function: ATP-dependent helicase activity (GO:0008026);Molecular Function: metal ion binding (GO:0046872);	CPIJ001988-PA	Molecular Function: nucleic acid binding (GO:0003676);Molecular Function: ATP binding (GO:0005524);Molecular Function: ATP-dependent helicase activity (GO:0008026);Molecular Function: metal ion binding (GO:0046872);	FBpp0073259	Molecular Function: nucleic acid binding (GO:0003676);Molecular Function: ATP binding (GO:0005524);Biological Process: ATP catabolic process (GO:0006200);Molecular Function: ATP-dependent helicase activity (GO:0008026);Molecular Function: metal ion binding (GO:0046872);	FBpp0184317	Molecular Function: nucleic acid binding (GO:0003676);Molecular Function: ATP binding (GO:0005524);Biological Process: ATP catabolic process (GO:0006200);Molecular Function: ATP-dependent helicase activity (GO:0008026);Molecular Function: metal ion binding (GO:0046872);	LLOTMP006761-PA	Molecular Function: helicase activity (GO:0004386);Molecular Function: ATPase activity (GO:0016887);Molecular Function: organic cyclic compound binding (GO:0097159);Molecular Function: heterocyclic compound binding (GO:1901363);	PPATMP007351-PA	Molecular Function: nucleic acid binding (GO:0003676);Molecular Function: ATP binding (GO:0005524);Biological Process: ATP catabolic process (GO:0006200);Molecular Function: ATP-dependent helicase activity (GO:0008026);Molecular Function: metal ion binding (GO:0046872);	Mdes002438-RA	Molecular Function: nucleotide binding (GO:0000166);Molecular Function: ATP-dependent helicase activity (GO:0008026);Molecular Function: ion binding (GO:0043167);
	EOG7C0689	AAEL004227-PA	Molecular Function: motor activity (GO:0003774);Molecular Function: actin binding (GO:0003779);Molecular Function: ATP binding (GO:0005524);Cellular Component: myosin complex (GO:0016459);	AGAP000776-PA	Molecular Function: motor activity (GO:0003774);Molecular Function: actin binding (GO:0003779);Molecular Function: ATP binding (GO:0005524);Cellular Component: myosin complex (GO:0016459);	CPIJ015769-PA	Molecular Function: motor activity (GO:0003774);Molecular Function: actin binding (GO:0003779);Molecular Function: ATP binding (GO:0005524);Cellular Component: myosin complex (GO:0016459);	FBpp0290582	Molecular Function: motor activity (GO:0003774);Molecular Function: calmodulin binding (GO:0005516);Molecular Function: ATP binding (GO:0005524);Cellular Component: microtubule associated complex (GO:0005875);Cellular Component: cell cortex (GO:0005938);Biological Process: nucleus organization (GO:0006997);Biological Process: actin filament organization (GO:0007015);Biological Process: spindle or…	FBpp0188287	Molecular Function: motor activity (GO:0003774);Molecular Function: calmodulin binding (GO:0005516);Molecular Function: ATP binding (GO:0005524);Cellular Component: microtubule associated complex (GO:0005875);Cellular Component: cell cortex (GO:0005938);Biological Process: nucleus organization (GO:0006997);Biological Process: actin filament organization (GO:0007015);Biological Process: spindle or…	LLOTMP004449-PA	Molecular Function: motor activity (GO:0003774);Molecular Function: calmodulin binding (GO:0005516);Molecular Function: ATP binding (GO:0005524);Cellular Component: microtubule associated complex (GO:0005875);Cellular Component: cell cortex (GO:0005938);Biological Process: nucleus organization (GO:0006997);Biological Process: actin filament organization (GO:0007015);Biological Process: spindle or…	PPATMP010960-PA	Molecular Function: motor activity (GO:0003774);Molecular Function: calmodulin binding (GO:0005516);Molecular Function: ATP binding (GO:0005524);Cellular Component: microtubule associated complex (GO:0005875);Cellular Component: cell cortex (GO:0005938);Biological Process: nucleus organization (GO:0006997);Biological Process: actin filament organization (GO:0007015);Biological Process: spindle or…	Mdes002781-RA	Molecular Function: motor activity (GO:0003774);Molecular Function: actin binding (GO:0003779);Molecular Function: ATP binding (GO:0005524);Cellular Component: myosin complex (GO:0016459);
	EOG70PPDJ	AAEL009080-PB	Biological Process: MAPK import into nucleus (GO:0000189);Cellular Component: nuclear chromatin (GO:0000790);Molecular Function: ATP binding (GO:0005524);Cellular Component: nuclear pore (GO:0005643);Cellular Component: polytene chromosome (GO:0005700);Cellular Component: cell cortex (GO:0005938);Biological Process: epidermal growth factor receptor signaling pathway (GO:0007173);Biological Proces…	AGAP007299-PA	Biological Process: MAPK import into nucleus (GO:0000189);Cellular Component: nuclear chromatin (GO:0000790);Molecular Function: ATP binding (GO:0005524);Cellular Component: nuclear pore (GO:0005643);Cellular Component: polytene chromosome (GO:0005700);Cellular Component: cell cortex (GO:0005938);Biological Process: epidermal growth factor receptor signaling pathway (GO:0007173);Biological Proces…	CPIJ002096-PA	Biological Process: MAPK import into nucleus (GO:0000189);Cellular Component: nuclear chromatin (GO:0000790);Molecular Function: ATP binding (GO:0005524);Cellular Component: nuclear pore (GO:0005643);Cellular Component: polytene chromosome (GO:0005700);Cellular Component: cell cortex (GO:0005938);Biological Process: epidermal growth factor receptor signaling pathway (GO:0007173);Biological Proces…	FBpp0076408	Biological Process: MAPK import into nucleus (GO:0000189);Cellular Component: nuclear chromatin (GO:0000790);Molecular Function: ATP binding (GO:0005524);Cellular Component: nuclear pore (GO:0005643);Cellular Component: polytene chromosome (GO:0005700);Cellular Component: cell cortex (GO:0005938);Biological Process: epidermal growth factor receptor signaling pathway (GO:0007173);Biological Proces…	FBpp0186715	Biological Process: MAPK import into nucleus (GO:0000189);Cellular Component: nuclear chromatin (GO:0000790);Molecular Function: ATP binding (GO:0005524);Cellular Component: nuclear pore (GO:0005643);Cellular Component: polytene chromosome (GO:0005700);Cellular Component: cell cortex (GO:0005938);Biological Process: epidermal growth factor receptor signaling pathway (GO:0007173);Biological Proces…	LLOTMP004230-PA	Biological Process: MAPK import into nucleus (GO:0000189);Cellular Component: nuclear chromatin (GO:0000790);Molecular Function: ATP binding (GO:0005524);Cellular Component: nuclear pore (GO:0005643);Cellular Component: polytene chromosome (GO:0005700);Cellular Component: cell cortex (GO:0005938);Biological Process: epidermal growth factor receptor signaling pathway (GO:0007173);Biological Proces…	PPATMP009533-PA	Biological Process: MAPK import into nucleus (GO:0000189);Cellular Component: nuclear chromatin (GO:0000790);Cellular Component: nuclear pore (GO:0005643);Cellular Component: polytene chromosome (GO:0005700);Cellular Component: cell cortex (GO:0005938);Biological Process: epidermal growth factor receptor signaling pathway (GO:0007173);Biological Process: imaginal disc-derived wing vein specificat…	Mdes002829-RA	Biological Process: MAPK import into nucleus (GO:0000189);Cellular Component: nuclear chromatin (GO:0000790);Cellular Component: nuclear pore (GO:0005643);Cellular Component: polytene chromosome (GO:0005700);Cellular Component: cell cortex (GO:0005938);Biological Process: epidermal growth factor receptor signaling pathway (GO:0007173);Biological Process: imaginal disc-derived wing vein specificat…
	EOG77X6VM	AAEL007823-PA	Molecular Function: nucleic acid binding (GO:0003676);	AGAP008862-PA	Molecular Function: nucleic acid binding (GO:0003676);	CPIJ005275-PA	Molecular Function: piRNA binding (GO:0034584);Biological Process: posttranscriptional gene silencing by RNA (GO:0035194);Cellular Component: P granule (GO:0043186);Biological Process: positive regulation of nuclear-transcribed mRNA poly(A) tail shortening (GO:0060213);	FBpp0289158	Molecular Function: piRNA binding (GO:0034584);Biological Process: posttranscriptional gene silencing by RNA (GO:0035194);Cellular Component: P granule (GO:0043186);Biological Process: positive regulation of nuclear-transcribed mRNA poly(A) tail shortening (GO:0060213);	FBpp0184776	Molecular Function: piRNA binding (GO:0034584);Biological Process: posttranscriptional gene silencing by RNA (GO:0035194);Cellular Component: P granule (GO:0043186);Biological Process: positive regulation of nuclear-transcribed mRNA poly(A) tail shortening (GO:0060213);	LLOTMP007793-PA	Molecular Function: endopeptidase activity (GO:0004175);Molecular Function: cGMP-dependent protein kinase activity (GO:0004692);Molecular Function: ATP binding (GO:0005524);Cellular Component: plasma membrane (GO:0005886);Biological Process: protein phosphorylation (GO:0006468);Biological Process: cellular response to DNA damage stimulus (GO:0006974);Biological Process: chromosome segregation (GO…	PPATMP005870-PA	--	Mdes002972-RA	--
	EOG7N99BV	AAEL004110-PA	Molecular Function: protein serine/threonine kinase activity (GO:0004674);Molecular Function: ATP binding (GO:0005524);Cellular Component: nucleus (GO:0005634);Biological Process: protein phosphorylation (GO:0006468);Biological Process: cell adhesion (GO:0007155);Biological Process: regulation of cell shape (GO:0008360);Biological Process: regulation of cell cycle (GO:0051726);	AGAP011055-PA	Molecular Function: protein serine/threonine kinase activity (GO:0004674);Molecular Function: ATP binding (GO:0005524);Cellular Component: nucleus (GO:0005634);Biological Process: protein phosphorylation (GO:0006468);Biological Process: cell adhesion (GO:0007155);Biological Process: regulation of cell shape (GO:0008360);Biological Process: regulation of cell cycle (GO:0051726);	CPIJ003403-PA	Molecular Function: protein serine/threonine kinase activity (GO:0004674);Molecular Function: ATP binding (GO:0005524);Biological Process: protein phosphorylation (GO:0006468);Biological Process: cell cycle (GO:0007049);Biological Process: cell adhesion (GO:0007155);Biological Process: regulation of cell shape (GO:0008360);	FBpp0077905	Molecular Function: protein serine/threonine kinase activity (GO:0004674);Molecular Function: ATP binding (GO:0005524);Cellular Component: nucleus (GO:0005634);Biological Process: protein phosphorylation (GO:0006468);Biological Process: cell adhesion (GO:0007155);Biological Process: regulation of cell shape (GO:0008360);Biological Process: regulation of cell cycle (GO:0051726);	FBpp0176918	Molecular Function: protein serine/threonine kinase activity (GO:0004674);Molecular Function: ATP binding (GO:0005524);Cellular Component: nucleus (GO:0005634);Biological Process: protein phosphorylation (GO:0006468);Biological Process: cell adhesion (GO:0007155);Biological Process: regulation of cell shape (GO:0008360);Biological Process: regulation of cell cycle (GO:0051726);	LLOTMP001251-PA	Molecular Function: protein serine/threonine kinase activity (GO:0004674);Molecular Function: ATP binding (GO:0005524);Biological Process: protein phosphorylation (GO:0006468);Biological Process: cell cycle (GO:0007049);Biological Process: cell adhesion (GO:0007155);Biological Process: regulation of cell shape (GO:0008360);	PPATMP001985-PA	Molecular Function: protein serine/threonine kinase activity (GO:0004674);Cellular Component: nucleus (GO:0005634);Biological Process: protein phosphorylation (GO:0006468);Biological Process: cell adhesion (GO:0007155);Biological Process: regulation of cell shape (GO:0008360);Biological Process: regulation of cell cycle (GO:0051726);	Mdes003062-RA	Molecular Function: protein serine/threonine kinase activity (GO:0004674);Molecular Function: ATP binding (GO:0005524);Cellular Component: nucleus (GO:0005634);Biological Process: protein phosphorylation (GO:0006468);Biological Process: cell adhesion (GO:0007155);Biological Process: regulation of cell shape (GO:0008360);Biological Process: regulation of cell cycle (GO:0051726);
	EOG7C0688	AAEL006307-PA	Cellular Component: astral microtubule (GO:0000235);Cellular Component: pericentriolar material (GO:0000242);Biological Process: cell morphogenesis (GO:0000902);Cellular Component: spindle pole (GO:0000922);Molecular Function: acetyl-CoA carboxylase activity (GO:0003989);Molecular Function: biotin carboxylase activity (GO:0004075);Molecular Function: ATP binding (GO:0005524);Cellular Component: l…	AGAP005175-PA	Cellular Component: astral microtubule (GO:0000235);Cellular Component: pericentriolar material (GO:0000242);Biological Process: cell morphogenesis (GO:0000902);Cellular Component: spindle pole (GO:0000922);Molecular Function: acetyl-CoA carboxylase activity (GO:0003989);Molecular Function: biotin carboxylase activity (GO:0004075);Molecular Function: ATP binding (GO:0005524);Cellular Component: l…	CPIJ005524-PA	Cellular Component: astral microtubule (GO:0000235);Cellular Component: pericentriolar material (GO:0000242);Biological Process: cell morphogenesis (GO:0000902);Cellular Component: spindle pole (GO:0000922);Molecular Function: acetyl-CoA carboxylase activity (GO:0003989);Molecular Function: biotin carboxylase activity (GO:0004075);Molecular Function: ATP binding (GO:0005524);Cellular Component: l…	FBpp0087947	Cellular Component: astral microtubule (GO:0000235);Cellular Component: pericentriolar material (GO:0000242);Biological Process: cell morphogenesis (GO:0000902);Cellular Component: spindle pole (GO:0000922);Molecular Function: acetyl-CoA carboxylase activity (GO:0003989);Molecular Function: biotin carboxylase activity (GO:0004075);Molecular Function: ATP binding (GO:0005524);Cellular Component: l…	FBpp0174712	Cellular Component: astral microtubule (GO:0000235);Cellular Component: pericentriolar material (GO:0000242);Biological Process: cell morphogenesis (GO:0000902);Cellular Component: spindle pole (GO:0000922);Molecular Function: acetyl-CoA carboxylase activity (GO:0003989);Molecular Function: biotin carboxylase activity (GO:0004075);Molecular Function: ATP binding (GO:0005524);Cellular Component: l…	LLOTMP008301-PA	Cellular Component: astral microtubule (GO:0000235);Cellular Component: pericentriolar material (GO:0000242);Biological Process: cell morphogenesis (GO:0000902);Cellular Component: spindle pole (GO:0000922);Molecular Function: acetyl-CoA carboxylase activity (GO:0003989);Molecular Function: biotin carboxylase activity (GO:0004075);Molecular Function: ATP binding (GO:0005524);Cellular Component: l…	PPATMP002751-PA	Cellular Component: astral microtubule (GO:0000235);Cellular Component: pericentriolar material (GO:0000242);Biological Process: cell morphogenesis (GO:0000902);Cellular Component: spindle pole (GO:0000922);Molecular Function: acetyl-CoA carboxylase activity (GO:0003989);Molecular Function: biotin carboxylase activity (GO:0004075);Molecular Function: ATP binding (GO:0005524);Cellular Component: l…	Mdes003162-RA	Cellular Component: astral microtubule (GO:0000235);Cellular Component: pericentriolar material (GO:0000242);Biological Process: cell morphogenesis (GO:0000902);Cellular Component: spindle pole (GO:0000922);Molecular Function: acetyl-CoA carboxylase activity (GO:0003989);Molecular Function: biotin carboxylase activity (GO:0004075);Molecular Function: ATP binding (GO:0005524);Cellular Component: l…
	EOG7ZDCBG	AAEL009424-PA	Molecular Function: protein serine/threonine kinase activity (GO:0004674);Molecular Function: protein tyrosine kinase activity (GO:0004713);Molecular Function: ATP binding (GO:0005524);Biological Process: protein phosphorylation (GO:0006468);	AGAP009993-PA	Molecular Function: protein serine/threonine kinase activity (GO:0004674);Molecular Function: protein tyrosine kinase activity (GO:0004713);Molecular Function: ATP binding (GO:0005524);Biological Process: protein phosphorylation (GO:0006468);	CPIJ801957-PA	Molecular Function: protein serine/threonine kinase activity (GO:0004674);Molecular Function: protein tyrosine kinase activity (GO:0004713);Molecular Function: ATP binding (GO:0005524);Biological Process: protein phosphorylation (GO:0006468);	FBpp0077081	Molecular Function: protein serine/threonine kinase activity (GO:0004674);Molecular Function: ATP binding (GO:0005524);Biological Process: protein phosphorylation (GO:0006468);	FBpp0182747	Molecular Function: protein serine/threonine kinase activity (GO:0004674);Molecular Function: ATP binding (GO:0005524);Biological Process: protein phosphorylation (GO:0006468);	LLOTMP008098-PA	Molecular Function: protein kinase activity (GO:0004672);Biological Process: metabolic process (GO:0008152);	PPATMP002817-PA	Molecular Function: protein kinase activity (GO:0004672);Biological Process: metabolic process (GO:0008152);	Mdes003571-RB	Molecular Function: protein kinase activity (GO:0004672);
	EOG76J1HM	AAEL002913-PA	Molecular Function: ATP binding (GO:0005524);Cellular Component: integral component of peroxisomal membrane (GO:0005779);Biological Process: ATP catabolic process (GO:0006200);Biological Process: peroxisome organization (GO:0007031);Molecular Function: ATPase activity, coupled to transmembrane movement of substances (GO:0042626);Cellular Component: ATP-binding cassette (ABC) transporter complex (…	AGAP000440-PA	Molecular Function: ATP binding (GO:0005524);Cellular Component: integral component of peroxisomal membrane (GO:0005779);Biological Process: ATP catabolic process (GO:0006200);Biological Process: peroxisome organization (GO:0007031);Molecular Function: ATPase activity, coupled to transmembrane movement of substances (GO:0042626);Cellular Component: ATP-binding cassette (ABC) transporter complex (…	CPIJ016097-PA	Molecular Function: ATP binding (GO:0005524);Cellular Component: integral component of peroxisomal membrane (GO:0005779);Biological Process: ATP catabolic process (GO:0006200);Biological Process: peroxisome organization (GO:0007031);Molecular Function: ATPase activity, coupled to transmembrane movement of substances (GO:0042626);Cellular Component: ATP-binding cassette (ABC) transporter complex (…	FBpp0074564	Molecular Function: ATP binding (GO:0005524);Cellular Component: integral component of peroxisomal membrane (GO:0005779);Biological Process: ATP catabolic process (GO:0006200);Biological Process: peroxisome organization (GO:0007031);Molecular Function: ATPase activity, coupled to transmembrane movement of substances (GO:0042626);Cellular Component: ATP-binding cassette (ABC) transporter complex (…	FBpp0177172	Molecular Function: ATP binding (GO:0005524);Cellular Component: integral component of peroxisomal membrane (GO:0005779);Biological Process: ATP catabolic process (GO:0006200);Biological Process: peroxisome organization (GO:0007031);Molecular Function: ATPase activity, coupled to transmembrane movement of substances (GO:0042626);Cellular Component: ATP-binding cassette (ABC) transporter complex (…	LLOTMP003872-PA	Molecular Function: ATP binding (GO:0005524);Cellular Component: integral component of peroxisomal membrane (GO:0005779);Biological Process: ATP catabolic process (GO:0006200);Biological Process: peroxisome organization (GO:0007031);Molecular Function: ATPase activity, coupled to transmembrane movement of substances (GO:0042626);Cellular Component: ATP-binding cassette (ABC) transporter complex (…	PPATMP001615-PA	Molecular Function: ATP binding (GO:0005524);Cellular Component: integral component of peroxisomal membrane (GO:0005779);Biological Process: ATP catabolic process (GO:0006200);Biological Process: peroxisome organization (GO:0007031);Molecular Function: ATPase activity, coupled to transmembrane movement of substances (GO:0042626);Cellular Component: ATP-binding cassette (ABC) transporter complex (…	Mdes003618-RA	Molecular Function: ATP binding (GO:0005524);Cellular Component: integral component of peroxisomal membrane (GO:0005779);Biological Process: ATP catabolic process (GO:0006200);Biological Process: peroxisome organization (GO:0007031);Molecular Function: ATPase activity, coupled to transmembrane movement of substances (GO:0042626);Cellular Component: ATP-binding cassette (ABC) transporter complex (…
	EOG70KT5N	AAEL012631-PA	Molecular Function: motor activity (GO:0003774);Molecular Function: actin binding (GO:0003779);Molecular Function: ATP binding (GO:0005524);Cellular Component: cell cortex (GO:0005938);Biological Process: mesoderm development (GO:0007498);Cellular Component: myosin complex (GO:0016459);Molecular Function: ATPase activity, coupled (GO:0042623);Biological Process: imaginal disc-derived male genital…	AGAP010160-PA	Molecular Function: motor activity (GO:0003774);Molecular Function: actin binding (GO:0003779);Molecular Function: ATP binding (GO:0005524);Cellular Component: cell cortex (GO:0005938);Biological Process: mesoderm development (GO:0007498);Cellular Component: myosin complex (GO:0016459);Molecular Function: ATPase activity, coupled (GO:0042623);Biological Process: imaginal disc-derived male genital…	CPIJ005615-PA	Molecular Function: motor activity (GO:0003774);Molecular Function: actin binding (GO:0003779);Molecular Function: ATP binding (GO:0005524);Cellular Component: cell cortex (GO:0005938);Biological Process: mesoderm development (GO:0007498);Cellular Component: myosin complex (GO:0016459);Molecular Function: ATPase activity, coupled (GO:0042623);Biological Process: imaginal disc-derived male genital…	FBpp0079625	Molecular Function: motor activity (GO:0003774);Molecular Function: actin binding (GO:0003779);Molecular Function: ATP binding (GO:0005524);Cellular Component: cell cortex (GO:0005938);Biological Process: mesoderm development (GO:0007498);Cellular Component: myosin complex (GO:0016459);Molecular Function: ATPase activity, coupled (GO:0042623);Biological Process: imaginal disc-derived male genital…	FBpp0183636	Molecular Function: motor activity (GO:0003774);Molecular Function: actin binding (GO:0003779);Molecular Function: ATP binding (GO:0005524);Cellular Component: cell cortex (GO:0005938);Biological Process: mesoderm development (GO:0007498);Cellular Component: myosin complex (GO:0016459);Molecular Function: ATPase activity, coupled (GO:0042623);Biological Process: imaginal disc-derived male genital…	LLOTMP010051-PA	Molecular Function: motor activity (GO:0003774);Molecular Function: actin binding (GO:0003779);Molecular Function: ATP binding (GO:0005524);Cellular Component: cell cortex (GO:0005938);Biological Process: mesoderm development (GO:0007498);Cellular Component: myosin complex (GO:0016459);Molecular Function: ATPase activity, coupled (GO:0042623);Biological Process: imaginal disc-derived male genital…	PPATMP009622-PA	Molecular Function: motor activity (GO:0003774);Molecular Function: actin binding (GO:0003779);Molecular Function: ATP binding (GO:0005524);Cellular Component: cell cortex (GO:0005938);Biological Process: mesoderm development (GO:0007498);Cellular Component: myosin complex (GO:0016459);Molecular Function: ATPase activity, coupled (GO:0042623);Biological Process: imaginal disc-derived male genital…	Mdes003717-RA	Molecular Function: motor activity (GO:0003774);Molecular Function: actin binding (GO:0003779);Molecular Function: ATP binding (GO:0005524);Cellular Component: cell cortex (GO:0005938);Biological Process: mesoderm development (GO:0007498);Cellular Component: myosin complex (GO:0016459);Molecular Function: ATPase activity, coupled (GO:0042623);Biological Process: imaginal disc-derived male genital…
	EOG7N99BP	AAEL010059-PA	Molecular Function: ATP binding (GO:0005524);Cellular Component: mitochondrion (GO:0005739);Cellular Component: eukaryotic translation initiation factor 3 complex (GO:0005852);Biological Process: ATP catabolic process (GO:0006200);Biological Process: translational initiation (GO:0006413);Molecular Function: ribonuclease inhibitor activity (GO:0008428);Molecular Function: electron carrier activity…	AGAP002182-PA	Molecular Function: ATP binding (GO:0005524);Cellular Component: mitochondrion (GO:0005739);Cellular Component: eukaryotic translation initiation factor 3 complex (GO:0005852);Biological Process: ATP catabolic process (GO:0006200);Biological Process: translational initiation (GO:0006413);Molecular Function: ribonuclease inhibitor activity (GO:0008428);Molecular Function: electron carrier activity…	CPIJ007319-PA	Molecular Function: ATP binding (GO:0005524);Cellular Component: mitochondrion (GO:0005739);Cellular Component: eukaryotic translation initiation factor 3 complex (GO:0005852);Biological Process: ATP catabolic process (GO:0006200);Biological Process: translational initiation (GO:0006413);Molecular Function: ribonuclease inhibitor activity (GO:0008428);Molecular Function: electron carrier activity…	FBpp0076284	Molecular Function: ATP binding (GO:0005524);Cellular Component: mitochondrion (GO:0005739);Cellular Component: eukaryotic translation initiation factor 3 complex (GO:0005852);Biological Process: ATP catabolic process (GO:0006200);Biological Process: translational initiation (GO:0006413);Molecular Function: ribonuclease inhibitor activity (GO:0008428);Molecular Function: electron carrier activity…	FBpp0179152	Molecular Function: ATP binding (GO:0005524);Cellular Component: mitochondrion (GO:0005739);Cellular Component: eukaryotic translation initiation factor 3 complex (GO:0005852);Biological Process: ATP catabolic process (GO:0006200);Biological Process: translational initiation (GO:0006413);Molecular Function: ribonuclease inhibitor activity (GO:0008428);Molecular Function: electron carrier activity…	LLOTMP002294-PA	Molecular Function: ATP binding (GO:0005524);Cellular Component: mitochondrion (GO:0005739);Cellular Component: eukaryotic translation initiation factor 3 complex (GO:0005852);Biological Process: ATP catabolic process (GO:0006200);Biological Process: translational initiation (GO:0006413);Molecular Function: ribonuclease inhibitor activity (GO:0008428);Molecular Function: electron carrier activity…	PPATMP000499-PA	Molecular Function: ATP binding (GO:0005524);Cellular Component: mitochondrion (GO:0005739);Cellular Component: eukaryotic translation initiation factor 3 complex (GO:0005852);Biological Process: ATP catabolic process (GO:0006200);Biological Process: translational initiation (GO:0006413);Molecular Function: ribonuclease inhibitor activity (GO:0008428);Molecular Function: electron carrier activity…	Mdes003736-RA	Molecular Function: ATP binding (GO:0005524);Cellular Component: mitochondrion (GO:0005739);Cellular Component: eukaryotic translation initiation factor 3 complex (GO:0005852);Biological Process: ATP catabolic process (GO:0006200);Biological Process: translational initiation (GO:0006413);Molecular Function: ribonuclease inhibitor activity (GO:0008428);Molecular Function: electron carrier activity…
	EOG7T4Z2P	AAEL003013-PA	Molecular Function: receptor signaling protein serine/threonine kinase activity (GO:0004702);Molecular Function: ATP binding (GO:0005524);Biological Process: activation of JUN kinase activity (GO:0007257);Molecular Function: JUN kinase kinase activity (GO:0008545);Cellular Component: axon (GO:0030424);Biological Process: positive regulation of JNK cascade (GO:0046330);Biological Process: regulati…	AGAP003365-PA	Molecular Function: receptor signaling protein serine/threonine kinase activity (GO:0004702);Molecular Function: ATP binding (GO:0005524);Biological Process: activation of JUN kinase activity (GO:0007257);Molecular Function: JUN kinase kinase activity (GO:0008545);Cellular Component: axon (GO:0030424);Biological Process: positive regulation of JNK cascade (GO:0046330);Biological Process: regulati…	CPIJ010611-PA	Molecular Function: receptor signaling protein serine/threonine kinase activity (GO:0004702);Molecular Function: ATP binding (GO:0005524);Biological Process: activation of JUN kinase activity (GO:0007257);Molecular Function: JUN kinase kinase activity (GO:0008545);Cellular Component: axon (GO:0030424);Biological Process: positive regulation of JNK cascade (GO:0046330);Biological Process: regulati…	FBpp0081378	Molecular Function: receptor signaling protein serine/threonine kinase activity (GO:0004702);Molecular Function: ATP binding (GO:0005524);Biological Process: activation of JUN kinase activity (GO:0007257);Molecular Function: JUN kinase kinase activity (GO:0008545);Cellular Component: axon (GO:0030424);Biological Process: positive regulation of JNK cascade (GO:0046330);Biological Process: regulati…	FBpp0188610	Molecular Function: receptor signaling protein serine/threonine kinase activity (GO:0004702);Molecular Function: ATP binding (GO:0005524);Biological Process: activation of JUN kinase activity (GO:0007257);Molecular Function: JUN kinase kinase activity (GO:0008545);Cellular Component: axon (GO:0030424);Biological Process: positive regulation of JNK cascade (GO:0046330);Biological Process: regulati…	LLOTMP002043-PA	Molecular Function: receptor signaling protein serine/threonine kinase activity (GO:0004702);Molecular Function: ATP binding (GO:0005524);Biological Process: activation of JUN kinase activity (GO:0007257);Molecular Function: JUN kinase kinase activity (GO:0008545);Cellular Component: axon (GO:0030424);Biological Process: positive regulation of JNK cascade (GO:0046330);Biological Process: regulati…	PPATMP006033-PA	Molecular Function: nucleotide binding (GO:0000166);Molecular Function: protein kinase activity (GO:0004672);Biological Process: phosphorylation (GO:0016310);	Mdes003877-RA	Molecular Function: receptor signaling protein serine/threonine kinase activity (GO:0004702);Molecular Function: ATP binding (GO:0005524);Biological Process: activation of JUN kinase activity (GO:0007257);Molecular Function: JUN kinase kinase activity (GO:0008545);Cellular Component: axon (GO:0030424);Biological Process: positive regulation of JNK cascade (GO:0046330);Biological Process: regulati…
	EOG7RRRQ9	AAEL004613-PA	Molecular Function: magnesium ion binding (GO:0000287);Molecular Function: RNA binding (GO:0003723);Molecular Function: phenylalanine-tRNA ligase activity (GO:0004826);Molecular Function: ATP binding (GO:0005524);Biological Process: phenylalanyl-tRNA aminoacylation (GO:0006432);Cellular Component: phenylalanine-tRNA ligase complex (GO:0009328);	AGAP003517-PA	Molecular Function: magnesium ion binding (GO:0000287);Molecular Function: RNA binding (GO:0003723);Molecular Function: phenylalanine-tRNA ligase activity (GO:0004826);Molecular Function: ATP binding (GO:0005524);Biological Process: phenylalanyl-tRNA aminoacylation (GO:0006432);Cellular Component: phenylalanine-tRNA ligase complex (GO:0009328);	CPIJ002714-PA	Molecular Function: magnesium ion binding (GO:0000287);Molecular Function: RNA binding (GO:0003723);Molecular Function: phenylalanine-tRNA ligase activity (GO:0004826);Molecular Function: ATP binding (GO:0005524);Biological Process: phenylalanyl-tRNA aminoacylation (GO:0006432);Cellular Component: phenylalanine-tRNA ligase complex (GO:0009328);	FBpp0084021	Molecular Function: magnesium ion binding (GO:0000287);Molecular Function: RNA binding (GO:0003723);Molecular Function: phenylalanine-tRNA ligase activity (GO:0004826);Molecular Function: ATP binding (GO:0005524);Biological Process: phenylalanyl-tRNA aminoacylation (GO:0006432);Cellular Component: phenylalanine-tRNA ligase complex (GO:0009328);	FBpp0188237	Molecular Function: magnesium ion binding (GO:0000287);Molecular Function: RNA binding (GO:0003723);Molecular Function: phenylalanine-tRNA ligase activity (GO:0004826);Molecular Function: ATP binding (GO:0005524);Biological Process: phenylalanyl-tRNA aminoacylation (GO:0006432);Cellular Component: phenylalanine-tRNA ligase complex (GO:0009328);	LLOTMP007808-PA	Molecular Function: magnesium ion binding (GO:0000287);Molecular Function: RNA binding (GO:0003723);Molecular Function: phenylalanine-tRNA ligase activity (GO:0004826);Molecular Function: ATP binding (GO:0005524);Biological Process: phenylalanyl-tRNA aminoacylation (GO:0006432);Cellular Component: phenylalanine-tRNA ligase complex (GO:0009328);	PPATMP002813-PA	Molecular Function: magnesium ion binding (GO:0000287);Molecular Function: RNA binding (GO:0003723);Molecular Function: phenylalanine-tRNA ligase activity (GO:0004826);Molecular Function: ATP binding (GO:0005524);Biological Process: phenylalanyl-tRNA aminoacylation (GO:0006432);Cellular Component: phenylalanine-tRNA ligase complex (GO:0009328);	Mdes003907-RA	Molecular Function: magnesium ion binding (GO:0000287);Molecular Function: RNA binding (GO:0003723);Molecular Function: phenylalanine-tRNA ligase activity (GO:0004826);Molecular Function: ATP binding (GO:0005524);Biological Process: phenylalanyl-tRNA aminoacylation (GO:0006432);Cellular Component: phenylalanine-tRNA ligase complex (GO:0009328);
	EOG77DVNV	AAEL004319-PA	Molecular Function: transmembrane receptor protein tyrosine kinase activity (GO:0004714);Molecular Function: ATP binding (GO:0005524);Biological Process: protein phosphorylation (GO:0006468);Biological Process: transmembrane receptor protein tyrosine kinase signaling pathway (GO:0007169);Cellular Component: membrane (GO:0016020);Molecular Function: iron-sulfur cluster binding (GO:0051536);	AGAP008819-PA	Biological Process: G2/M transition of mitotic cell cycle (GO:0000086);Biological Process: oenocyte differentiation (GO:0001742);Biological Process: compound eye photoreceptor fate commitment (GO:0001752);Biological Process: heart process (GO:0003015);Molecular Function: protein binding (GO:0005515);Molecular Function: ATP binding (GO:0005524);Cellular Component: integral component of plasma memb…	CPIJ009203-PA	Molecular Function: transmembrane receptor protein tyrosine kinase activity (GO:0004714);Molecular Function: ATP binding (GO:0005524);Biological Process: protein phosphorylation (GO:0006468);Biological Process: transmembrane receptor protein tyrosine kinase signaling pathway (GO:0007169);Cellular Component: membrane (GO:0016020);Molecular Function: iron-sulfur cluster binding (GO:0051536);	FBpp0071571	Biological Process: G2/M transition of mitotic cell cycle (GO:0000086);Biological Process: oenocyte differentiation (GO:0001742);Biological Process: compound eye photoreceptor fate commitment (GO:0001752);Biological Process: heart process (GO:0003015);Molecular Function: ATP binding (GO:0005524);Cellular Component: integral component of plasma membrane (GO:0005887);Biological Process: protein pho…	FBpp0181089	Biological Process: G2/M transition of mitotic cell cycle (GO:0000086);Biological Process: oenocyte differentiation (GO:0001742);Biological Process: compound eye photoreceptor fate commitment (GO:0001752);Biological Process: heart process (GO:0003015);Molecular Function: ATP binding (GO:0005524);Cellular Component: integral component of plasma membrane (GO:0005887);Biological Process: protein pho…	LLOTMP000110-PA	Molecular Function: transmembrane receptor protein tyrosine kinase activity (GO:0004714);Molecular Function: ATP binding (GO:0005524);Biological Process: protein phosphorylation (GO:0006468);Biological Process: transmembrane receptor protein tyrosine kinase signaling pathway (GO:0007169);Cellular Component: membrane (GO:0016020);Molecular Function: iron-sulfur cluster binding (GO:0051536);	PPATMP008904-PA	Molecular Function: transmembrane receptor protein tyrosine kinase activity (GO:0004714);Molecular Function: ATP binding (GO:0005524);Biological Process: protein phosphorylation (GO:0006468);Biological Process: transmembrane receptor protein tyrosine kinase signaling pathway (GO:0007169);Cellular Component: membrane (GO:0016020);Molecular Function: iron-sulfur cluster binding (GO:0051536);	Mdes004000-RA	Molecular Function: nucleotide binding (GO:0000166);Molecular Function: protein tyrosine kinase activity (GO:0004713);Biological Process: phosphorylation (GO:0016310);
	EOG7J79Z5	AAEL002766-PA	Biological Process: negative regulation of transcription from RNA polymerase II promoter (GO:0000122);Molecular Function: RNA polymerase II core promoter sequence-specific DNA binding transcription factor activity (GO:0000983);Molecular Function: RNA polymerase II core promoter proximal region sequence-specific DNA binding transcription factor activity involved in positive regulation of transcrip…	AGAP004057-PA	Biological Process: negative regulation of transcription from RNA polymerase II promoter (GO:0000122);Molecular Function: RNA polymerase II core promoter sequence-specific DNA binding transcription factor activity (GO:0000983);Molecular Function: RNA polymerase II core promoter proximal region sequence-specific DNA binding transcription factor activity involved in positive regulation of transcrip…	CPIJ004047-PA	Biological Process: negative regulation of transcription from RNA polymerase II promoter (GO:0000122);Molecular Function: RNA polymerase II core promoter sequence-specific DNA binding transcription factor activity (GO:0000983);Molecular Function: RNA polymerase II core promoter proximal region sequence-specific DNA binding transcription factor activity involved in positive regulation of transcrip…	FBpp0083132	Biological Process: negative regulation of transcription from RNA polymerase II promoter (GO:0000122);Molecular Function: RNA polymerase II core promoter sequence-specific DNA binding transcription factor activity (GO:0000983);Molecular Function: RNA polymerase II core promoter proximal region sequence-specific DNA binding transcription factor activity involved in positive regulation of transcrip…	FBpp0178022	Biological Process: negative regulation of transcription from RNA polymerase II promoter (GO:0000122);Molecular Function: RNA polymerase II core promoter sequence-specific DNA binding transcription factor activity (GO:0000983);Molecular Function: RNA polymerase II core promoter proximal region sequence-specific DNA binding transcription factor activity involved in positive regulation of transcrip…	LLOTMP002976-PA	Biological Process: negative regulation of transcription from RNA polymerase II promoter (GO:0000122);Molecular Function: nucleotide binding (GO:0000166);Molecular Function: RNA polymerase II core promoter sequence-specific DNA binding transcription factor activity (GO:0000983);Molecular Function: RNA polymerase II core promoter proximal region sequence-specific DNA binding transcription factor a…	PPATMP007842-PA	Biological Process: negative regulation of transcription from RNA polymerase II promoter (GO:0000122);Molecular Function: RNA polymerase II core promoter sequence-specific DNA binding transcription factor activity (GO:0000983);Molecular Function: RNA polymerase II core promoter proximal region sequence-specific DNA binding transcription factor activity involved in positive regulation of transcrip…	Mdes004432-RA	Biological Process: negative regulation of transcription from RNA polymerase II promoter (GO:0000122);Molecular Function: nucleotide binding (GO:0000166);Molecular Function: RNA polymerase II core promoter sequence-specific DNA binding transcription factor activity (GO:0000983);Molecular Function: RNA polymerase II core promoter proximal region sequence-specific DNA binding transcription factor a…
	EOG77MM4Z	AAEL012175-PA	Cellular Component: mitochondrial proton-transporting ATP synthase complex, catalytic core F(1) (GO:0000275);Molecular Function: ATP binding (GO:0005524);Cellular Component: lipid particle (GO:0005811);Cellular Component: microtubule associated complex (GO:0005875);Biological Process: phagocytosis (GO:0006909);Biological Process: spermatid development (GO:0007286);Molecular Function: hydrogen-exp…	AGAP005134-PA	Cellular Component: mitochondrial proton-transporting ATP synthase complex, catalytic core F(1) (GO:0000275);Molecular Function: ATP binding (GO:0005524);Cellular Component: lipid particle (GO:0005811);Cellular Component: microtubule associated complex (GO:0005875);Biological Process: phagocytosis (GO:0006909);Biological Process: spermatid development (GO:0007286);Molecular Function: hydrogen-exp…	CPIJ002271-PA	Cellular Component: mitochondrial proton-transporting ATP synthase complex, catalytic core F(1) (GO:0000275);Molecular Function: ATP binding (GO:0005524);Cellular Component: lipid particle (GO:0005811);Cellular Component: microtubule associated complex (GO:0005875);Biological Process: phagocytosis (GO:0006909);Biological Process: spermatid development (GO:0007286);Molecular Function: hydrogen-exp…	FBpp0071794	Cellular Component: mitochondrial proton-transporting ATP synthase complex, catalytic core F(1) (GO:0000275);Molecular Function: ATP binding (GO:0005524);Cellular Component: lipid particle (GO:0005811);Cellular Component: microtubule associated complex (GO:0005875);Biological Process: phagocytosis (GO:0006909);Biological Process: spermatid development (GO:0007286);Molecular Function: hydrogen-exp…	FBpp0175486	Cellular Component: mitochondrial proton-transporting ATP synthase complex, catalytic core F(1) (GO:0000275);Molecular Function: ATP binding (GO:0005524);Cellular Component: lipid particle (GO:0005811);Cellular Component: microtubule associated complex (GO:0005875);Biological Process: phagocytosis (GO:0006909);Biological Process: spermatid development (GO:0007286);Molecular Function: hydrogen-exp…	LLOTMP000477-PA	Cellular Component: mitochondrial proton-transporting ATP synthase complex, catalytic core F(1) (GO:0000275);Molecular Function: ATP binding (GO:0005524);Cellular Component: lipid particle (GO:0005811);Cellular Component: microtubule associated complex (GO:0005875);Biological Process: phagocytosis (GO:0006909);Biological Process: spermatid development (GO:0007286);Molecular Function: hydrogen-exp…	PPATMP001236-PA	Cellular Component: mitochondrial proton-transporting ATP synthase complex, catalytic core F(1) (GO:0000275);Molecular Function: ATP binding (GO:0005524);Cellular Component: lipid particle (GO:0005811);Cellular Component: microtubule associated complex (GO:0005875);Biological Process: phagocytosis (GO:0006909);Biological Process: spermatid development (GO:0007286);Molecular Function: hydrogen-exp…	Mdes004497-RA	Cellular Component: mitochondrial proton-transporting ATP synthase complex, catalytic core F(1) (GO:0000275);Molecular Function: ATP binding (GO:0005524);Cellular Component: lipid particle (GO:0005811);Cellular Component: microtubule associated complex (GO:0005875);Biological Process: phagocytosis (GO:0006909);Biological Process: spermatid development (GO:0007286);Molecular Function: hydrogen-exp…
	EOG7XDNZ1	AAEL008507-PA	Molecular Function: protein serine/threonine kinase activity (GO:0004674);Molecular Function: ATP binding (GO:0005524);Biological Process: protein phosphorylation (GO:0006468);	AGAP005322-PA	Molecular Function: protein serine/threonine kinase activity (GO:0004674);Molecular Function: ATP binding (GO:0005524);Biological Process: protein phosphorylation (GO:0006468);	CPIJ009957-PA	Molecular Function: protein serine/threonine kinase activity (GO:0004674);Molecular Function: ATP binding (GO:0005524);Biological Process: protein phosphorylation (GO:0006468);	FBpp0303478	Molecular Function: protein serine/threonine kinase activity (GO:0004674);Molecular Function: ATP binding (GO:0005524);Biological Process: protein phosphorylation (GO:0006468);Biological Process: spindle assembly involved in female meiosis (GO:0007056);Biological Process: synaptic transmission (GO:0007268);Cellular Component: integral component of membrane (GO:0016021);Molecular Function: substra…	FBpp0184170	Molecular Function: protein serine/threonine kinase activity (GO:0004674);Molecular Function: ATP binding (GO:0005524);Biological Process: protein phosphorylation (GO:0006468);Biological Process: spindle assembly involved in female meiosis (GO:0007056);Biological Process: synaptic transmission (GO:0007268);Cellular Component: integral component of membrane (GO:0016021);Molecular Function: substra…	LLOTMP004682-PA	Molecular Function: nucleotide binding (GO:0000166);Molecular Function: protein kinase activity (GO:0004672);Biological Process: phosphorylation (GO:0016310);	PPATMP005013-PA	Molecular Function: protein serine/threonine kinase activity (GO:0004674);Molecular Function: ATP binding (GO:0005524);Biological Process: protein phosphorylation (GO:0006468);	Mdes005421-RA	Molecular Function: nucleotide binding (GO:0000166);Molecular Function: protein kinase activity (GO:0004672);Biological Process: phosphorylation (GO:0016310);
	EOG7MDG76	AAEL009099-PA	Molecular Function: uridine kinase activity (GO:0004849);Molecular Function: ATP binding (GO:0005524);Biological Process: UMP biosynthetic process (GO:0006222);Biological Process: phagocytosis (GO:0006909);Biological Process: phosphorylation (GO:0016310);Molecular Function: phosphotransferase activity, alcohol group as acceptor (GO:0016773);	AGAP003874-PA	Molecular Function: uridine kinase activity (GO:0004849);Molecular Function: ATP binding (GO:0005524);Biological Process: UMP biosynthetic process (GO:0006222);Biological Process: phagocytosis (GO:0006909);Biological Process: phosphorylation (GO:0016310);Molecular Function: phosphotransferase activity, alcohol group as acceptor (GO:0016773);	CPIJ012981-PA	Molecular Function: uridine kinase activity (GO:0004849);Molecular Function: ATP binding (GO:0005524);Biological Process: UMP biosynthetic process (GO:0006222);Biological Process: phagocytosis (GO:0006909);Biological Process: phosphorylation (GO:0016310);Molecular Function: phosphotransferase activity, alcohol group as acceptor (GO:0016773);	FBpp0288805	Molecular Function: uridine kinase activity (GO:0004849);Molecular Function: ATP binding (GO:0005524);Biological Process: UMP biosynthetic process (GO:0006222);Biological Process: phagocytosis (GO:0006909);Biological Process: phosphorylation (GO:0016310);Molecular Function: phosphotransferase activity, alcohol group as acceptor (GO:0016773);	FBpp0185955	Molecular Function: uridine kinase activity (GO:0004849);Molecular Function: ATP binding (GO:0005524);Biological Process: UMP biosynthetic process (GO:0006222);Biological Process: phagocytosis (GO:0006909);Biological Process: phosphorylation (GO:0016310);Molecular Function: phosphotransferase activity, alcohol group as acceptor (GO:0016773);	LLOTMP006442-PA	Molecular Function: uridine kinase activity (GO:0004849);Molecular Function: ATP binding (GO:0005524);Biological Process: UMP biosynthetic process (GO:0006222);Biological Process: phagocytosis (GO:0006909);Biological Process: phosphorylation (GO:0016310);Molecular Function: phosphotransferase activity, alcohol group as acceptor (GO:0016773);	PPATMP008848-PA	Molecular Function: uridine kinase activity (GO:0004849);Molecular Function: ATP binding (GO:0005524);Biological Process: UMP biosynthetic process (GO:0006222);Biological Process: phagocytosis (GO:0006909);Biological Process: phosphorylation (GO:0016310);Molecular Function: phosphotransferase activity, alcohol group as acceptor (GO:0016773);	Mdes005690-RA	Molecular Function: uridine kinase activity (GO:0004849);Molecular Function: ATP binding (GO:0005524);Biological Process: UMP biosynthetic process (GO:0006222);Biological Process: phagocytosis (GO:0006909);Biological Process: phosphorylation (GO:0016310);Molecular Function: phosphotransferase activity, alcohol group as acceptor (GO:0016773);
	EOG7CCP7C	AAEL010063-PA	Molecular Function: ATP binding (GO:0005524);Cellular Component: chaperonin-containing T-complex (GO:0005832);Cellular Component: microtubule associated complex (GO:0005875);Biological Process: protein folding (GO:0006457);Biological Process: mitotic spindle organization (GO:0007052);Biological Process: terminal branching, open tracheal system (GO:0007430);Molecular Function: ATPase activity, cou…	AGAP002759-PA	Molecular Function: ATP binding (GO:0005524);Cellular Component: chaperonin-containing T-complex (GO:0005832);Cellular Component: microtubule associated complex (GO:0005875);Biological Process: protein folding (GO:0006457);Biological Process: mitotic spindle organization (GO:0007052);Biological Process: terminal branching, open tracheal system (GO:0007430);Molecular Function: ATPase activity, cou…	CPIJ010002-PA	Molecular Function: ATP binding (GO:0005524);Cellular Component: chaperonin-containing T-complex (GO:0005832);Cellular Component: microtubule associated complex (GO:0005875);Biological Process: protein folding (GO:0006457);Biological Process: mitotic spindle organization (GO:0007052);Biological Process: terminal branching, open tracheal system (GO:0007430);Molecular Function: ATPase activity, cou…	FBpp0082787	Molecular Function: ATP binding (GO:0005524);Cellular Component: chaperonin-containing T-complex (GO:0005832);Cellular Component: microtubule associated complex (GO:0005875);Biological Process: protein folding (GO:0006457);Biological Process: mitotic spindle organization (GO:0007052);Biological Process: terminal branching, open tracheal system (GO:0007430);Molecular Function: ATPase activity, cou…	FBpp0188635	Molecular Function: ATP binding (GO:0005524);Cellular Component: chaperonin-containing T-complex (GO:0005832);Cellular Component: microtubule associated complex (GO:0005875);Biological Process: protein folding (GO:0006457);Biological Process: mitotic spindle organization (GO:0007052);Biological Process: terminal branching, open tracheal system (GO:0007430);Molecular Function: ATPase activity, cou…	LLOTMP009985-PA	Molecular Function: ATP binding (GO:0005524);Cellular Component: chaperonin-containing T-complex (GO:0005832);Cellular Component: microtubule associated complex (GO:0005875);Biological Process: protein folding (GO:0006457);Biological Process: mitotic spindle organization (GO:0007052);Biological Process: terminal branching, open tracheal system (GO:0007430);Molecular Function: ATPase activity, cou…	PPATMP003521-PA	Molecular Function: ATP binding (GO:0005524);Cellular Component: chaperonin-containing T-complex (GO:0005832);Cellular Component: microtubule associated complex (GO:0005875);Biological Process: protein folding (GO:0006457);Biological Process: mitotic spindle organization (GO:0007052);Biological Process: terminal branching, open tracheal system (GO:0007430);Molecular Function: ATPase activity, cou…	Mdes005707-RA	Molecular Function: ATP binding (GO:0005524);Cellular Component: chaperonin-containing T-complex (GO:0005832);Cellular Component: microtubule associated complex (GO:0005875);Biological Process: protein folding (GO:0006457);Biological Process: mitotic spindle organization (GO:0007052);Biological Process: terminal branching, open tracheal system (GO:0007430);Molecular Function: ATPase activity, cou…
	EOG7HFC1D	AAEL017263-PA	Molecular Function: ATP binding (GO:0005524);Cellular Component: extracellular space (GO:0005615);Cellular Component: lipid particle (GO:0005811);Biological Process: protein folding (GO:0006457);Biological Process: multicellular organism reproduction (GO:0032504);	AGAP001827-PA	Molecular Function: ATP binding (GO:0005524);Cellular Component: extracellular space (GO:0005615);Cellular Component: lipid particle (GO:0005811);Biological Process: protein folding (GO:0006457);Biological Process: multicellular organism reproduction (GO:0032504);	CPIJ007196-PA	Molecular Function: ATP binding (GO:0005524);Cellular Component: extracellular space (GO:0005615);Cellular Component: lipid particle (GO:0005811);Biological Process: protein folding (GO:0006457);Biological Process: multicellular organism reproduction (GO:0032504);	FBpp0070395	Molecular Function: ATP binding (GO:0005524);Cellular Component: extracellular space (GO:0005615);Cellular Component: lipid particle (GO:0005811);Biological Process: protein folding (GO:0006457);Biological Process: multicellular organism reproduction (GO:0032504);	FBpp0177491	Molecular Function: ATP binding (GO:0005524);Cellular Component: extracellular space (GO:0005615);Cellular Component: lipid particle (GO:0005811);Biological Process: protein folding (GO:0006457);Biological Process: multicellular organism reproduction (GO:0032504);	LLOTMP004547-PA	Molecular Function: nucleotide binding (GO:0000166);Cellular Component: extracellular space (GO:0005615);Cellular Component: lipid particle (GO:0005811);Biological Process: multicellular organism reproduction (GO:0032504);	PPATMP007859-PA	Cellular Component: extracellular space (GO:0005615);Cellular Component: lipid particle (GO:0005811);Biological Process: multicellular organism reproduction (GO:0032504);	Mdes005790-RA	Molecular Function: nucleotide binding (GO:0000166);Cellular Component: extracellular space (GO:0005615);Cellular Component: lipid particle (GO:0005811);Biological Process: protein folding (GO:0006457);Biological Process: multicellular organism reproduction (GO:0032504);
	EOG76F595	AAEL011441-PA	Molecular Function: calmodulin-dependent protein kinase activity (GO:0004683);Molecular Function: calmodulin binding (GO:0005516);Molecular Function: ATP binding (GO:0005524);Cellular Component: cytosol (GO:0005829);Biological Process: protein phosphorylation (GO:0006468);	AGAP005306-PA	Molecular Function: calmodulin-dependent protein kinase activity (GO:0004683);Molecular Function: calmodulin binding (GO:0005516);Molecular Function: ATP binding (GO:0005524);Cellular Component: cytosol (GO:0005829);Biological Process: protein phosphorylation (GO:0006468);	CPIJ018980-PA	Molecular Function: calmodulin-dependent protein kinase activity (GO:0004683);Molecular Function: calmodulin binding (GO:0005516);Molecular Function: ATP binding (GO:0005524);Cellular Component: cytosol (GO:0005829);Biological Process: protein phosphorylation (GO:0006468);	FBpp0088138	Molecular Function: calmodulin-dependent protein kinase activity (GO:0004683);Molecular Function: calmodulin binding (GO:0005516);Molecular Function: ATP binding (GO:0005524);Cellular Component: cytosol (GO:0005829);Biological Process: protein phosphorylation (GO:0006468);	FBpp0182248	Molecular Function: calmodulin-dependent protein kinase activity (GO:0004683);Molecular Function: calmodulin binding (GO:0005516);Molecular Function: ATP binding (GO:0005524);Cellular Component: cytosol (GO:0005829);Biological Process: protein phosphorylation (GO:0006468);	LLOTMP002429-PA	Molecular Function: calmodulin-dependent protein kinase activity (GO:0004683);Molecular Function: calmodulin binding (GO:0005516);Molecular Function: ATP binding (GO:0005524);Cellular Component: cytosol (GO:0005829);Biological Process: protein phosphorylation (GO:0006468);	PPATMP004096-PA	Molecular Function: calmodulin-dependent protein kinase activity (GO:0004683);Molecular Function: calmodulin binding (GO:0005516);Molecular Function: ATP binding (GO:0005524);Cellular Component: cytosol (GO:0005829);Biological Process: protein phosphorylation (GO:0006468);	Mdes005895-RA	Molecular Function: protein serine/threonine kinase activity (GO:0004674);Molecular Function: ATP binding (GO:0005524);Biological Process: protein phosphorylation (GO:0006468);
	EOG7KDRSW	AAEL005249-PA	Molecular Function: ATP binding (GO:0005524);Biological Process: ATP catabolic process (GO:0006200);Biological Process: transport (GO:0006810);Molecular Function: ferric-transporting ATPase activity (GO:0015408);Cellular Component: membrane (GO:0016020);	AGAP003680-PA	Molecular Function: ATP binding (GO:0005524);Biological Process: ATP catabolic process (GO:0006200);Biological Process: transport (GO:0006810);Molecular Function: ferric-transporting ATPase activity (GO:0015408);Cellular Component: membrane (GO:0016020);	CPIJ004119-PA	Molecular Function: ATP binding (GO:0005524);Biological Process: ATP catabolic process (GO:0006200);Biological Process: transport (GO:0006810);Molecular Function: ferric-transporting ATPase activity (GO:0015408);Cellular Component: membrane (GO:0016020);	FBpp0084677	Molecular Function: ATP binding (GO:0005524);Cellular Component: nucleus (GO:0005634);Cellular Component: cytoplasm (GO:0005737);Cellular Component: plasma membrane (GO:0005886);Biological Process: ATP catabolic process (GO:0006200);Biological Process: transport (GO:0006810);Molecular Function: ATPase activity, coupled to transmembrane movement of substances (GO:0042626);Cellular Component: ATP-b…	FBpp0177902	Molecular Function: ATP binding (GO:0005524);Cellular Component: nucleus (GO:0005634);Cellular Component: cytoplasm (GO:0005737);Cellular Component: plasma membrane (GO:0005886);Biological Process: ATP catabolic process (GO:0006200);Biological Process: transport (GO:0006810);Molecular Function: ATPase activity, coupled to transmembrane movement of substances (GO:0042626);Cellular Component: ATP-b…	LLOTMP005795-PA	Molecular Function: ATP binding (GO:0005524);Biological Process: ATP catabolic process (GO:0006200);Biological Process: transport (GO:0006810);Molecular Function: ferric-transporting ATPase activity (GO:0015408);Cellular Component: membrane (GO:0016020);	PPATMP007389-PA	Molecular Function: ATP binding (GO:0005524);Biological Process: ATP catabolic process (GO:0006200);Biological Process: transport (GO:0006810);Molecular Function: ferric-transporting ATPase activity (GO:0015408);Cellular Component: membrane (GO:0016020);	Mdes006220-RB	Molecular Function: ATP binding (GO:0005524);Cellular Component: plasma membrane (GO:0005886);Biological Process: ATP catabolic process (GO:0006200);Biological Process: transport (GO:0006810);Molecular Function: ferric-transporting ATPase activity (GO:0015408);Cellular Component: ATP-binding cassette (ABC) transporter complex (GO:0043190);
	EOG75R2MS	AAEL008648-PA	Molecular Function: cyclin-dependent protein serine/threonine kinase activity (GO:0004693);Molecular Function: ATP binding (GO:0005524);Biological Process: protein phosphorylation (GO:0006468);Biological Process: cell cycle (GO:0007049);Biological Process: cell division (GO:0051301);	AGAP005772-PA	Molecular Function: cyclin-dependent protein serine/threonine kinase activity (GO:0004693);Molecular Function: ATP binding (GO:0005524);Biological Process: protein phosphorylation (GO:0006468);Biological Process: cell cycle (GO:0007049);Biological Process: cell division (GO:0051301);	CPIJ000065-PA	Molecular Function: cyclin-dependent protein serine/threonine kinase activity (GO:0004693);Molecular Function: ATP binding (GO:0005524);Biological Process: protein phosphorylation (GO:0006468);Biological Process: cell cycle (GO:0007049);Biological Process: cell division (GO:0051301);	FBpp0086483	Molecular Function: cyclin-dependent protein serine/threonine kinase activity (GO:0004693);Molecular Function: ATP binding (GO:0005524);Biological Process: protein phosphorylation (GO:0006468);Biological Process: cell cycle (GO:0007049);Biological Process: neurotransmitter secretion (GO:0007269);Biological Process: flight behavior (GO:0007629);Biological Process: motor neuron axon guidance (GO:00…	FBpp0175614	Molecular Function: cyclin-dependent protein serine/threonine kinase activity (GO:0004693);Molecular Function: ATP binding (GO:0005524);Biological Process: protein phosphorylation (GO:0006468);Biological Process: cell cycle (GO:0007049);Biological Process: neurotransmitter secretion (GO:0007269);Biological Process: flight behavior (GO:0007629);Biological Process: motor neuron axon guidance (GO:00…	LLOTMP009672-PA	Molecular Function: cyclin-dependent protein serine/threonine kinase activity (GO:0004693);Molecular Function: ATP binding (GO:0005524);Biological Process: protein phosphorylation (GO:0006468);Biological Process: cell cycle (GO:0007049);Biological Process: cell division (GO:0051301);	PPATMP002042-PA	Molecular Function: cyclin-dependent protein serine/threonine kinase activity (GO:0004693);Molecular Function: ATP binding (GO:0005524);Biological Process: protein phosphorylation (GO:0006468);Biological Process: cell cycle (GO:0007049);Biological Process: cell division (GO:0051301);	Mdes006285-RA	Molecular Function: protein serine/threonine kinase activity (GO:0004674);Molecular Function: ATP binding (GO:0005524);Biological Process: protein phosphorylation (GO:0006468);Biological Process: cell division (GO:0051301);
	EOG7G7X52	AAEL001141-PA	Molecular Function: DNA binding (GO:0003677);Molecular Function: DNA helicase activity (GO:0003678);Molecular Function: ATP binding (GO:0005524);Cellular Component: beta-heterochromatin (GO:0005722);Biological Process: DNA replication-independent nucleosome assembly (GO:0006336);Biological Process: apoptotic process (GO:0006917);Biological Process: axon guidance (GO:0007411);Biological Process: g…	AGAP002490-PA	Molecular Function: DNA binding (GO:0003677);Molecular Function: helicase activity (GO:0004386);Molecular Function: ATP binding (GO:0005524);Cellular Component: beta-heterochromatin (GO:0005722);Biological Process: DNA replication-independent nucleosome assembly (GO:0006336);Biological Process: apoptotic process (GO:0006917);Biological Process: axon guidance (GO:0007411);Biological Process: glial…	CPIJ009998-PA	Molecular Function: DNA binding (GO:0003677);Molecular Function: helicase activity (GO:0004386);Molecular Function: ATP binding (GO:0005524);	FBpp0084212	Molecular Function: DNA binding (GO:0003677);Molecular Function: DNA helicase activity (GO:0003678);Molecular Function: ATP binding (GO:0005524);Cellular Component: beta-heterochromatin (GO:0005722);Biological Process: DNA replication-independent nucleosome assembly (GO:0006336);Biological Process: apoptotic process (GO:0006917);Biological Process: axon guidance (GO:0007411);Biological Process: g…	FBpp0176608	Molecular Function: DNA binding (GO:0003677);Molecular Function: DNA helicase activity (GO:0003678);Molecular Function: ATP binding (GO:0005524);Cellular Component: beta-heterochromatin (GO:0005722);Biological Process: DNA replication-independent nucleosome assembly (GO:0006336);Biological Process: apoptotic process (GO:0006917);Biological Process: axon guidance (GO:0007411);Biological Process: g…	LLOTMP001096-PA	Molecular Function: nucleic acid binding (GO:0003676);Molecular Function: helicase activity (GO:0004386);Cellular Component: beta-heterochromatin (GO:0005722);Biological Process: DNA replication-independent nucleosome assembly (GO:0006336);Biological Process: apoptotic process (GO:0006917);Biological Process: axon guidance (GO:0007411);Biological Process: glial cell migration (GO:0008347);Molecul…	PPATMP004529-PA	Molecular Function: nucleic acid binding (GO:0003676);Molecular Function: helicase activity (GO:0004386);Cellular Component: beta-heterochromatin (GO:0005722);Biological Process: DNA replication-independent nucleosome assembly (GO:0006336);Biological Process: apoptotic process (GO:0006917);Biological Process: axon guidance (GO:0007411);Biological Process: glial cell migration (GO:0008347);Molecul…	Mdes006491-RA	Molecular Function: nucleic acid binding (GO:0003676);Molecular Function: helicase activity (GO:0004386);Cellular Component: beta-heterochromatin (GO:0005722);Biological Process: DNA replication-independent nucleosome assembly (GO:0006336);Biological Process: apoptotic process (GO:0006917);Biological Process: axon guidance (GO:0007411);Biological Process: glial cell migration (GO:0008347);Molecul…
	EOG78T215	AAEL007650-PA	Molecular Function: ATP binding (GO:0005524);Cellular Component: lipid particle (GO:0005811);Cellular Component: chaperonin-containing T-complex (GO:0005832);Cellular Component: microtubule associated complex (GO:0005875);Biological Process: protein folding (GO:0006457);Biological Process: mitotic spindle organization (GO:0007052);Biological Process: neurogenesis (GO:0022008);Biological Process: …	AGAP009694-PA	Molecular Function: ATP binding (GO:0005524);Cellular Component: cytoplasm (GO:0005737);Biological Process: protein folding (GO:0006457);Molecular Function: unfolded protein binding (GO:0051082);	CPIJ009388-PA	Molecular Function: ATP binding (GO:0005524);Cellular Component: lipid particle (GO:0005811);Cellular Component: chaperonin-containing T-complex (GO:0005832);Cellular Component: microtubule associated complex (GO:0005875);Biological Process: protein folding (GO:0006457);Biological Process: mitotic spindle organization (GO:0007052);Biological Process: neurogenesis (GO:0022008);Biological Process: …	FBpp0071226	Molecular Function: ATP binding (GO:0005524);Cellular Component: lipid particle (GO:0005811);Cellular Component: chaperonin-containing T-complex (GO:0005832);Cellular Component: microtubule associated complex (GO:0005875);Biological Process: protein folding (GO:0006457);Biological Process: mitotic spindle organization (GO:0007052);Biological Process: neurogenesis (GO:0022008);Biological Process: …	FBpp0177197	Molecular Function: ATP binding (GO:0005524);Cellular Component: lipid particle (GO:0005811);Cellular Component: chaperonin-containing T-complex (GO:0005832);Cellular Component: microtubule associated complex (GO:0005875);Biological Process: protein folding (GO:0006457);Biological Process: mitotic spindle organization (GO:0007052);Biological Process: neurogenesis (GO:0022008);Biological Process: …	LLOTMP008861-PA	Molecular Function: ATP binding (GO:0005524);Cellular Component: lipid particle (GO:0005811);Cellular Component: chaperonin-containing T-complex (GO:0005832);Cellular Component: microtubule associated complex (GO:0005875);Biological Process: protein folding (GO:0006457);Biological Process: mitotic spindle organization (GO:0007052);Biological Process: neurogenesis (GO:0022008);Biological Process: …	PPATMP007897-PA	Molecular Function: ATP binding (GO:0005524);Cellular Component: lipid particle (GO:0005811);Cellular Component: chaperonin-containing T-complex (GO:0005832);Cellular Component: microtubule associated complex (GO:0005875);Biological Process: protein folding (GO:0006457);Biological Process: mitotic spindle organization (GO:0007052);Biological Process: neurogenesis (GO:0022008);Biological Process: …	Mdes006634-RA	Molecular Function: ATP binding (GO:0005524);Cellular Component: lipid particle (GO:0005811);Cellular Component: chaperonin-containing T-complex (GO:0005832);Cellular Component: microtubule associated complex (GO:0005875);Biological Process: protein folding (GO:0006457);Biological Process: mitotic spindle organization (GO:0007052);Biological Process: neurogenesis (GO:0022008);Biological Process: …
	EOG7S2CF5	AAEL007153-PA	Cellular Component: Golgi membrane (GO:0000139);Biological Process: mitotic cell cycle (GO:0000278);Biological Process: regulation of cell growth (GO:0001558);Molecular Function: AMP-activated protein kinase activity (GO:0004679);Molecular Function: G-protein coupled receptor kinase activity (GO:0004703);Molecular Function: ATP binding (GO:0005524);Cellular Component: nucleus (GO:0005634);Biologi…	AGAP002686-PA	Cellular Component: Golgi membrane (GO:0000139);Biological Process: mitotic cell cycle (GO:0000278);Biological Process: regulation of cell growth (GO:0001558);Molecular Function: AMP-activated protein kinase activity (GO:0004679);Molecular Function: G-protein coupled receptor kinase activity (GO:0004703);Molecular Function: ATP binding (GO:0005524);Cellular Component: nucleus (GO:0005634);Biologi…	CPIJ002898-PA	Cellular Component: Golgi membrane (GO:0000139);Biological Process: mitotic cell cycle (GO:0000278);Biological Process: regulation of cell growth (GO:0001558);Molecular Function: AMP-activated protein kinase activity (GO:0004679);Molecular Function: G-protein coupled receptor kinase activity (GO:0004703);Molecular Function: ATP binding (GO:0005524);Cellular Component: nucleus (GO:0005634);Biologi…	FBpp0070208	Biological Process: mitotic cell cycle (GO:0000278);Biological Process: regulation of cell growth (GO:0001558);Molecular Function: AMP-activated protein kinase activity (GO:0004679);Molecular Function: G-protein coupled receptor kinase activity (GO:0004703);Molecular Function: ATP binding (GO:0005524);Cellular Component: nucleus (GO:0005634);Cellular Component: cytoplasm (GO:0005737);Biological P…	FBpp0178354	Biological Process: mitotic cell cycle (GO:0000278);Biological Process: regulation of cell growth (GO:0001558);Molecular Function: AMP-activated protein kinase activity (GO:0004679);Molecular Function: G-protein coupled receptor kinase activity (GO:0004703);Molecular Function: ATP binding (GO:0005524);Cellular Component: nucleus (GO:0005634);Cellular Component: cytoplasm (GO:0005737);Biological P…	LLOTMP005604-PA	Cellular Component: Golgi membrane (GO:0000139);Biological Process: mitotic cell cycle (GO:0000278);Biological Process: regulation of cell growth (GO:0001558);Molecular Function: AMP-activated protein kinase activity (GO:0004679);Molecular Function: G-protein coupled receptor kinase activity (GO:0004703);Molecular Function: ATP binding (GO:0005524);Cellular Component: nucleus (GO:0005634);Biologi…	PPATMP004210-PA	Cellular Component: Golgi membrane (GO:0000139);Biological Process: mitotic cell cycle (GO:0000278);Biological Process: regulation of cell growth (GO:0001558);Molecular Function: AMP-activated protein kinase activity (GO:0004679);Molecular Function: G-protein coupled receptor kinase activity (GO:0004703);Molecular Function: ATP binding (GO:0005524);Cellular Component: nucleus (GO:0005634);Biologi…	Mdes006636-RA	Cellular Component: Golgi membrane (GO:0000139);Biological Process: mitotic cell cycle (GO:0000278);Biological Process: regulation of cell growth (GO:0001558);Molecular Function: AMP-activated protein kinase activity (GO:0004679);Molecular Function: G-protein coupled receptor kinase activity (GO:0004703);Molecular Function: ATP binding (GO:0005524);Cellular Component: nucleus (GO:0005634);Biologi…
	EOG7N0PMT	AAEL000583-PA	Molecular Function: ATP binding (GO:0005524);Biological Process: peroxisome organization (GO:0007031);Molecular Function: nucleoside-triphosphatase activity (GO:0017111);	AGAP001612-PA	Molecular Function: ATP binding (GO:0005524);Biological Process: peroxisome organization (GO:0007031);Molecular Function: nucleoside-triphosphatase activity (GO:0017111);	CPIJ007304-PA	Molecular Function: ATP binding (GO:0005524);Biological Process: peroxisome organization (GO:0007031);Molecular Function: nucleoside-triphosphatase activity (GO:0017111);	FBpp0308555	Molecular Function: ATP binding (GO:0005524);Cellular Component: peroxisome (GO:0005777);Biological Process: peroxisome organization (GO:0007031);Molecular Function: nucleoside-triphosphatase activity (GO:0017111);	FBpp0184198	Molecular Function: ATP binding (GO:0005524);Cellular Component: peroxisome (GO:0005777);Biological Process: peroxisome organization (GO:0007031);Molecular Function: nucleoside-triphosphatase activity (GO:0017111);	LLOTMP004933-PA	Biological Process: peroxisome organization (GO:0007031);	PPATMP003238-PA	Biological Process: peroxisome organization (GO:0007031);	Mdes006921-RA	Biological Process: peroxisome organization (GO:0007031);
	EOG7JQP5B	AAEL009337-PA	Molecular Function: ATP binding (GO:0005524);Biological Process: nucleobase-containing compound metabolic process (GO:0006139);Biological Process: phosphorylation (GO:0016310);Molecular Function: nucleobase-containing compound kinase activity (GO:0019205);	AGAP009317-PB	Molecular Function: ATP binding (GO:0005524);Biological Process: nucleobase-containing compound metabolic process (GO:0006139);Biological Process: phosphorylation (GO:0016310);Molecular Function: nucleobase-containing compound kinase activity (GO:0019205);	CPIJ007065-PA	Molecular Function: adenylate kinase activity (GO:0004017);Molecular Function: MAP kinase activity (GO:0004707);Molecular Function: uridine kinase activity (GO:0004849);Molecular Function: ATP binding (GO:0005524);Cellular Component: cytoplasm (GO:0005737);Biological Process: protein phosphorylation (GO:0006468);Biological Process: imaginal disc-derived wing vein specification (GO:0007474);Biolog…	FBpp0075750	Molecular Function: adenylate kinase activity (GO:0004017);Molecular Function: MAP kinase activity (GO:0004707);Molecular Function: uridine kinase activity (GO:0004849);Molecular Function: ATP binding (GO:0005524);Cellular Component: cytoplasm (GO:0005737);Biological Process: protein phosphorylation (GO:0006468);Biological Process: imaginal disc-derived wing vein specification (GO:0007474);Biolog…	FBpp0189117	Molecular Function: adenylate kinase activity (GO:0004017);Molecular Function: MAP kinase activity (GO:0004707);Molecular Function: uridine kinase activity (GO:0004849);Molecular Function: ATP binding (GO:0005524);Cellular Component: cytoplasm (GO:0005737);Biological Process: protein phosphorylation (GO:0006468);Biological Process: imaginal disc-derived wing vein specification (GO:0007474);Biolog…	LLOTMP005298-PA	Molecular Function: adenylate kinase activity (GO:0004017);Molecular Function: ATP binding (GO:0005524);Cellular Component: cytoplasm (GO:0005737);Biological Process: phosphorylation (GO:0016310);Biological Process: ATP metabolic process (GO:0046034);	PPATMP000305-PA	Molecular Function: adenylate kinase activity (GO:0004017);Molecular Function: ATP binding (GO:0005524);Cellular Component: cytoplasm (GO:0005737);Biological Process: phosphorylation (GO:0016310);Biological Process: ATP metabolic process (GO:0046034);	Mdes007126-RA	Molecular Function: adenylate kinase activity (GO:0004017);Molecular Function: protein serine/threonine kinase activity (GO:0004674);Molecular Function: uridine kinase activity (GO:0004849);Biological Process: nucleobase-containing compound metabolic process (GO:0006139);Biological Process: protein phosphorylation (GO:0006468);Biological Process: imaginal disc-derived wing vein specification (GO:…
	EOG7FNPQK	AAEL017349-PA	Molecular Function: porphobilinogen synthase activity (GO:0004655);Molecular Function: ATP binding (GO:0005524);Biological Process: porphyrin-containing compound biosynthetic process (GO:0006779);Biological Process: response to stress (GO:0006950);Molecular Function: metal ion binding (GO:0046872);	AGAP004192-PA	Molecular Function: porphobilinogen synthase activity (GO:0004655);Molecular Function: ATP binding (GO:0005524);Biological Process: porphyrin-containing compound biosynthetic process (GO:0006779);Biological Process: response to stress (GO:0006950);Molecular Function: metal ion binding (GO:0046872);	CPIJ003550-PA	Molecular Function: ATP binding (GO:0005524);Biological Process: response to stress (GO:0006950);	FBpp0073445	Molecular Function: porphobilinogen synthase activity (GO:0004655);Molecular Function: ATP binding (GO:0005524);Cellular Component: extracellular space (GO:0005615);Cellular Component: endoplasmic reticulum (GO:0005783);Cellular Component: lipid particle (GO:0005811);Cellular Component: microtubule associated complex (GO:0005875);Biological Process: porphyrin-containing compound biosynthetic proc…	FBpp0184461	Molecular Function: porphobilinogen synthase activity (GO:0004655);Molecular Function: ATP binding (GO:0005524);Cellular Component: extracellular space (GO:0005615);Cellular Component: endoplasmic reticulum (GO:0005783);Cellular Component: lipid particle (GO:0005811);Cellular Component: microtubule associated complex (GO:0005875);Biological Process: porphyrin-containing compound biosynthetic proc…	LLOTMP002147-PA	Molecular Function: porphobilinogen synthase activity (GO:0004655);Molecular Function: ATP binding (GO:0005524);Biological Process: porphyrin-containing compound biosynthetic process (GO:0006779);Biological Process: response to stress (GO:0006950);Molecular Function: metal ion binding (GO:0046872);	PPATMP008472-PA	Molecular Function: porphobilinogen synthase activity (GO:0004655);Molecular Function: ATP binding (GO:0005524);Biological Process: porphyrin-containing compound biosynthetic process (GO:0006779);Biological Process: response to stress (GO:0006950);Molecular Function: metal ion binding (GO:0046872);	Mdes007128-RA	Molecular Function: porphobilinogen synthase activity (GO:0004655);Molecular Function: ATP binding (GO:0005524);Biological Process: porphyrin-containing compound biosynthetic process (GO:0006779);Biological Process: response to stress (GO:0006950);Molecular Function: metal ion binding (GO:0046872);
	EOG7DCCMT	AAEL001044-PA	Molecular Function: tRNA binding (GO:0000049);Molecular Function: tyrosine-tRNA ligase activity (GO:0004831);Molecular Function: ATP binding (GO:0005524);Cellular Component: cytoplasm (GO:0005737);Biological Process: tyrosyl-tRNA aminoacylation (GO:0006437);	AGAP003003-PA	Molecular Function: tRNA binding (GO:0000049);Molecular Function: tyrosine-tRNA ligase activity (GO:0004831);Molecular Function: ATP binding (GO:0005524);Cellular Component: cytoplasm (GO:0005737);Biological Process: tyrosyl-tRNA aminoacylation (GO:0006437);	CPIJ007229-PA	Molecular Function: tRNA binding (GO:0000049);Molecular Function: tyrosine-tRNA ligase activity (GO:0004831);Molecular Function: ATP binding (GO:0005524);Cellular Component: cytoplasm (GO:0005737);Biological Process: tyrosyl-tRNA aminoacylation (GO:0006437);	FBpp0075168	Molecular Function: tRNA binding (GO:0000049);Molecular Function: tyrosine-tRNA ligase activity (GO:0004831);Molecular Function: ATP binding (GO:0005524);Cellular Component: cytoplasm (GO:0005737);Biological Process: tyrosyl-tRNA aminoacylation (GO:0006437);	FBpp0182100	Molecular Function: tRNA binding (GO:0000049);Molecular Function: tyrosine-tRNA ligase activity (GO:0004831);Molecular Function: ATP binding (GO:0005524);Cellular Component: cytoplasm (GO:0005737);Biological Process: tyrosyl-tRNA aminoacylation (GO:0006437);	LLOTMP000319-PA	Molecular Function: tyrosine-tRNA ligase activity (GO:0004831);Biological Process: tRNA aminoacylation for protein translation (GO:0006418);Molecular Function: organic cyclic compound binding (GO:0097159);Molecular Function: heterocyclic compound binding (GO:1901363);	PPATMP002351-PA	Molecular Function: tRNA binding (GO:0000049);Molecular Function: tyrosine-tRNA ligase activity (GO:0004831);Molecular Function: ATP binding (GO:0005524);Cellular Component: cytoplasm (GO:0005737);Biological Process: tyrosyl-tRNA aminoacylation (GO:0006437);	Mdes007158-RA	Molecular Function: tRNA binding (GO:0000049);Molecular Function: tyrosine-tRNA ligase activity (GO:0004831);Molecular Function: ATP binding (GO:0005524);Cellular Component: cytoplasm (GO:0005737);Biological Process: tyrosyl-tRNA aminoacylation (GO:0006437);
	EOG71094D	AAEL011395-PA	Molecular Function: glutamine-tRNA ligase activity (GO:0004819);Molecular Function: ATP binding (GO:0005524);Cellular Component: cytoplasm (GO:0005737);Cellular Component: microtubule associated complex (GO:0005875);Biological Process: glutaminyl-tRNA aminoacylation (GO:0006425);Biological Process: dendrite morphogenesis (GO:0048813);	AGAP010267-PA	Molecular Function: glutamine-tRNA ligase activity (GO:0004819);Molecular Function: ATP binding (GO:0005524);Cellular Component: cytoplasm (GO:0005737);Cellular Component: microtubule associated complex (GO:0005875);Biological Process: glutaminyl-tRNA aminoacylation (GO:0006425);Biological Process: dendrite morphogenesis (GO:0048813);	CPIJ000734-PA	Molecular Function: glutamine-tRNA ligase activity (GO:0004819);Molecular Function: ATP binding (GO:0005524);Cellular Component: cytoplasm (GO:0005737);Cellular Component: microtubule associated complex (GO:0005875);Biological Process: glutaminyl-tRNA aminoacylation (GO:0006425);Biological Process: dendrite morphogenesis (GO:0048813);	FBpp0084240	Molecular Function: glutamine-tRNA ligase activity (GO:0004819);Molecular Function: ATP binding (GO:0005524);Cellular Component: cytoplasm (GO:0005737);Cellular Component: microtubule associated complex (GO:0005875);Biological Process: glutaminyl-tRNA aminoacylation (GO:0006425);Biological Process: dendrite morphogenesis (GO:0048813);	FBpp0186215	Molecular Function: glutamine-tRNA ligase activity (GO:0004819);Molecular Function: ATP binding (GO:0005524);Cellular Component: cytoplasm (GO:0005737);Cellular Component: microtubule associated complex (GO:0005875);Biological Process: glutaminyl-tRNA aminoacylation (GO:0006425);Biological Process: dendrite morphogenesis (GO:0048813);	LLOTMP003606-PA	Molecular Function: glutamine-tRNA ligase activity (GO:0004819);Molecular Function: ATP binding (GO:0005524);Cellular Component: cytoplasm (GO:0005737);Cellular Component: microtubule associated complex (GO:0005875);Biological Process: glutaminyl-tRNA aminoacylation (GO:0006425);Biological Process: dendrite morphogenesis (GO:0048813);	PPATMP000471-PA	Molecular Function: glutamine-tRNA ligase activity (GO:0004819);Molecular Function: ATP binding (GO:0005524);Cellular Component: cytoplasm (GO:0005737);Cellular Component: microtubule associated complex (GO:0005875);Biological Process: glutaminyl-tRNA aminoacylation (GO:0006425);Biological Process: dendrite morphogenesis (GO:0048813);	Mdes007212-RA	Molecular Function: glutamine-tRNA ligase activity (GO:0004819);Molecular Function: ATP binding (GO:0005524);Cellular Component: cytoplasm (GO:0005737);Cellular Component: microtubule associated complex (GO:0005875);Biological Process: glutaminyl-tRNA aminoacylation (GO:0006425);Biological Process: dendrite morphogenesis (GO:0048813);
	EOG7BCZV7	AAEL007297-PA	Cellular Component: male germ cell nucleus (GO:0001673);Molecular Function: endopeptidase activity (GO:0004175);Molecular Function: ATP binding (GO:0005524);Cellular Component: cytoplasm (GO:0005737);Biological Process: cellular response to DNA damage stimulus (GO:0006974);Cellular Component: proteasome regulatory particle, base subcomplex (GO:0008540);Molecular Function: nucleoside-triphosphatas…	AGAP003008-PA	Cellular Component: male germ cell nucleus (GO:0001673);Molecular Function: endopeptidase activity (GO:0004175);Molecular Function: ATP binding (GO:0005524);Cellular Component: cytoplasm (GO:0005737);Biological Process: cellular response to DNA damage stimulus (GO:0006974);Cellular Component: proteasome regulatory particle, base subcomplex (GO:0008540);Molecular Function: nucleoside-triphosphatas…	CPIJ005136-PA	Molecular Function: ATP binding (GO:0005524);Cellular Component: cytoplasm (GO:0005737);Biological Process: proteolysis (GO:0006508);Molecular Function: peptidase activity (GO:0008233);Molecular Function: nucleoside-triphosphatase activity (GO:0017111);Biological Process: protein catabolic process (GO:0030163);Biological Process: protein refolding (GO:0042026);	FBpp0073292	Cellular Component: male germ cell nucleus (GO:0001673);Molecular Function: endopeptidase activity (GO:0004175);Molecular Function: ATP binding (GO:0005524);Cellular Component: cytoplasm (GO:0005737);Biological Process: cellular response to DNA damage stimulus (GO:0006974);Cellular Component: proteasome regulatory particle, base subcomplex (GO:0008540);Molecular Function: nucleoside-triphosphatas…	FBpp0191207	Cellular Component: male germ cell nucleus (GO:0001673);Molecular Function: endopeptidase activity (GO:0004175);Molecular Function: ATP binding (GO:0005524);Cellular Component: cytoplasm (GO:0005737);Biological Process: cellular response to DNA damage stimulus (GO:0006974);Cellular Component: proteasome regulatory particle, base subcomplex (GO:0008540);Molecular Function: nucleoside-triphosphatas…	LLOTMP009319-PA	Cellular Component: male germ cell nucleus (GO:0001673);Molecular Function: endopeptidase activity (GO:0004175);Molecular Function: ATP binding (GO:0005524);Cellular Component: cytoplasm (GO:0005737);Biological Process: cellular response to DNA damage stimulus (GO:0006974);Cellular Component: proteasome regulatory particle, base subcomplex (GO:0008540);Molecular Function: nucleoside-triphosphatas…	PPATMP000677-PA	Cellular Component: male germ cell nucleus (GO:0001673);Molecular Function: endopeptidase activity (GO:0004175);Molecular Function: ATP binding (GO:0005524);Cellular Component: cytoplasm (GO:0005737);Biological Process: cellular response to DNA damage stimulus (GO:0006974);Cellular Component: proteasome regulatory particle, base subcomplex (GO:0008540);Molecular Function: microtubule-severing ATP…	Mdes007280-RA	Cellular Component: male germ cell nucleus (GO:0001673);Molecular Function: endopeptidase activity (GO:0004175);Molecular Function: ATP binding (GO:0005524);Cellular Component: cytoplasm (GO:0005737);Biological Process: cellular response to DNA damage stimulus (GO:0006974);Cellular Component: proteasome regulatory particle, base subcomplex (GO:0008540);Molecular Function: nucleoside-triphosphatas…
	EOG7W4BTT	AAEL000388-PA	Molecular Function: aminoacyl-tRNA editing activity (GO:0002161);Molecular Function: isoleucine-tRNA ligase activity (GO:0004822);Molecular Function: ATP binding (GO:0005524);Cellular Component: cytoplasm (GO:0005737);Biological Process: isoleucyl-tRNA aminoacylation (GO:0006428);Biological Process: regulation of translational fidelity (GO:0006450);	AGAP002101-PA	Molecular Function: aminoacyl-tRNA editing activity (GO:0002161);Molecular Function: isoleucine-tRNA ligase activity (GO:0004822);Molecular Function: ATP binding (GO:0005524);Cellular Component: cytoplasm (GO:0005737);Biological Process: isoleucyl-tRNA aminoacylation (GO:0006428);Biological Process: regulation of translational fidelity (GO:0006450);	CPIJ016361-PA	Molecular Function: aminoacyl-tRNA editing activity (GO:0002161);Molecular Function: isoleucine-tRNA ligase activity (GO:0004822);Molecular Function: ATP binding (GO:0005524);Cellular Component: cytoplasm (GO:0005737);Biological Process: isoleucyl-tRNA aminoacylation (GO:0006428);Biological Process: regulation of translational fidelity (GO:0006450);	FBpp0078150	Molecular Function: aminoacyl-tRNA editing activity (GO:0002161);Molecular Function: isoleucine-tRNA ligase activity (GO:0004822);Molecular Function: ATP binding (GO:0005524);Cellular Component: cytoplasm (GO:0005737);Biological Process: isoleucyl-tRNA aminoacylation (GO:0006428);Biological Process: regulation of translational fidelity (GO:0006450);	FBpp0180321	Molecular Function: aminoacyl-tRNA editing activity (GO:0002161);Molecular Function: isoleucine-tRNA ligase activity (GO:0004822);Molecular Function: ATP binding (GO:0005524);Cellular Component: cytoplasm (GO:0005737);Biological Process: isoleucyl-tRNA aminoacylation (GO:0006428);Biological Process: regulation of translational fidelity (GO:0006450);	LLOTMP000787-PA	Molecular Function: aminoacyl-tRNA editing activity (GO:0002161);Molecular Function: isoleucine-tRNA ligase activity (GO:0004822);Molecular Function: ATP binding (GO:0005524);Cellular Component: cytoplasm (GO:0005737);Biological Process: isoleucyl-tRNA aminoacylation (GO:0006428);Biological Process: regulation of translational fidelity (GO:0006450);	PPATMP003432-PA	Molecular Function: aminoacyl-tRNA editing activity (GO:0002161);Molecular Function: isoleucine-tRNA ligase activity (GO:0004822);Molecular Function: ATP binding (GO:0005524);Cellular Component: cytoplasm (GO:0005737);Biological Process: isoleucyl-tRNA aminoacylation (GO:0006428);Biological Process: regulation of translational fidelity (GO:0006450);	Mdes007753-RA	Molecular Function: aminoacyl-tRNA editing activity (GO:0002161);Molecular Function: isoleucine-tRNA ligase activity (GO:0004822);Molecular Function: ATP binding (GO:0005524);Cellular Component: cytoplasm (GO:0005737);Biological Process: isoleucyl-tRNA aminoacylation (GO:0006428);Biological Process: regulation of translational fidelity (GO:0006450);
	EOG75JB4M	AAEL003606-PA	Biological Process: inter-male aggressive behavior (GO:0002121);Molecular Function: phosphoribosylaminoimidazole carboxylase activity (GO:0004638);Molecular Function: phosphoribosylaminoimidazolesuccinocarboxamide synthase activity (GO:0004639);Molecular Function: ATP binding (GO:0005524);Cellular Component: cytoplasm (GO:0005737);Biological Process: 'de novo' IMP biosynthetic process (GO:0006189…	AGAP000180-PA	Biological Process: inter-male aggressive behavior (GO:0002121);Molecular Function: phosphoribosylaminoimidazole carboxylase activity (GO:0004638);Molecular Function: phosphoribosylaminoimidazolesuccinocarboxamide synthase activity (GO:0004639);Molecular Function: ATP binding (GO:0005524);Cellular Component: cytoplasm (GO:0005737);Biological Process: 'de novo' IMP biosynthetic process (GO:0006189…	CPIJ801627-PA	Biological Process: inter-male aggressive behavior (GO:0002121);Molecular Function: phosphoribosylaminoimidazole carboxylase activity (GO:0004638);Molecular Function: phosphoribosylaminoimidazolesuccinocarboxamide synthase activity (GO:0004639);Molecular Function: ATP binding (GO:0005524);Cellular Component: cytoplasm (GO:0005737);Biological Process: 'de novo' IMP biosynthetic process (GO:0006189…	FBpp0073538	Biological Process: inter-male aggressive behavior (GO:0002121);Molecular Function: phosphoribosylaminoimidazole carboxylase activity (GO:0004638);Molecular Function: phosphoribosylaminoimidazolesuccinocarboxamide synthase activity (GO:0004639);Molecular Function: ATP binding (GO:0005524);Cellular Component: cytoplasm (GO:0005737);Biological Process: 'de novo' IMP biosynthetic process (GO:0006189…	FBpp0179133	Biological Process: inter-male aggressive behavior (GO:0002121);Molecular Function: phosphoribosylaminoimidazole carboxylase activity (GO:0004638);Molecular Function: phosphoribosylaminoimidazolesuccinocarboxamide synthase activity (GO:0004639);Molecular Function: ATP binding (GO:0005524);Cellular Component: cytoplasm (GO:0005737);Biological Process: 'de novo' IMP biosynthetic process (GO:0006189…	LLOTMP008432-PA	Biological Process: inter-male aggressive behavior (GO:0002121);Molecular Function: phosphoribosylaminoimidazole carboxylase activity (GO:0004638);Molecular Function: phosphoribosylaminoimidazolesuccinocarboxamide synthase activity (GO:0004639);Molecular Function: ATP binding (GO:0005524);Cellular Component: cytoplasm (GO:0005737);Biological Process: 'de novo' IMP biosynthetic process (GO:0006189…	PPATMP010295-PA	Biological Process: inter-male aggressive behavior (GO:0002121);Molecular Function: phosphoribosylaminoimidazole carboxylase activity (GO:0004638);Molecular Function: phosphoribosylaminoimidazolesuccinocarboxamide synthase activity (GO:0004639);Molecular Function: ATP binding (GO:0005524);Cellular Component: cytoplasm (GO:0005737);Biological Process: 'de novo' IMP biosynthetic process (GO:0006189…	Mdes007861-RA	Biological Process: inter-male aggressive behavior (GO:0002121);Molecular Function: phosphoribosylaminoimidazole carboxylase activity (GO:0004638);Molecular Function: phosphoribosylaminoimidazolesuccinocarboxamide synthase activity (GO:0004639);Molecular Function: ATP binding (GO:0005524);Cellular Component: cytoplasm (GO:0005737);Biological Process: 'de novo' IMP biosynthetic process (GO:0006189…
	EOG7D5N4H	AAEL006895-PA	Molecular Function: 6-phosphofructokinase activity (GO:0003872);Molecular Function: ATP binding (GO:0005524);Cellular Component: 6-phosphofructokinase complex (GO:0005945);Biological Process: fructose 6-phosphate metabolic process (GO:0006002);Biological Process: glycolytic process (GO:0006096);Biological Process: phosphorylation (GO:0016310);	AGAP007642-PA	Molecular Function: 6-phosphofructokinase activity (GO:0003872);Molecular Function: ATP binding (GO:0005524);Cellular Component: 6-phosphofructokinase complex (GO:0005945);Biological Process: fructose 6-phosphate metabolic process (GO:0006002);Biological Process: glycolytic process (GO:0006096);Biological Process: phosphorylation (GO:0016310);	CPIJ008591-PA	Molecular Function: 6-phosphofructokinase activity (GO:0003872);Molecular Function: ATP binding (GO:0005524);Cellular Component: 6-phosphofructokinase complex (GO:0005945);Biological Process: fructose 6-phosphate metabolic process (GO:0006002);Biological Process: glycolytic process (GO:0006096);Biological Process: phosphorylation (GO:0016310);	FBpp0087506	Molecular Function: DNA binding (GO:0003677);Molecular Function: 6-phosphofructokinase activity (GO:0003872);Molecular Function: ATP binding (GO:0005524);Cellular Component: nucleus (GO:0005634);Cellular Component: polytene chromosome (GO:0005700);Cellular Component: 6-phosphofructokinase complex (GO:0005945);Biological Process: fructose 6-phosphate metabolic process (GO:0006002);Biological Proce…	FBpp0181717	Molecular Function: DNA binding (GO:0003677);Molecular Function: 6-phosphofructokinase activity (GO:0003872);Molecular Function: ATP binding (GO:0005524);Cellular Component: nucleus (GO:0005634);Cellular Component: polytene chromosome (GO:0005700);Cellular Component: 6-phosphofructokinase complex (GO:0005945);Biological Process: fructose 6-phosphate metabolic process (GO:0006002);Biological Proce…	LLOTMP004374-PA	Molecular Function: 6-phosphofructokinase activity (GO:0003872);Molecular Function: ATP binding (GO:0005524);Cellular Component: 6-phosphofructokinase complex (GO:0005945);Biological Process: fructose 6-phosphate metabolic process (GO:0006002);Biological Process: glycolytic process (GO:0006096);Biological Process: phosphorylation (GO:0016310);	PPATMP003561-PA	Molecular Function: 6-phosphofructokinase activity (GO:0003872);Molecular Function: ATP binding (GO:0005524);Cellular Component: 6-phosphofructokinase complex (GO:0005945);Biological Process: fructose 6-phosphate metabolic process (GO:0006002);Biological Process: glycolytic process (GO:0006096);Biological Process: phosphorylation (GO:0016310);	Mdes007910-RA	Molecular Function: 6-phosphofructokinase activity (GO:0003872);Molecular Function: ATP binding (GO:0005524);Cellular Component: 6-phosphofructokinase complex (GO:0005945);Biological Process: fructose 6-phosphate metabolic process (GO:0006002);Biological Process: glycolytic process (GO:0006096);Biological Process: phosphorylation (GO:0016310);
	EOG72ZPX3	AAEL004345-PA	Molecular Function: tRNA binding (GO:0000049);Molecular Function: cysteine-tRNA ligase activity (GO:0004817);Molecular Function: ATP binding (GO:0005524);Cellular Component: cytosol (GO:0005829);Biological Process: cysteinyl-tRNA aminoacylation (GO:0006423);Molecular Function: metal ion binding (GO:0046872);	AGAP012283-PA	Molecular Function: tRNA binding (GO:0000049);Molecular Function: cysteine-tRNA ligase activity (GO:0004817);Molecular Function: ATP binding (GO:0005524);Cellular Component: cytosol (GO:0005829);Biological Process: cysteinyl-tRNA aminoacylation (GO:0006423);Molecular Function: metal ion binding (GO:0046872);	CPIJ010526-PA	Molecular Function: tRNA binding (GO:0000049);Molecular Function: cysteine-tRNA ligase activity (GO:0004817);Molecular Function: ATP binding (GO:0005524);Cellular Component: cytosol (GO:0005829);Biological Process: cysteinyl-tRNA aminoacylation (GO:0006423);Molecular Function: metal ion binding (GO:0046872);	FBpp0086373	Molecular Function: tRNA binding (GO:0000049);Molecular Function: cysteine-tRNA ligase activity (GO:0004817);Molecular Function: ATP binding (GO:0005524);Cellular Component: cytosol (GO:0005829);Biological Process: cysteinyl-tRNA aminoacylation (GO:0006423);Molecular Function: metal ion binding (GO:0046872);	FBpp0174805	Molecular Function: tRNA binding (GO:0000049);Molecular Function: cysteine-tRNA ligase activity (GO:0004817);Molecular Function: ATP binding (GO:0005524);Cellular Component: cytosol (GO:0005829);Biological Process: cysteinyl-tRNA aminoacylation (GO:0006423);Molecular Function: metal ion binding (GO:0046872);	LLOTMP008752-PA	Molecular Function: tRNA binding (GO:0000049);Molecular Function: cysteine-tRNA ligase activity (GO:0004817);Molecular Function: ATP binding (GO:0005524);Cellular Component: cytosol (GO:0005829);Biological Process: cysteinyl-tRNA aminoacylation (GO:0006423);	PPATMP003481-PA	Molecular Function: tRNA binding (GO:0000049);Molecular Function: cysteine-tRNA ligase activity (GO:0004817);Molecular Function: ATP binding (GO:0005524);Cellular Component: cytosol (GO:0005829);Biological Process: cysteinyl-tRNA aminoacylation (GO:0006423);	Mdes007935-RA	Molecular Function: tRNA binding (GO:0000049);Molecular Function: nucleotide binding (GO:0000166);Molecular Function: cysteine-tRNA ligase activity (GO:0004817);Cellular Component: cytosol (GO:0005829);Biological Process: cysteinyl-tRNA aminoacylation (GO:0006423);Molecular Function: ion binding (GO:0043167);
	EOG7QK9V0	AAEL004474-PA	Molecular Function: magnesium ion binding (GO:0000287);Molecular Function: ribosomal protein S6 kinase activity (GO:0004711);Molecular Function: protein binding (GO:0005515);Molecular Function: ATP binding (GO:0005524);Cellular Component: ribosome (GO:0005840);Biological Process: protein phosphorylation (GO:0006468);Biological Process: intracellular signal transduction (GO:0007243);Biological Pro…	AGAP003040-PA	Molecular Function: magnesium ion binding (GO:0000287);Molecular Function: ribosomal protein S6 kinase activity (GO:0004711);Molecular Function: protein binding (GO:0005515);Molecular Function: ATP binding (GO:0005524);Cellular Component: ribosome (GO:0005840);Biological Process: protein phosphorylation (GO:0006468);Biological Process: intracellular signal transduction (GO:0007243);Biological Pro…	CPIJ014359-PA	Molecular Function: magnesium ion binding (GO:0000287);Molecular Function: ribosomal protein S6 kinase activity (GO:0004711);Molecular Function: protein binding (GO:0005515);Molecular Function: ATP binding (GO:0005524);Cellular Component: ribosome (GO:0005840);Biological Process: protein phosphorylation (GO:0006468);Biological Process: intracellular signal transduction (GO:0007243);Biological Pro…	FBpp0077052	Molecular Function: magnesium ion binding (GO:0000287);Molecular Function: ribosomal protein S6 kinase activity (GO:0004711);Molecular Function: protein binding (GO:0005515);Molecular Function: ATP binding (GO:0005524);Cellular Component: ribosome (GO:0005840);Biological Process: protein phosphorylation (GO:0006468);Biological Process: intracellular signal transduction (GO:0007243);Biological Pro…	FBpp0177408	Molecular Function: magnesium ion binding (GO:0000287);Molecular Function: ribosomal protein S6 kinase activity (GO:0004711);Molecular Function: protein binding (GO:0005515);Molecular Function: ATP binding (GO:0005524);Cellular Component: ribosome (GO:0005840);Biological Process: protein phosphorylation (GO:0006468);Biological Process: intracellular signal transduction (GO:0007243);Biological Pro…	LLOTMP000617-PA	Molecular Function: magnesium ion binding (GO:0000287);Molecular Function: ribosomal protein S6 kinase activity (GO:0004711);Molecular Function: protein binding (GO:0005515);Molecular Function: ATP binding (GO:0005524);Cellular Component: ribosome (GO:0005840);Biological Process: protein phosphorylation (GO:0006468);Biological Process: intracellular signal transduction (GO:0007243);Biological Pro…	PPATMP000614-PA	Molecular Function: magnesium ion binding (GO:0000287);Molecular Function: ribosomal protein S6 kinase activity (GO:0004711);Molecular Function: protein binding (GO:0005515);Molecular Function: ATP binding (GO:0005524);Cellular Component: ribosome (GO:0005840);Biological Process: protein phosphorylation (GO:0006468);Biological Process: intracellular signal transduction (GO:0007243);Biological Pro…	Mdes007991-RA	Molecular Function: magnesium ion binding (GO:0000287);Molecular Function: ribosomal protein S6 kinase activity (GO:0004711);Molecular Function: protein binding (GO:0005515);Molecular Function: ATP binding (GO:0005524);Cellular Component: ribosome (GO:0005840);Biological Process: protein phosphorylation (GO:0006468);Biological Process: intracellular signal transduction (GO:0007243);Biological Pro…
	EOG7NWHS1	AAEL004297-PA	Molecular Function: ATP citrate synthase activity (GO:0003878);Molecular Function: succinate-CoA ligase (ADP-forming) activity (GO:0004775);Molecular Function: ATP binding (GO:0005524);Cellular Component: cytoplasm (GO:0005737);Biological Process: cellular carbohydrate metabolic process (GO:0044262);Molecular Function: cofactor binding (GO:0048037);	AGAP010156-PA	Molecular Function: ATP citrate synthase activity (GO:0003878);Molecular Function: succinate-CoA ligase (ADP-forming) activity (GO:0004775);Molecular Function: ATP binding (GO:0005524);Cellular Component: cytoplasm (GO:0005737);Biological Process: cellular carbohydrate metabolic process (GO:0044262);Molecular Function: cofactor binding (GO:0048037);	CPIJ000859-PA	Molecular Function: ATP citrate synthase activity (GO:0003878);Molecular Function: succinate-CoA ligase (ADP-forming) activity (GO:0004775);Molecular Function: ATP binding (GO:0005524);Cellular Component: cytoplasm (GO:0005737);Biological Process: cellular carbohydrate metabolic process (GO:0044262);Molecular Function: cofactor binding (GO:0048037);	FBpp0289823	Molecular Function: ATP citrate synthase activity (GO:0003878);Molecular Function: succinate-CoA ligase (ADP-forming) activity (GO:0004775);Molecular Function: ATP binding (GO:0005524);Cellular Component: cytoplasm (GO:0005737);Biological Process: cellular carbohydrate metabolic process (GO:0044262);Molecular Function: cofactor binding (GO:0048037);	FBpp0184755	Molecular Function: ATP citrate synthase activity (GO:0003878);Molecular Function: succinate-CoA ligase (ADP-forming) activity (GO:0004775);Molecular Function: ATP binding (GO:0005524);Cellular Component: cytoplasm (GO:0005737);Biological Process: cellular carbohydrate metabolic process (GO:0044262);Molecular Function: cofactor binding (GO:0048037);	LLOTMP009367-PA	Molecular Function: ATP citrate synthase activity (GO:0003878);Molecular Function: succinate-CoA ligase (ADP-forming) activity (GO:0004775);Molecular Function: ATP binding (GO:0005524);Cellular Component: cytoplasm (GO:0005737);Biological Process: cellular carbohydrate metabolic process (GO:0044262);Molecular Function: cofactor binding (GO:0048037);	PPATMP000215-PA	Molecular Function: ATP citrate synthase activity (GO:0003878);Molecular Function: succinate-CoA ligase (ADP-forming) activity (GO:0004775);Molecular Function: ATP binding (GO:0005524);Cellular Component: cytoplasm (GO:0005737);Biological Process: cellular carbohydrate metabolic process (GO:0044262);Molecular Function: cofactor binding (GO:0048037);	Mdes008087-RA	Molecular Function: ATP citrate synthase activity (GO:0003878);Molecular Function: succinate-CoA ligase (ADP-forming) activity (GO:0004775);Molecular Function: ATP binding (GO:0005524);Cellular Component: cytoplasm (GO:0005737);Biological Process: cellular carbohydrate metabolic process (GO:0044262);Molecular Function: cofactor binding (GO:0048037);
	EOG7BSFSM	AAEL010359-PA	Molecular Function: ATP binding (GO:0005524);Biological Process: ATP catabolic process (GO:0006200);Molecular Function: organic phosphonate transmembrane-transporting ATPase activity (GO:0015416);Cellular Component: ATP-binding cassette (ABC) transporter complex (GO:0043190);	AGAP012005-PA	Molecular Function: ATP binding (GO:0005524);Biological Process: ATP catabolic process (GO:0006200);Molecular Function: organic phosphonate transmembrane-transporting ATPase activity (GO:0015416);	CPIJ014150-PA	Molecular Function: ATP binding (GO:0005524);Biological Process: ATP catabolic process (GO:0006200);Molecular Function: organic phosphonate transmembrane-transporting ATPase activity (GO:0015416);Cellular Component: ATP-binding cassette (ABC) transporter complex (GO:0043190);	FBpp0074708	Molecular Function: ATP binding (GO:0005524);Biological Process: ATP catabolic process (GO:0006200);Molecular Function: ATPase activity, coupled to transmembrane movement of substances (GO:0042626);Cellular Component: ATP-binding cassette (ABC) transporter complex (GO:0043190);	FBpp0185050	Molecular Function: ATP binding (GO:0005524);Biological Process: ATP catabolic process (GO:0006200);Molecular Function: ATPase activity, coupled to transmembrane movement of substances (GO:0042626);Cellular Component: ATP-binding cassette (ABC) transporter complex (GO:0043190);	LLOTMP009416-PA	Molecular Function: ATP binding (GO:0005524);Biological Process: ATP catabolic process (GO:0006200);Molecular Function: ATPase activity, coupled to transmembrane movement of substances (GO:0042626);Cellular Component: ATP-binding cassette (ABC) transporter complex (GO:0043190);	PPATMP010279-PA	Molecular Function: ATP binding (GO:0005524);Biological Process: ATP catabolic process (GO:0006200);Molecular Function: ATPase activity (GO:0016887);	Mdes008176-RA	Molecular Function: ATP binding (GO:0005524);Biological Process: ATP catabolic process (GO:0006200);Molecular Function: organic phosphonate transmembrane-transporting ATPase activity (GO:0015416);
	EOG7S83WX	AAEL008565-PA	Molecular Function: metalloendopeptidase activity (GO:0004222);Molecular Function: ATP binding (GO:0005524);Cellular Component: mitochondrion (GO:0005739);Cellular Component: endoplasmic reticulum (GO:0005783);Biological Process: proteolysis (GO:0006508);Molecular Function: zinc ion binding (GO:0008270);Cellular Component: integral component of membrane (GO:0016021);Molecular Function: ATPase act…	AGAP006949-PA	Molecular Function: metalloendopeptidase activity (GO:0004222);Molecular Function: ATP binding (GO:0005524);Cellular Component: mitochondrion (GO:0005739);Cellular Component: endoplasmic reticulum (GO:0005783);Biological Process: proteolysis (GO:0006508);Molecular Function: zinc ion binding (GO:0008270);Cellular Component: integral component of membrane (GO:0016021);Molecular Function: ATPase act…	CPIJ006578-PA	Molecular Function: metalloendopeptidase activity (GO:0004222);Molecular Function: ATP binding (GO:0005524);Cellular Component: mitochondrion (GO:0005739);Cellular Component: endoplasmic reticulum (GO:0005783);Biological Process: proteolysis (GO:0006508);Molecular Function: zinc ion binding (GO:0008270);Cellular Component: integral component of membrane (GO:0016021);Molecular Function: ATPase act…	FBpp0075012	Molecular Function: metalloendopeptidase activity (GO:0004222);Molecular Function: ATP binding (GO:0005524);Cellular Component: mitochondrion (GO:0005739);Cellular Component: endoplasmic reticulum (GO:0005783);Biological Process: proteolysis (GO:0006508);Molecular Function: zinc ion binding (GO:0008270);Cellular Component: integral component of membrane (GO:0016021);Molecular Function: ATPase act…	FBpp0188814	Molecular Function: metalloendopeptidase activity (GO:0004222);Molecular Function: ATP binding (GO:0005524);Cellular Component: mitochondrion (GO:0005739);Cellular Component: endoplasmic reticulum (GO:0005783);Biological Process: proteolysis (GO:0006508);Molecular Function: zinc ion binding (GO:0008270);Cellular Component: integral component of membrane (GO:0016021);Molecular Function: ATPase act…	LLOTMP003275-PA	Molecular Function: metalloendopeptidase activity (GO:0004222);Molecular Function: ATP binding (GO:0005524);Cellular Component: mitochondrion (GO:0005739);Cellular Component: endoplasmic reticulum (GO:0005783);Biological Process: proteolysis (GO:0006508);Molecular Function: zinc ion binding (GO:0008270);Cellular Component: integral component of membrane (GO:0016021);Molecular Function: ATPase act…	PPATMP009600-PA	Molecular Function: metalloendopeptidase activity (GO:0004222);Molecular Function: ATP binding (GO:0005524);Cellular Component: mitochondrion (GO:0005739);Cellular Component: endoplasmic reticulum (GO:0005783);Biological Process: proteolysis (GO:0006508);Molecular Function: zinc ion binding (GO:0008270);Cellular Component: integral component of membrane (GO:0016021);Molecular Function: ATPase act…	Mdes008231-RA	Molecular Function: metalloendopeptidase activity (GO:0004222);Molecular Function: ATP binding (GO:0005524);Cellular Component: mitochondrion (GO:0005739);Cellular Component: endoplasmic reticulum (GO:0005783);Biological Process: proteolysis (GO:0006508);Molecular Function: zinc ion binding (GO:0008270);Cellular Component: integral component of membrane (GO:0016021);Molecular Function: ATPase act…
	EOG78M9J1	AAEL003518-PA	Molecular Function: calcium-transporting ATPase activity (GO:0005388);Molecular Function: ATP binding (GO:0005524);Biological Process: calcium ion transport (GO:0006816);Cellular Component: integral component of membrane (GO:0016021);Molecular Function: metal ion binding (GO:0046872);	AGAP012115-PA	Molecular Function: calcium-transporting ATPase activity (GO:0005388);Molecular Function: ATP binding (GO:0005524);Cellular Component: peroxisome (GO:0005777);Cellular Component: endoplasmic reticulum (GO:0005783);Cellular Component: Golgi apparatus (GO:0005794);Biological Process: calcium ion transport (GO:0006816);Molecular Function: manganese-transporting ATPase activity (GO:0015410);Cellular …	CPIJ003222-PA	Molecular Function: calcium-transporting ATPase activity (GO:0005388);Molecular Function: ATP binding (GO:0005524);Cellular Component: peroxisome (GO:0005777);Cellular Component: endoplasmic reticulum (GO:0005783);Cellular Component: Golgi apparatus (GO:0005794);Biological Process: calcium ion transport (GO:0006816);Molecular Function: manganese-transporting ATPase activity (GO:0015410);Cellular …	FBpp0304415	Molecular Function: calcium-transporting ATPase activity (GO:0005388);Molecular Function: ATP binding (GO:0005524);Cellular Component: peroxisome (GO:0005777);Cellular Component: endoplasmic reticulum (GO:0005783);Cellular Component: Golgi apparatus (GO:0005794);Biological Process: calcium ion transport (GO:0006816);Molecular Function: manganese-transporting ATPase activity (GO:0015410);Cellular …	FBpp0189106	Molecular Function: calcium-transporting ATPase activity (GO:0005388);Molecular Function: ATP binding (GO:0005524);Cellular Component: peroxisome (GO:0005777);Cellular Component: endoplasmic reticulum (GO:0005783);Cellular Component: Golgi apparatus (GO:0005794);Biological Process: calcium ion transport (GO:0006816);Molecular Function: manganese-transporting ATPase activity (GO:0015410);Cellular …	LLOTMP001203-PA	Molecular Function: calcium-transporting ATPase activity (GO:0005388);Molecular Function: ATP binding (GO:0005524);Cellular Component: peroxisome (GO:0005777);Cellular Component: endoplasmic reticulum (GO:0005783);Cellular Component: Golgi apparatus (GO:0005794);Biological Process: calcium ion transport (GO:0006816);Molecular Function: manganese-transporting ATPase activity (GO:0015410);Cellular …	PPATMP006148-PA	Molecular Function: calcium-transporting ATPase activity (GO:0005388);Molecular Function: ATP binding (GO:0005524);Cellular Component: peroxisome (GO:0005777);Cellular Component: endoplasmic reticulum (GO:0005783);Cellular Component: Golgi apparatus (GO:0005794);Biological Process: calcium ion transport (GO:0006816);Molecular Function: manganese-transporting ATPase activity (GO:0015410);Cellular …	Mdes008267-RC	Molecular Function: calcium-transporting ATPase activity (GO:0005388);Molecular Function: ATP binding (GO:0005524);Cellular Component: peroxisome (GO:0005777);Cellular Component: endoplasmic reticulum (GO:0005783);Cellular Component: Golgi apparatus (GO:0005794);Biological Process: calcium ion transport (GO:0006816);Molecular Function: manganese-transporting ATPase activity (GO:0015410);Cellular …
	EOG7PKMFN	AAEL011289-PA	Molecular Function: ATP binding (GO:0005524);Biological Process: ATP catabolic process (GO:0006200);Molecular Function: ATPase activity (GO:0016887);	AGAP000545-PA	Molecular Function: ATP binding (GO:0005524);Biological Process: ATP catabolic process (GO:0006200);Molecular Function: ATPase activity (GO:0016887);	CPIJ003818-PA	Molecular Function: ATP binding (GO:0005524);Biological Process: ATP catabolic process (GO:0006200);Molecular Function: ATPase activity (GO:0016887);	FBpp0306949	Molecular Function: ATP binding (GO:0005524);Biological Process: ATP catabolic process (GO:0006200);Molecular Function: ATPase activity (GO:0016887);	FBpp0180607	Molecular Function: ATP binding (GO:0005524);Biological Process: ATP catabolic process (GO:0006200);Molecular Function: ATPase activity (GO:0016887);	LLOTMP008483-PA	Molecular Function: nucleotide binding (GO:0000166);Molecular Function: nucleoside-triphosphatase activity (GO:0017111);	PPATMP002185-PA	Molecular Function: ATP binding (GO:0005524);Biological Process: ATP catabolic process (GO:0006200);Molecular Function: ATPase activity (GO:0016887);	Mdes008391-RA	Molecular Function: nucleotide binding (GO:0000166);Molecular Function: nucleoside-triphosphatase activity (GO:0017111);
	EOG7T7T9H	AAEL011655-PA	Molecular Function: nucleic acid binding (GO:0003676);Molecular Function: asparagine-tRNA ligase activity (GO:0004816);Molecular Function: ATP binding (GO:0005524);Cellular Component: cytoplasm (GO:0005737);Biological Process: asparaginyl-tRNA aminoacylation (GO:0006421);	AGAP001276-PA	Molecular Function: nucleic acid binding (GO:0003676);Molecular Function: asparagine-tRNA ligase activity (GO:0004816);Molecular Function: ATP binding (GO:0005524);Cellular Component: cytoplasm (GO:0005737);Biological Process: asparaginyl-tRNA aminoacylation (GO:0006421);	CPIJ001182-PA	Molecular Function: nucleic acid binding (GO:0003676);Molecular Function: asparagine-tRNA ligase activity (GO:0004816);Molecular Function: ATP binding (GO:0005524);Cellular Component: cytoplasm (GO:0005737);Biological Process: asparaginyl-tRNA aminoacylation (GO:0006421);	FBpp0086205	Molecular Function: nucleic acid binding (GO:0003676);Molecular Function: asparagine-tRNA ligase activity (GO:0004816);Molecular Function: ATP binding (GO:0005524);Cellular Component: cytoplasm (GO:0005737);Biological Process: asparaginyl-tRNA aminoacylation (GO:0006421);Molecular Function: kinase activity (GO:0016301);Biological Process: phosphorylation (GO:0016310);Molecular Function: phosphotr…	FBpp0174557	Molecular Function: nucleic acid binding (GO:0003676);Molecular Function: asparagine-tRNA ligase activity (GO:0004816);Molecular Function: ATP binding (GO:0005524);Cellular Component: cytoplasm (GO:0005737);Biological Process: asparaginyl-tRNA aminoacylation (GO:0006421);Molecular Function: kinase activity (GO:0016301);Biological Process: phosphorylation (GO:0016310);Molecular Function: phosphotr…	LLOTMP006462-PA	Molecular Function: aminoacyl-tRNA ligase activity (GO:0004812);Biological Process: translation (GO:0006412);Molecular Function: organic cyclic compound binding (GO:0097159);Molecular Function: heterocyclic compound binding (GO:1901363);	PPATMP009298-PA	Molecular Function: aminoacyl-tRNA ligase activity (GO:0004812);Biological Process: translation (GO:0006412);Molecular Function: organic cyclic compound binding (GO:0097159);Molecular Function: heterocyclic compound binding (GO:1901363);	Mdes008408-RA	Biological Process: translation (GO:0006412);Molecular Function: ligase activity (GO:0016874);Molecular Function: organic cyclic compound binding (GO:0097159);Molecular Function: heterocyclic compound binding (GO:1901363);
	EOG72ZPXG	AAEL001216-PA	Biological Process: regulation of alternative mRNA splicing, via spliceosome (GO:0000381);Molecular Function: nucleic acid binding (GO:0003676);Molecular Function: ATP-dependent RNA helicase activity (GO:0004004);Molecular Function: ATP binding (GO:0005524);Cellular Component: spliceosomal complex (GO:0005681);Cellular Component: polytene chromosome (GO:0005700);Cellular Component: microtubule as…	AGAP009075-PA	Biological Process: regulation of alternative mRNA splicing, via spliceosome (GO:0000381);Molecular Function: nucleic acid binding (GO:0003676);Molecular Function: ATP-dependent RNA helicase activity (GO:0004004);Molecular Function: ATP binding (GO:0005524);Cellular Component: spliceosomal complex (GO:0005681);Cellular Component: polytene chromosome (GO:0005700);Cellular Component: microtubule as…	CPIJ014241-PA	Biological Process: regulation of alternative mRNA splicing, via spliceosome (GO:0000381);Molecular Function: nucleic acid binding (GO:0003676);Molecular Function: ATP-dependent RNA helicase activity (GO:0004004);Molecular Function: ATP binding (GO:0005524);Cellular Component: spliceosomal complex (GO:0005681);Cellular Component: polytene chromosome (GO:0005700);Cellular Component: microtubule as…	FBpp0078754	Biological Process: regulation of alternative mRNA splicing, via spliceosome (GO:0000381);Molecular Function: nucleic acid binding (GO:0003676);Molecular Function: ATP-dependent RNA helicase activity (GO:0004004);Molecular Function: ATP binding (GO:0005524);Cellular Component: spliceosomal complex (GO:0005681);Cellular Component: polytene chromosome (GO:0005700);Cellular Component: microtubule as…	FBpp0190007	Biological Process: regulation of alternative mRNA splicing, via spliceosome (GO:0000381);Molecular Function: nucleic acid binding (GO:0003676);Molecular Function: ATP-dependent RNA helicase activity (GO:0004004);Molecular Function: ATP binding (GO:0005524);Cellular Component: spliceosomal complex (GO:0005681);Cellular Component: polytene chromosome (GO:0005700);Cellular Component: microtubule as…	LLOTMP007893-PA	Biological Process: regulation of alternative mRNA splicing, via spliceosome (GO:0000381);Molecular Function: nucleic acid binding (GO:0003676);Molecular Function: ATP-dependent RNA helicase activity (GO:0004004);Molecular Function: ATP binding (GO:0005524);Cellular Component: spliceosomal complex (GO:0005681);Cellular Component: polytene chromosome (GO:0005700);Cellular Component: microtubule as…	PPATMP006794-PA	Biological Process: regulation of alternative mRNA splicing, via spliceosome (GO:0000381);Molecular Function: nucleic acid binding (GO:0003676);Molecular Function: ATP-dependent RNA helicase activity (GO:0004004);Molecular Function: ATP binding (GO:0005524);Cellular Component: spliceosomal complex (GO:0005681);Cellular Component: polytene chromosome (GO:0005700);Cellular Component: microtubule as…	Mdes008485-RA	Biological Process: regulation of alternative mRNA splicing, via spliceosome (GO:0000381);Molecular Function: nucleic acid binding (GO:0003676);Molecular Function: ATP-dependent RNA helicase activity (GO:0004004);Molecular Function: ATP binding (GO:0005524);Cellular Component: spliceosomal complex (GO:0005681);Cellular Component: polytene chromosome (GO:0005700);Cellular Component: microtubule as…
	EOG71PCT8	AAEL001848-PA	Molecular Function: protein kinase activity (GO:0004672);Molecular Function: ATP binding (GO:0005524);Biological Process: protein phosphorylation (GO:0006468);	AGAP007996-PC	Molecular Function: protein kinase activity (GO:0004672);Molecular Function: ATP binding (GO:0005524);Biological Process: protein phosphorylation (GO:0006468);	CPIJ802099-PA	Molecular Function: protein kinase activity (GO:0004672);Molecular Function: ATP binding (GO:0005524);Biological Process: protein phosphorylation (GO:0006468);	FBpp0078371	Molecular Function: protein serine/threonine kinase activity (GO:0004674);Molecular Function: ATP binding (GO:0005524);Cellular Component: Golgi apparatus (GO:0005794);Cellular Component: cytosol (GO:0005829);Cellular Component: cell cortex (GO:0005938);Biological Process: protein phosphorylation (GO:0006468);Biological Process: ER to Golgi vesicle-mediated transport (GO:0006888);Biological Proce…	FBpp0188627	Molecular Function: protein serine/threonine kinase activity (GO:0004674);Molecular Function: ATP binding (GO:0005524);Cellular Component: Golgi apparatus (GO:0005794);Cellular Component: cytosol (GO:0005829);Cellular Component: cell cortex (GO:0005938);Biological Process: protein phosphorylation (GO:0006468);Biological Process: ER to Golgi vesicle-mediated transport (GO:0006888);Biological Proce…	LLOTMP007153-PA	Molecular Function: protein kinase activity (GO:0004672);Molecular Function: ATP binding (GO:0005524);Biological Process: protein phosphorylation (GO:0006468);	PPATMP006927-PA	Molecular Function: protein kinase activity (GO:0004672);Molecular Function: ATP binding (GO:0005524);Biological Process: protein phosphorylation (GO:0006468);	Mdes008813-RA	Molecular Function: transferase activity, transferring phosphorus-containing groups (GO:0016772);
	EOG7FVF6C	AAEL011780-PA	Biological Process: meiotic mismatch repair (GO:0000710);Molecular Function: ATP binding (GO:0005524);Biological Process: DNA recombination (GO:0006310);Molecular Function: mismatched DNA binding (GO:0030983);Cellular Component: nuclear part (GO:0044428);Biological Process: regulation of cellular process (GO:0050794);	AGAP003190-PA	Cellular Component: nuclear chromosome (GO:0000228);Molecular Function: four-way junction DNA binding (GO:0000400);Biological Process: meiotic mismatch repair (GO:0000710);Molecular Function: damaged DNA binding (GO:0003684);Molecular Function: ATP binding (GO:0005524);Biological Process: postreplication repair (GO:0006301);Biological Process: reciprocal meiotic recombination (GO:0007131);Molecul…	CPIJ013201-PA	Biological Process: meiotic mismatch repair (GO:0000710);Molecular Function: ATP binding (GO:0005524);Biological Process: DNA recombination (GO:0006310);Molecular Function: mismatched DNA binding (GO:0030983);Cellular Component: nuclear part (GO:0044428);Biological Process: regulation of cellular process (GO:0050794);	FBpp0075399	Cellular Component: nuclear chromosome (GO:0000228);Molecular Function: four-way junction DNA binding (GO:0000400);Biological Process: meiotic mismatch repair (GO:0000710);Molecular Function: damaged DNA binding (GO:0003684);Molecular Function: ATP binding (GO:0005524);Biological Process: postreplication repair (GO:0006301);Biological Process: reciprocal meiotic recombination (GO:0007131);Molecul…	FBpp0189864	Cellular Component: nuclear chromosome (GO:0000228);Molecular Function: four-way junction DNA binding (GO:0000400);Biological Process: meiotic mismatch repair (GO:0000710);Molecular Function: damaged DNA binding (GO:0003684);Molecular Function: ATP binding (GO:0005524);Biological Process: postreplication repair (GO:0006301);Biological Process: reciprocal meiotic recombination (GO:0007131);Molecul…	LLOTMP008275-PA	Biological Process: meiotic mismatch repair (GO:0000710);Biological Process: DNA recombination (GO:0006310);Molecular Function: mismatched DNA binding (GO:0030983);Cellular Component: nuclear part (GO:0044428);Biological Process: regulation of cellular process (GO:0050794);	PPATMP010120-PA	Cellular Component: nuclear chromosome (GO:0000228);Molecular Function: four-way junction DNA binding (GO:0000400);Biological Process: meiotic mismatch repair (GO:0000710);Molecular Function: damaged DNA binding (GO:0003684);Biological Process: postreplication repair (GO:0006301);Biological Process: reciprocal meiotic recombination (GO:0007131);Molecular Function: DNA-dependent ATPase activity (G…	Mdes009705-RA	Biological Process: meiotic mismatch repair (GO:0000710);Biological Process: DNA recombination (GO:0006310);Molecular Function: mismatched DNA binding (GO:0030983);Cellular Component: nuclear part (GO:0044428);Biological Process: regulation of cellular process (GO:0050794);
	EOG7XX14G	AAEL009364-PA	Molecular Function: protein serine/threonine kinase activity (GO:0004674);Molecular Function: ATP binding (GO:0005524);Biological Process: protein phosphorylation (GO:0006468);Biological Process: cell division (GO:0051301);	AGAP004780-PA	Molecular Function: ATP binding (GO:0005524);Cellular Component: polytene chromosome puff (GO:0005703);Biological Process: protein phosphorylation (GO:0006468);Biological Process: phagocytosis (GO:0006909);Molecular Function: RNA polymerase II carboxy-terminal domain kinase activity (GO:0008353);Biological Process: neurogenesis (GO:0022008);	CPIJ004253-PA	Molecular Function: protein serine/threonine kinase activity (GO:0004674);Molecular Function: ATP binding (GO:0005524);Biological Process: protein phosphorylation (GO:0006468);Biological Process: cell division (GO:0051301);	FBpp0078013	Molecular Function: cyclin-dependent protein serine/threonine kinase activity (GO:0004693);Molecular Function: ATP binding (GO:0005524);Cellular Component: polytene chromosome puff (GO:0005703);Biological Process: protein phosphorylation (GO:0006468);Biological Process: phagocytosis (GO:0006909);Molecular Function: RNA polymerase II carboxy-terminal domain kinase activity (GO:0008353);Biological …	FBpp0175993	Molecular Function: cyclin-dependent protein serine/threonine kinase activity (GO:0004693);Molecular Function: ATP binding (GO:0005524);Cellular Component: polytene chromosome puff (GO:0005703);Biological Process: protein phosphorylation (GO:0006468);Biological Process: phagocytosis (GO:0006909);Molecular Function: RNA polymerase II carboxy-terminal domain kinase activity (GO:0008353);Biological …	LLOTMP002330-PA	Molecular Function: transferase activity, transferring phosphorus-containing groups (GO:0016772);	PPATMP008053-PA	Molecular Function: protein serine/threonine kinase activity (GO:0004674);Molecular Function: ATP binding (GO:0005524);Biological Process: protein phosphorylation (GO:0006468);Biological Process: cell division (GO:0051301);	Mdes009835-RA	Molecular Function: cyclin-dependent protein serine/threonine kinase activity (GO:0004693);Cellular Component: polytene chromosome puff (GO:0005703);Biological Process: protein phosphorylation (GO:0006468);Biological Process: phagocytosis (GO:0006909);Molecular Function: RNA polymerase II carboxy-terminal domain kinase activity (GO:0008353);Biological Process: neurogenesis (GO:0022008);
	EOG77X6VF	AAEL011817-PA	Biological Process: nuclear-transcribed mRNA catabolic process, nonsense-mediated decay (GO:0000184);Molecular Function: DNA binding (GO:0003677);Molecular Function: helicase activity (GO:0004386);Molecular Function: ATP binding (GO:0005524);Cellular Component: cytoplasm (GO:0005737);Molecular Function: zinc ion binding (GO:0008270);	AGAP001133-PA	Biological Process: nuclear-transcribed mRNA catabolic process, nonsense-mediated decay (GO:0000184);Molecular Function: DNA binding (GO:0003677);Molecular Function: helicase activity (GO:0004386);Molecular Function: ATP binding (GO:0005524);Cellular Component: cytoplasm (GO:0005737);Molecular Function: zinc ion binding (GO:0008270);	CPIJ012300-PA	Biological Process: nuclear-transcribed mRNA catabolic process, nonsense-mediated decay (GO:0000184);Molecular Function: DNA binding (GO:0003677);Molecular Function: helicase activity (GO:0004386);Molecular Function: ATP binding (GO:0005524);Cellular Component: cytoplasm (GO:0005737);Molecular Function: zinc ion binding (GO:0008270);	FBpp0073433	Molecular Function: DNA binding (GO:0003677);Molecular Function: helicase activity (GO:0004386);Molecular Function: ATP binding (GO:0005524);Cellular Component: cytoplasm (GO:0005737);Molecular Function: zinc ion binding (GO:0008270);Biological Process: RNA interference (GO:0016246);Cellular Component: exon-exon junction complex (GO:0035145);Biological Process: gene silencing by miRNA (GO:0035195…	FBpp0184507	Molecular Function: DNA binding (GO:0003677);Molecular Function: helicase activity (GO:0004386);Molecular Function: ATP binding (GO:0005524);Cellular Component: cytoplasm (GO:0005737);Molecular Function: zinc ion binding (GO:0008270);Biological Process: RNA interference (GO:0016246);Cellular Component: exon-exon junction complex (GO:0035145);Biological Process: gene silencing by miRNA (GO:0035195…	LLOTMP009843-PA	Biological Process: nuclear-transcribed mRNA catabolic process, nonsense-mediated decay (GO:0000184);Molecular Function: DNA binding (GO:0003677);Molecular Function: helicase activity (GO:0004386);Molecular Function: ATP binding (GO:0005524);Cellular Component: cytoplasm (GO:0005737);Molecular Function: zinc ion binding (GO:0008270);	PPATMP010838-PA	Biological Process: nuclear-transcribed mRNA catabolic process, nonsense-mediated decay (GO:0000184);Molecular Function: DNA binding (GO:0003677);Molecular Function: helicase activity (GO:0004386);Molecular Function: ATP binding (GO:0005524);Cellular Component: cytoplasm (GO:0005737);Molecular Function: zinc ion binding (GO:0008270);	Mdes010105-RC	Biological Process: nuclear-transcribed mRNA catabolic process, nonsense-mediated decay (GO:0000184);Molecular Function: DNA binding (GO:0003677);Molecular Function: helicase activity (GO:0004386);Molecular Function: ATP binding (GO:0005524);Cellular Component: cytoplasm (GO:0005737);Molecular Function: zinc ion binding (GO:0008270);
	EOG722VRG	AAEL004716-PA	Molecular Function: DNA binding (GO:0003677);Molecular Function: chromatin binding (GO:0003682);Molecular Function: ATP binding (GO:0005524);Cellular Component: nucleus (GO:0005634);Cellular Component: polytene chromosome puff (GO:0005703);Cellular Component: polytene chromosome interband (GO:0005705);Biological Process: imaginal disc-derived wing morphogenesis (GO:0007476);Molecular Function: AT…	AGAP008698-PA	Molecular Function: DNA binding (GO:0003677);Molecular Function: chromatin binding (GO:0003682);Molecular Function: ATP binding (GO:0005524);Cellular Component: nucleus (GO:0005634);Cellular Component: polytene chromosome puff (GO:0005703);Cellular Component: polytene chromosome interband (GO:0005705);Biological Process: imaginal disc-derived wing morphogenesis (GO:0007476);Molecular Function: AT…	CPIJ001937-PA	Molecular Function: DNA binding (GO:0003677);Molecular Function: chromatin binding (GO:0003682);Molecular Function: ATP binding (GO:0005524);Cellular Component: nucleus (GO:0005634);Cellular Component: polytene chromosome puff (GO:0005703);Cellular Component: polytene chromosome interband (GO:0005705);Biological Process: imaginal disc-derived wing morphogenesis (GO:0007476);Molecular Function: AT…	FBpp0297122	Molecular Function: DNA binding (GO:0003677);Molecular Function: chromatin binding (GO:0003682);Molecular Function: ATP binding (GO:0005524);Cellular Component: nucleus (GO:0005634);Cellular Component: polytene chromosome puff (GO:0005703);Cellular Component: polytene chromosome interband (GO:0005705);Biological Process: ATP catabolic process (GO:0006200);Biological Process: imaginal disc-derived…	FBpp0190809	Molecular Function: DNA binding (GO:0003677);Molecular Function: chromatin binding (GO:0003682);Molecular Function: ATP binding (GO:0005524);Cellular Component: nucleus (GO:0005634);Cellular Component: polytene chromosome puff (GO:0005703);Cellular Component: polytene chromosome interband (GO:0005705);Biological Process: ATP catabolic process (GO:0006200);Biological Process: imaginal disc-derived…	LLOTMP008081-PA	Molecular Function: DNA binding (GO:0003677);Molecular Function: chromatin binding (GO:0003682);Molecular Function: ATP binding (GO:0005524);Cellular Component: nucleus (GO:0005634);Cellular Component: polytene chromosome puff (GO:0005703);Cellular Component: polytene chromosome interband (GO:0005705);Biological Process: imaginal disc-derived wing morphogenesis (GO:0007476);Molecular Function: AT…	PPATMP010061-PA	Molecular Function: DNA binding (GO:0003677);Molecular Function: chromatin binding (GO:0003682);Molecular Function: ATP binding (GO:0005524);Cellular Component: nucleus (GO:0005634);Cellular Component: polytene chromosome puff (GO:0005703);Cellular Component: polytene chromosome interband (GO:0005705);Biological Process: imaginal disc-derived wing morphogenesis (GO:0007476);Molecular Function: AT…	Mdes010124-RA	Molecular Function: nucleic acid binding (GO:0003676);Molecular Function: chromatin binding (GO:0003682);Molecular Function: helicase activity (GO:0004386);Cellular Component: polytene chromosome puff (GO:0005703);Cellular Component: polytene chromosome interband (GO:0005705);Biological Process: imaginal disc-derived wing morphogenesis (GO:0007476);Molecular Function: ATPase activity (GO:0016887)…
	EOG7TBPJ9	AAEL006717-PB	Molecular Function: ATP binding (GO:0005524);Biological Process: ATP catabolic process (GO:0006200);Cellular Component: integral component of membrane (GO:0016021);Molecular Function: ATPase activity, coupled to transmembrane movement of substances (GO:0042626);Biological Process: transmembrane transport (GO:0055085);	AGAP006364-PA	Molecular Function: ATP binding (GO:0005524);Biological Process: ATP catabolic process (GO:0006200);Cellular Component: integral component of membrane (GO:0016021);Molecular Function: ATPase activity, coupled to transmembrane movement of substances (GO:0042626);Biological Process: transmembrane transport (GO:0055085);	CPIJ007341-PA	Molecular Function: ATP binding (GO:0005524);Biological Process: ATP catabolic process (GO:0006200);Cellular Component: integral component of membrane (GO:0016021);Molecular Function: ATPase activity, coupled to transmembrane movement of substances (GO:0042626);Biological Process: transmembrane transport (GO:0055085);	FBpp0072637	Molecular Function: ATP binding (GO:0005524);Biological Process: ATP catabolic process (GO:0006200);Cellular Component: integral component of membrane (GO:0016021);Molecular Function: ATPase activity, coupled to transmembrane movement of substances (GO:0042626);Biological Process: transmembrane transport (GO:0055085);	FBpp0184912	Molecular Function: ATP binding (GO:0005524);Biological Process: ATP catabolic process (GO:0006200);Cellular Component: integral component of membrane (GO:0016021);Molecular Function: ATPase activity, coupled to transmembrane movement of substances (GO:0042626);Biological Process: transmembrane transport (GO:0055085);	LLOTMP006340-PA	Molecular Function: ATP binding (GO:0005524);Biological Process: ATP catabolic process (GO:0006200);Cellular Component: integral component of membrane (GO:0016021);Molecular Function: ATPase activity, coupled to transmembrane movement of substances (GO:0042626);Biological Process: transmembrane transport (GO:0055085);	PPATMP010816-PA	Molecular Function: ATP binding (GO:0005524);Biological Process: ATP catabolic process (GO:0006200);Cellular Component: integral component of membrane (GO:0016021);Molecular Function: ATPase activity, coupled to transmembrane movement of substances (GO:0042626);Biological Process: transmembrane transport (GO:0055085);	Mdes010399-RA	Molecular Function: ATP binding (GO:0005524);Biological Process: ATP catabolic process (GO:0006200);Cellular Component: integral component of membrane (GO:0016021);Molecular Function: ATPase activity, coupled to transmembrane movement of substances (GO:0042626);Biological Process: transmembrane transport (GO:0055085);
	EOG72P361	AAEL000693-PA	Biological Process: cell fate determination (GO:0001709);Biological Process: positive regulation of protein phosphorylation (GO:0001934);Molecular Function: transmembrane receptor protein tyrosine kinase activity (GO:0004714);Molecular Function: ATP binding (GO:0005524);Cellular Component: plasma membrane (GO:0005886);Biological Process: cellular response to DNA damage stimulus (GO:0006974);Biolo…	AGAP007873-PA	Biological Process: cell fate determination (GO:0001709);Biological Process: positive regulation of protein phosphorylation (GO:0001934);Molecular Function: transmembrane receptor protein tyrosine kinase activity (GO:0004714);Molecular Function: ATP binding (GO:0005524);Cellular Component: plasma membrane (GO:0005886);Biological Process: cellular response to DNA damage stimulus (GO:0006974);Biolo…	CPIJ004787-PA	Biological Process: cell fate determination (GO:0001709);Biological Process: positive regulation of protein phosphorylation (GO:0001934);Molecular Function: transmembrane receptor protein tyrosine kinase activity (GO:0004714);Molecular Function: ATP binding (GO:0005524);Cellular Component: plasma membrane (GO:0005886);Biological Process: cellular response to DNA damage stimulus (GO:0006974);Biolo…	FBpp0307598	Biological Process: cell fate determination (GO:0001709);Biological Process: positive regulation of protein phosphorylation (GO:0001934);Molecular Function: transmembrane receptor protein tyrosine kinase activity (GO:0004714);Molecular Function: ATP binding (GO:0005524);Cellular Component: plasma membrane (GO:0005886);Biological Process: cellular response to DNA damage stimulus (GO:0006974);Biolo…	FBpp0188841	Biological Process: cell fate determination (GO:0001709);Biological Process: positive regulation of protein phosphorylation (GO:0001934);Molecular Function: transmembrane receptor protein tyrosine kinase activity (GO:0004714);Molecular Function: ATP binding (GO:0005524);Cellular Component: plasma membrane (GO:0005886);Biological Process: cellular response to DNA damage stimulus (GO:0006974);Biolo…	LLOTMP005634-PA	Biological Process: cell fate determination (GO:0001709);Biological Process: positive regulation of protein phosphorylation (GO:0001934);Molecular Function: transmembrane receptor protein tyrosine kinase activity (GO:0004714);Molecular Function: ATP binding (GO:0005524);Cellular Component: plasma membrane (GO:0005886);Biological Process: cellular response to DNA damage stimulus (GO:0006974);Biolo…	PPATMP001012-PA	Biological Process: cell fate determination (GO:0001709);Biological Process: positive regulation of protein phosphorylation (GO:0001934);Molecular Function: transmembrane receptor protein tyrosine kinase activity (GO:0004714);Molecular Function: ATP binding (GO:0005524);Cellular Component: plasma membrane (GO:0005886);Biological Process: cellular response to DNA damage stimulus (GO:0006974);Biolo…	Mdes011152-RA	Biological Process: cell fate determination (GO:0001709);Biological Process: positive regulation of protein phosphorylation (GO:0001934);Molecular Function: transmembrane receptor protein tyrosine kinase activity (GO:0004714);Molecular Function: ATP binding (GO:0005524);Cellular Component: plasma membrane (GO:0005886);Biological Process: cellular response to DNA damage stimulus (GO:0006974);Biolo…
	EOG7ZSV8S	AAEL000386-PA	Molecular Function: ATP binding (GO:0005524);Biological Process: phagocytosis (GO:0006909);Biological Process: cellular response to DNA damage stimulus (GO:0006974);Cellular Component: endosome membrane (GO:0010008);Molecular Function: 1-phosphatidylinositol-3-kinase activity (GO:0016303);Molecular Function: Rab GTPase binding (GO:0017137);Biological Process: cortical actin cytoskeleton organizat…	AGAP011036-PA	Molecular Function: ATP binding (GO:0005524);Biological Process: phagocytosis (GO:0006909);Biological Process: cellular response to DNA damage stimulus (GO:0006974);Cellular Component: endosome membrane (GO:0010008);Molecular Function: 1-phosphatidylinositol-3-kinase activity (GO:0016303);Molecular Function: Rab GTPase binding (GO:0017137);Biological Process: cortical actin cytoskeleton organizat…	CPIJ003365-PA	Molecular Function: ATP binding (GO:0005524);Biological Process: phagocytosis (GO:0006909);Biological Process: cellular response to DNA damage stimulus (GO:0006974);Cellular Component: endosome membrane (GO:0010008);Molecular Function: 1-phosphatidylinositol-3-kinase activity (GO:0016303);Molecular Function: Rab GTPase binding (GO:0017137);Biological Process: cortical actin cytoskeleton organizat…	FBpp0075818	Molecular Function: ATP binding (GO:0005524);Biological Process: phagocytosis (GO:0006909);Biological Process: cellular response to DNA damage stimulus (GO:0006974);Cellular Component: endosome membrane (GO:0010008);Molecular Function: 1-phosphatidylinositol-3-kinase activity (GO:0016303);Molecular Function: Rab GTPase binding (GO:0017137);Biological Process: cortical actin cytoskeleton organizat…	FBpp0184931	Molecular Function: ATP binding (GO:0005524);Biological Process: phagocytosis (GO:0006909);Biological Process: cellular response to DNA damage stimulus (GO:0006974);Cellular Component: endosome membrane (GO:0010008);Molecular Function: 1-phosphatidylinositol-3-kinase activity (GO:0016303);Molecular Function: Rab GTPase binding (GO:0017137);Biological Process: cortical actin cytoskeleton organizat…	LLOTMP002065-PA	Molecular Function: nucleotide binding (GO:0000166);Molecular Function: phospholipid binding (GO:0005543);Biological Process: phagocytosis (GO:0006909);Biological Process: cellular response to DNA damage stimulus (GO:0006974);Biological Process: cell communication (GO:0007154);Cellular Component: endosome membrane (GO:0010008);Molecular Function: 1-phosphatidylinositol-3-kinase activity (GO:00163…	PPATMP005862-PA	Molecular Function: ATP binding (GO:0005524);Biological Process: phagocytosis (GO:0006909);Biological Process: cellular response to DNA damage stimulus (GO:0006974);Cellular Component: endosome membrane (GO:0010008);Molecular Function: 1-phosphatidylinositol-3-kinase activity (GO:0016303);Molecular Function: Rab GTPase binding (GO:0017137);Biological Process: cortical actin cytoskeleton organizat…	Mdes011511-RA	Molecular Function: nucleotide binding (GO:0000166);Molecular Function: phospholipid binding (GO:0005543);Biological Process: phagocytosis (GO:0006909);Biological Process: cellular response to DNA damage stimulus (GO:0006974);Biological Process: cell communication (GO:0007154);Cellular Component: endosome membrane (GO:0010008);Molecular Function: 1-phosphatidylinositol-3-kinase activity (GO:00163…
	EOG79PW55	AAEL008579-PA	Molecular Function: helicase activity (GO:0004386);Molecular Function: ATP binding (GO:0005524);Molecular Function: metal ion binding (GO:0046872);	AGAP011545-PA	Molecular Function: ATP binding (GO:0005524);Molecular Function: nucleoside-triphosphatase activity (GO:0017111);Molecular Function: metal ion binding (GO:0046872);	CPIJ006186-PA	Molecular Function: helicase activity (GO:0004386);Molecular Function: ATP binding (GO:0005524);Molecular Function: metal ion binding (GO:0046872);	FBpp0075443	Molecular Function: ATP binding (GO:0005524);Molecular Function: nucleoside-triphosphatase activity (GO:0017111);Molecular Function: metal ion binding (GO:0046872);	FBpp0190147	Molecular Function: ATP binding (GO:0005524);Molecular Function: nucleoside-triphosphatase activity (GO:0017111);Molecular Function: metal ion binding (GO:0046872);	LLOTMP005252-PA	Molecular Function: helicase activity (GO:0004386);Molecular Function: ATP binding (GO:0005524);Molecular Function: metal ion binding (GO:0046872);	PPATMP005135-PA	Molecular Function: helicase activity (GO:0004386);Molecular Function: ATP binding (GO:0005524);Molecular Function: metal ion binding (GO:0046872);	Mdes011630-RA	Molecular Function: helicase activity (GO:0004386);Molecular Function: ATP binding (GO:0005524);Molecular Function: metal ion binding (GO:0046872);
	EOG7RG50J	AAEL000301-PA	Molecular Function: ATP binding (GO:0005524);Cellular Component: mitochondrion (GO:0005739);Cellular Component: lipid particle (GO:0005811);Biological Process: protein folding (GO:0006457);Biological Process: response to oxidative stress (GO:0006979);Molecular Function: ATPase activity (GO:0016887);Molecular Function: unfolded protein binding (GO:0051082);	AGAP010691-PA	Molecular Function: ATP binding (GO:0005524);Biological Process: protein folding (GO:0006457);Biological Process: response to stress (GO:0006950);Molecular Function: unfolded protein binding (GO:0051082);	CPIJ011017-PA	Molecular Function: ATP binding (GO:0005524);Cellular Component: mitochondrion (GO:0005739);Cellular Component: lipid particle (GO:0005811);Biological Process: protein folding (GO:0006457);Biological Process: response to oxidative stress (GO:0006979);Molecular Function: ATPase activity (GO:0016887);Molecular Function: unfolded protein binding (GO:0051082);	FBpp0085482	Molecular Function: ATP binding (GO:0005524);Cellular Component: mitochondrion (GO:0005739);Cellular Component: lipid particle (GO:0005811);Biological Process: protein folding (GO:0006457);Biological Process: response to oxidative stress (GO:0006979);Molecular Function: ATPase activity (GO:0016887);Molecular Function: unfolded protein binding (GO:0051082);	FBpp0184378	Molecular Function: ATP binding (GO:0005524);Cellular Component: mitochondrion (GO:0005739);Cellular Component: lipid particle (GO:0005811);Biological Process: protein folding (GO:0006457);Biological Process: response to oxidative stress (GO:0006979);Molecular Function: ATPase activity (GO:0016887);Molecular Function: unfolded protein binding (GO:0051082);	LLOTMP003520-PA	Molecular Function: ATP binding (GO:0005524);Cellular Component: mitochondrion (GO:0005739);Cellular Component: lipid particle (GO:0005811);Biological Process: protein folding (GO:0006457);Biological Process: response to oxidative stress (GO:0006979);Molecular Function: ATPase activity (GO:0016887);Molecular Function: unfolded protein binding (GO:0051082);	PPATMP002821-PA	Molecular Function: ATP binding (GO:0005524);Cellular Component: mitochondrion (GO:0005739);Cellular Component: lipid particle (GO:0005811);Biological Process: protein folding (GO:0006457);Biological Process: response to oxidative stress (GO:0006979);Molecular Function: ATPase activity (GO:0016887);Molecular Function: unfolded protein binding (GO:0051082);	Mdes011884-RA	Molecular Function: ATP binding (GO:0005524);Cellular Component: mitochondrion (GO:0005739);Cellular Component: lipid particle (GO:0005811);Biological Process: protein folding (GO:0006457);Biological Process: response to oxidative stress (GO:0006979);Molecular Function: ATPase activity (GO:0016887);Molecular Function: unfolded protein binding (GO:0051082);
	EOG79D8G3	AAEL004607-PA	Molecular Function: thiosulfate sulfurtransferase activity (GO:0004792);Molecular Function: ATP binding (GO:0005524);Cellular Component: cytosol (GO:0005829);Biological Process: Mo-molybdopterin cofactor biosynthetic process (GO:0006777);Biological Process: tRNA processing (GO:0008033);Molecular Function: metal ion binding (GO:0046872);	AGAP001737-PA	Molecular Function: thiosulfate sulfurtransferase activity (GO:0004792);Molecular Function: ATP binding (GO:0005524);Cellular Component: cytosol (GO:0005829);Biological Process: Mo-molybdopterin cofactor biosynthetic process (GO:0006777);Biological Process: tRNA processing (GO:0008033);Molecular Function: Mo-molybdopterin cofactor sulfurase activity (GO:0008265);Molecular Function: metal ion bind…	CPIJ001621-PA	Molecular Function: thiosulfate sulfurtransferase activity (GO:0004792);Molecular Function: ATP binding (GO:0005524);Cellular Component: cytosol (GO:0005829);Biological Process: Mo-molybdopterin cofactor biosynthetic process (GO:0006777);Biological Process: tRNA processing (GO:0008033);Molecular Function: Mo-molybdopterin cofactor sulfurase activity (GO:0008265);Molecular Function: metal ion bind…	FBpp0079295	Molecular Function: thiosulfate sulfurtransferase activity (GO:0004792);Molecular Function: ATP binding (GO:0005524);Cellular Component: cytosol (GO:0005829);Biological Process: Mo-molybdopterin cofactor biosynthetic process (GO:0006777);Biological Process: tRNA processing (GO:0008033);Molecular Function: Mo-molybdopterin cofactor sulfurase activity (GO:0008265);Molecular Function: metal ion bind…	FBpp0190240	Molecular Function: thiosulfate sulfurtransferase activity (GO:0004792);Molecular Function: ATP binding (GO:0005524);Cellular Component: cytosol (GO:0005829);Biological Process: Mo-molybdopterin cofactor biosynthetic process (GO:0006777);Biological Process: tRNA processing (GO:0008033);Molecular Function: Mo-molybdopterin cofactor sulfurase activity (GO:0008265);Molecular Function: metal ion bind…	LLOTMP002827-PA	Molecular Function: nucleotide binding (GO:0000166);Molecular Function: thiosulfate sulfurtransferase activity (GO:0004792);Cellular Component: cytosol (GO:0005829);Biological Process: Mo-molybdopterin cofactor biosynthetic process (GO:0006777);Molecular Function: ion binding (GO:0043167);	PPATMP000541-PA	Molecular Function: nucleotide binding (GO:0000166);Molecular Function: thiosulfate sulfurtransferase activity (GO:0004792);Cellular Component: cytosol (GO:0005829);Biological Process: Mo-molybdopterin cofactor biosynthetic process (GO:0006777);Molecular Function: ion binding (GO:0043167);	Mdes012057-RA	Molecular Function: nucleotide binding (GO:0000166);Molecular Function: thiosulfate sulfurtransferase activity (GO:0004792);Cellular Component: cytosol (GO:0005829);Biological Process: Mo-molybdopterin cofactor biosynthetic process (GO:0006777);Molecular Function: ion binding (GO:0043167);
	EOG7GFNP5	AAEL009377-PA	Molecular Function: GTPase activity (GO:0003924);Molecular Function: sphingomyelin phosphodiesterase activity (GO:0004767);Molecular Function: GTP binding (GO:0005525);Biological Process: GTP catabolic process (GO:0006184);Biological Process: small GTPase mediated signal transduction (GO:0007264);Cellular Component: membrane (GO:0016020);	AGAP001874-PA	Molecular Function: GTPase activity (GO:0003924);Molecular Function: sphingomyelin phosphodiesterase activity (GO:0004767);Molecular Function: GTP binding (GO:0005525);Biological Process: GTP catabolic process (GO:0006184);Biological Process: small GTPase mediated signal transduction (GO:0007264);Cellular Component: membrane (GO:0016020);	CPIJ008396-PA	Molecular Function: GTPase activity (GO:0003924);Molecular Function: sphingomyelin phosphodiesterase activity (GO:0004767);Molecular Function: GTP binding (GO:0005525);Biological Process: GTP catabolic process (GO:0006184);Biological Process: small GTPase mediated signal transduction (GO:0007264);Cellular Component: membrane (GO:0016020);	FBpp0072746	Biological Process: compound eye photoreceptor fate commitment (GO:0001752);Molecular Function: GTPase activity (GO:0003924);Molecular Function: aspartate carbamoyltransferase activity (GO:0004070);Molecular Function: carbamoyl-phosphate synthase (ammonia) activity (GO:0004087);Molecular Function: carbamoyl-phosphate synthase (glutamine-hydrolyzing) activity (GO:0004088);Molecular Function: dihyd…	FBpp0188927	Biological Process: compound eye photoreceptor fate commitment (GO:0001752);Molecular Function: GTPase activity (GO:0003924);Molecular Function: aspartate carbamoyltransferase activity (GO:0004070);Molecular Function: carbamoyl-phosphate synthase (ammonia) activity (GO:0004087);Molecular Function: carbamoyl-phosphate synthase (glutamine-hydrolyzing) activity (GO:0004088);Molecular Function: dihyd…	LLOTMP005152-PA	Molecular Function: GTPase activity (GO:0003924);Molecular Function: sphingomyelin phosphodiesterase activity (GO:0004767);Molecular Function: GTP binding (GO:0005525);Biological Process: GTP catabolic process (GO:0006184);Biological Process: small GTPase mediated signal transduction (GO:0007264);Cellular Component: membrane (GO:0016020);	PPATMP000898-PA	Molecular Function: GTPase activity (GO:0003924);Molecular Function: sphingomyelin phosphodiesterase activity (GO:0004767);Molecular Function: GTP binding (GO:0005525);Biological Process: GTP catabolic process (GO:0006184);Biological Process: small GTPase mediated signal transduction (GO:0007264);Cellular Component: membrane (GO:0016020);	Mdes012435-RA	Biological Process: compound eye photoreceptor fate commitment (GO:0001752);Molecular Function: GTPase activity (GO:0003924);Molecular Function: aspartate carbamoyltransferase activity (GO:0004070);Molecular Function: carbamoyl-phosphate synthase (ammonia) activity (GO:0004087);Molecular Function: carbamoyl-phosphate synthase (glutamine-hydrolyzing) activity (GO:0004088);Molecular Function: dihyd…
	EOG7PSBXD	AAEL004327-PA	Molecular Function: aminoacyl-tRNA editing activity (GO:0002161);Molecular Function: glutamate-tRNA ligase activity (GO:0004818);Molecular Function: valine-tRNA ligase activity (GO:0004832);Molecular Function: ATP binding (GO:0005524);Cellular Component: cytoplasm (GO:0005737);Biological Process: valyl-tRNA aminoacylation (GO:0006438);Biological Process: regulation of translational fidelity (GO:0…	AGAP010420-PA	Molecular Function: aminoacyl-tRNA editing activity (GO:0002161);Molecular Function: glutamate-tRNA ligase activity (GO:0004818);Molecular Function: valine-tRNA ligase activity (GO:0004832);Molecular Function: ATP binding (GO:0005524);Cellular Component: cytoplasm (GO:0005737);Biological Process: valyl-tRNA aminoacylation (GO:0006438);Biological Process: regulation of translational fidelity (GO:0…	CPIJ010679-PA	Molecular Function: aminoacyl-tRNA editing activity (GO:0002161);Molecular Function: glutamate-tRNA ligase activity (GO:0004818);Molecular Function: valine-tRNA ligase activity (GO:0004832);Molecular Function: ATP binding (GO:0005524);Cellular Component: cytoplasm (GO:0005737);Biological Process: valyl-tRNA aminoacylation (GO:0006438);Biological Process: regulation of translational fidelity (GO:0…	FBpp0305353	Molecular Function: aminoacyl-tRNA editing activity (GO:0002161);Molecular Function: glutamate-tRNA ligase activity (GO:0004818);Molecular Function: valine-tRNA ligase activity (GO:0004832);Molecular Function: ATP binding (GO:0005524);Cellular Component: cytoplasm (GO:0005737);Biological Process: valyl-tRNA aminoacylation (GO:0006438);Biological Process: regulation of translational fidelity (GO:0…	FBpp0180908	Molecular Function: aminoacyl-tRNA editing activity (GO:0002161);Molecular Function: glutamate-tRNA ligase activity (GO:0004818);Molecular Function: valine-tRNA ligase activity (GO:0004832);Molecular Function: ATP binding (GO:0005524);Cellular Component: cytoplasm (GO:0005737);Biological Process: valyl-tRNA aminoacylation (GO:0006438);Biological Process: regulation of translational fidelity (GO:0…	LLOTMP005788-PA	Molecular Function: nucleotide binding (GO:0000166);Molecular Function: glutamate-tRNA ligase activity (GO:0004818);Molecular Function: valine-tRNA ligase activity (GO:0004832);Biological Process: valyl-tRNA aminoacylation (GO:0006438);Biological Process: neurogenesis (GO:0022008);	PPATMP001028-PA	Molecular Function: aminoacyl-tRNA editing activity (GO:0002161);Molecular Function: glutamate-tRNA ligase activity (GO:0004818);Molecular Function: valine-tRNA ligase activity (GO:0004832);Molecular Function: ATP binding (GO:0005524);Cellular Component: cytoplasm (GO:0005737);Biological Process: valyl-tRNA aminoacylation (GO:0006438);Biological Process: regulation of translational fidelity (GO:0…	Mdes012475-RA	Molecular Function: aminoacyl-tRNA editing activity (GO:0002161);Molecular Function: glutamate-tRNA ligase activity (GO:0004818);Molecular Function: valine-tRNA ligase activity (GO:0004832);Molecular Function: ATP binding (GO:0005524);Cellular Component: cytoplasm (GO:0005737);Biological Process: valyl-tRNA aminoacylation (GO:0006438);Biological Process: regulation of translational fidelity (GO:0…
	EOG7MM6P1	AAEL010800-PA	Molecular Function: metal ion binding (GO:0046872);	AGAP002243-PA	Molecular Function: metal ion binding (GO:0046872);	CPIJ013520-PA	Molecular Function: protein kinase activity (GO:0004672);Molecular Function: metal ion binding (GO:0046872);	FBpp0112713	Molecular Function: protein kinase activity (GO:0004672);Molecular Function: metal ion binding (GO:0046872);	FBpp0176457	Molecular Function: calmodulin-dependent protein kinase activity (GO:0004683);Molecular Function: ATP binding (GO:0005524);Biological Process: protein phosphorylation (GO:0006468);Molecular Function: metal ion binding (GO:0046872);	LLOTMP003591-PA	Molecular Function: protein kinase activity (GO:0004672);Molecular Function: metal ion binding (GO:0046872);	PPATMP009208-PA	Molecular Function: protein serine/threonine kinase activity (GO:0004674);Molecular Function: ATP binding (GO:0005524);Biological Process: protein phosphorylation (GO:0006468);Molecular Function: metal ion binding (GO:0046872);	Mdes012572-RA	Molecular Function: protein kinase activity (GO:0004672);Molecular Function: metal ion binding (GO:0046872);
	EOG7FZ9F9	AAEL001636-PA	Molecular Function: single-stranded DNA binding (GO:0003697);Molecular Function: sequence-specific DNA binding transcription factor activity (GO:0003700);Molecular Function: motor activity (GO:0003774);Molecular Function: actin binding (GO:0003779);Molecular Function: ATP binding (GO:0005524);Cellular Component: nucleus (GO:0005634);Cellular Component: polytene chromosome interband (GO:0005705);C…	AGAP008728-PA	Molecular Function: single-stranded DNA binding (GO:0003697);Molecular Function: sequence-specific DNA binding transcription factor activity (GO:0003700);Molecular Function: motor activity (GO:0003774);Molecular Function: actin binding (GO:0003779);Molecular Function: ATP binding (GO:0005524);Cellular Component: nucleus (GO:0005634);Cellular Component: polytene chromosome interband (GO:0005705);C…	CPIJ000861-PA	Molecular Function: single-stranded DNA binding (GO:0003697);Molecular Function: sequence-specific DNA binding transcription factor activity (GO:0003700);Molecular Function: motor activity (GO:0003774);Molecular Function: actin binding (GO:0003779);Molecular Function: ATP binding (GO:0005524);Cellular Component: nucleus (GO:0005634);Cellular Component: polytene chromosome interband (GO:0005705);C…	FBpp0080265	Molecular Function: single-stranded DNA binding (GO:0003697);Molecular Function: sequence-specific DNA binding transcription factor activity (GO:0003700);Molecular Function: motor activity (GO:0003774);Molecular Function: actin binding (GO:0003779);Molecular Function: ATP binding (GO:0005524);Cellular Component: nucleus (GO:0005634);Cellular Component: polytene chromosome interband (GO:0005705);C…	FBpp0190140	Molecular Function: single-stranded DNA binding (GO:0003697);Molecular Function: sequence-specific DNA binding transcription factor activity (GO:0003700);Molecular Function: motor activity (GO:0003774);Molecular Function: actin binding (GO:0003779);Molecular Function: ATP binding (GO:0005524);Cellular Component: nucleus (GO:0005634);Cellular Component: polytene chromosome interband (GO:0005705);C…	LLOTMP006119-PA	Molecular Function: nucleic acid binding (GO:0003676);Molecular Function: ATP binding (GO:0005524);Cellular Component: nucleus (GO:0005634);Cellular Component: polytene chromosome interband (GO:0005705);Cellular Component: lipid particle (GO:0005811);Cellular Component: centrosome (GO:0005813);Cellular Component: microvillus (GO:0005902);Biological Process: regulation of transcription, DNA-templa…	PPATMP006535-PA	Molecular Function: single-stranded DNA binding (GO:0003697);Molecular Function: sequence-specific DNA binding transcription factor activity (GO:0003700);Molecular Function: motor activity (GO:0003774);Molecular Function: actin binding (GO:0003779);Molecular Function: ATP binding (GO:0005524);Cellular Component: nucleus (GO:0005634);Cellular Component: polytene chromosome interband (GO:0005705);C…	Mdes014664-RA	Molecular Function: nucleic acid binding (GO:0003676);Molecular Function: sequence-specific DNA binding transcription factor activity (GO:0003700);Cellular Component: nucleus (GO:0005634);Biological Process: regulation of transcription, DNA-templated (GO:0006355);Molecular Function: zinc ion binding (GO:0008270);
	EOG7DVQTH	AAEL008500-PA	Cellular Component: cytoplasmic mRNA processing body (GO:0000932);Molecular Function: RNA binding (GO:0003723);Molecular Function: ATP-dependent RNA helicase activity (GO:0004004);Molecular Function: protein binding (GO:0005515);Molecular Function: ATP binding (GO:0005524);Cellular Component: microtubule associated complex (GO:0005875);Biological Process: mitotic G2 DNA damage checkpoint (GO:0007…	AGAP009135-PA	Cellular Component: cytoplasmic mRNA processing body (GO:0000932);Molecular Function: RNA binding (GO:0003723);Molecular Function: ATP-dependent RNA helicase activity (GO:0004004);Molecular Function: protein binding (GO:0005515);Molecular Function: ATP binding (GO:0005524);Cellular Component: microtubule associated complex (GO:0005875);Biological Process: mitotic G2 DNA damage checkpoint (GO:0007…	CPIJ000753-PA	Cellular Component: cytoplasmic mRNA processing body (GO:0000932);Molecular Function: RNA binding (GO:0003723);Molecular Function: ATP-dependent RNA helicase activity (GO:0004004);Molecular Function: protein binding (GO:0005515);Molecular Function: ATP binding (GO:0005524);Cellular Component: microtubule associated complex (GO:0005875);Biological Process: mitotic G2 DNA damage checkpoint (GO:0007…	FBpp0079565	Cellular Component: cytoplasmic mRNA processing body (GO:0000932);Molecular Function: RNA binding (GO:0003723);Molecular Function: ATP-dependent RNA helicase activity (GO:0004004);Molecular Function: protein binding (GO:0005515);Molecular Function: ATP binding (GO:0005524);Cellular Component: microtubule associated complex (GO:0005875);Biological Process: mitotic G2 DNA damage checkpoint (GO:0007…	FBpp0183279	Cellular Component: cytoplasmic mRNA processing body (GO:0000932);Molecular Function: RNA binding (GO:0003723);Molecular Function: ATP-dependent RNA helicase activity (GO:0004004);Molecular Function: protein binding (GO:0005515);Molecular Function: ATP binding (GO:0005524);Cellular Component: microtubule associated complex (GO:0005875);Biological Process: mitotic G2 DNA damage checkpoint (GO:0007…	LLOTMP006090-PA	Cellular Component: cytoplasmic mRNA processing body (GO:0000932);Molecular Function: RNA binding (GO:0003723);Molecular Function: ATP-dependent RNA helicase activity (GO:0004004);Molecular Function: protein binding (GO:0005515);Molecular Function: ATP binding (GO:0005524);Cellular Component: microtubule associated complex (GO:0005875);Biological Process: mitotic G2 DNA damage checkpoint (GO:0007…	PPATMP009771-PA	Cellular Component: cytoplasmic mRNA processing body (GO:0000932);Molecular Function: RNA binding (GO:0003723);Molecular Function: ATP-dependent RNA helicase activity (GO:0004004);Molecular Function: protein binding (GO:0005515);Molecular Function: ATP binding (GO:0005524);Cellular Component: microtubule associated complex (GO:0005875);Biological Process: mitotic G2 DNA damage checkpoint (GO:0007…	Mdes014781-RA	Cellular Component: cytoplasmic mRNA processing body (GO:0000932);Molecular Function: RNA binding (GO:0003723);Molecular Function: ATP-dependent RNA helicase activity (GO:0004004);Molecular Function: protein binding (GO:0005515);Molecular Function: ATP binding (GO:0005524);Cellular Component: microtubule associated complex (GO:0005875);Biological Process: mitotic G2 DNA damage checkpoint (GO:0007…
	EOG7V7HQ5	AAEL007228-PA	Cellular Component: cytoplasm (GO:0005737);Biological Process: proteolysis (GO:0006508);Biological Process: autophagy (GO:0006914);Molecular Function: cysteine-type peptidase activity (GO:0008234);Biological Process: protein transport (GO:0015031);	AGAP008497-PA	Molecular Function: protein serine/threonine kinase activity (GO:0004674);Molecular Function: ATP binding (GO:0005524);Cellular Component: cytoplasm (GO:0005737);Biological Process: protein phosphorylation (GO:0006468);Biological Process: proteolysis (GO:0006508);Biological Process: autophagy (GO:0006914);Molecular Function: cysteine-type peptidase activity (GO:0008234);Biological Process: protei…	CPIJ802174-PA	Molecular Function: protein serine/threonine kinase activity (GO:0004674);Molecular Function: ATP binding (GO:0005524);Cellular Component: cytoplasm (GO:0005737);Biological Process: protein phosphorylation (GO:0006468);Biological Process: proteolysis (GO:0006508);Biological Process: autophagy (GO:0006914);Molecular Function: cysteine-type peptidase activity (GO:0008234);Biological Process: protei…	FBpp0077618	Molecular Function: cysteine-type endopeptidase activity (GO:0004197);Molecular Function: protein serine/threonine kinase activity (GO:0004674);Molecular Function: ATP binding (GO:0005524);Cellular Component: cytoplasm (GO:0005737);Biological Process: protein phosphorylation (GO:0006468);Biological Process: proteolysis (GO:0006508);Biological Process: regulation of autophagy (GO:0010506);Biologic…	FBpp0179592	Molecular Function: cysteine-type endopeptidase activity (GO:0004197);Molecular Function: protein serine/threonine kinase activity (GO:0004674);Molecular Function: ATP binding (GO:0005524);Cellular Component: cytoplasm (GO:0005737);Biological Process: protein phosphorylation (GO:0006468);Biological Process: proteolysis (GO:0006508);Biological Process: regulation of autophagy (GO:0010506);Biologic…	LLOTMP003426-PA	Molecular Function: cysteine-type endopeptidase activity (GO:0004197);Cellular Component: cytoplasm (GO:0005737);Biological Process: proteolysis (GO:0006508);Biological Process: regulation of autophagy (GO:0010506);Biological Process: protein transport (GO:0015031);	PPATMP000982-PA	Biological Process: compound eye photoreceptor fate commitment (GO:0001752);Molecular Function: hormone activity (GO:0005179);Biological Process: epidermal growth factor receptor signaling pathway (GO:0007173);Biological Process: neuropeptide signaling pathway (GO:0007218);Biological Process: larval somatic muscle development (GO:0007526);Biological Process: imaginal disc-derived wing vein morpho…	Mdes016462-RA	Molecular Function: protein serine/threonine kinase activity (GO:0004674);Molecular Function: ATP binding (GO:0005524);Cellular Component: cytoplasm (GO:0005737);Biological Process: protein phosphorylation (GO:0006468);Biological Process: proteolysis (GO:0006508);Biological Process: autophagy (GO:0006914);Molecular Function: cysteine-type peptidase activity (GO:0008234);Biological Process: protei…
Genes involved with receptor activity	EOG7X1605	AAEL003743-PA	Cellular Component: vacuolar proton-transporting V-type ATPase, V0 domain (GO:0000220);Molecular Function: hydrogen ion transmembrane transporter activity (GO:0015078);Biological Process: ATP hydrolysis coupled proton transport (GO:0015991);	AGAP003711-PD	Cellular Component: vacuolar proton-transporting V-type ATPase, V0 domain (GO:0000220);Molecular Function: hydrogen ion transmembrane transporter activity (GO:0015078);Biological Process: ATP hydrolysis coupled proton transport (GO:0015991);	CPIJ005774-PA	Cellular Component: vacuolar proton-transporting V-type ATPase, V0 domain (GO:0000220);Molecular Function: hydrogen ion transmembrane transporter activity (GO:0015078);Biological Process: ATP hydrolysis coupled proton transport (GO:0015991);	FBpp0084743	Cellular Component: vacuolar proton-transporting V-type ATPase, V0 domain (GO:0000220);Molecular Function: calmodulin binding (GO:0005516);Cellular Component: early endosome (GO:0005769);Cellular Component: synaptic vesicle (GO:0008021);Biological Process: response to light stimulus (GO:0009416);Molecular Function: photoreceptor activity (GO:0009881);Biological Process: ATP hydrolysis coupled pro…	FBpp0188019	Cellular Component: vacuolar proton-transporting V-type ATPase, V0 domain (GO:0000220);Molecular Function: calmodulin binding (GO:0005516);Cellular Component: early endosome (GO:0005769);Cellular Component: synaptic vesicle (GO:0008021);Biological Process: response to light stimulus (GO:0009416);Molecular Function: photoreceptor activity (GO:0009881);Biological Process: ATP hydrolysis coupled pro…	LLOTMP003446-PA	Cellular Component: vacuolar proton-transporting V-type ATPase, V0 domain (GO:0000220);Molecular Function: hydrogen ion transmembrane transporter activity (GO:0015078);Biological Process: ATP hydrolysis coupled proton transport (GO:0015991);	PPATMP007090-PA	Cellular Component: vacuolar proton-transporting V-type ATPase, V0 domain (GO:0000220);Molecular Function: hydrogen ion transmembrane transporter activity (GO:0015078);Biological Process: ATP hydrolysis coupled proton transport (GO:0015991);	Mdes001401-RA	Cellular Component: vacuolar proton-transporting V-type ATPase, V0 domain (GO:0000220);Molecular Function: hydrogen ion transmembrane transporter activity (GO:0015078);Biological Process: ATP hydrolysis coupled proton transport (GO:0015991);
	EOG77X6VD	AAEL002346-PB	Cellular Component: intracellular (GO:0005622);Biological Process: motor neuron axon guidance (GO:0008045);Molecular Function: axon guidance receptor activity (GO:0008046);Molecular Function: heparin binding (GO:0008201);Cellular Component: integral component of membrane (GO:0016021);Biological Process: axon midline choice point recognition (GO:0016199);Molecular Function: semaphorin receptor act…	AGAP000064-PA	Cellular Component: intracellular (GO:0005622);Biological Process: motor neuron axon guidance (GO:0008045);Molecular Function: axon guidance receptor activity (GO:0008046);Molecular Function: heparin binding (GO:0008201);Cellular Component: integral component of membrane (GO:0016021);Biological Process: axon midline choice point recognition (GO:0016199);Molecular Function: semaphorin receptor act…	CPIJ006391-PA	Cellular Component: intracellular (GO:0005622);Biological Process: motor neuron axon guidance (GO:0008045);Molecular Function: axon guidance receptor activity (GO:0008046);Molecular Function: heparin binding (GO:0008201);Cellular Component: integral component of membrane (GO:0016021);Biological Process: axon midline choice point recognition (GO:0016199);Molecular Function: semaphorin receptor act…	FBpp0088287	Cellular Component: intracellular (GO:0005622);Biological Process: motor neuron axon guidance (GO:0008045);Molecular Function: axon guidance receptor activity (GO:0008046);Molecular Function: heparin binding (GO:0008201);Cellular Component: integral component of membrane (GO:0016021);Biological Process: axon midline choice point recognition (GO:0016199);Molecular Function: semaphorin receptor act…	FBpp0181681	Cellular Component: intracellular (GO:0005622);Biological Process: motor neuron axon guidance (GO:0008045);Molecular Function: axon guidance receptor activity (GO:0008046);Molecular Function: heparin binding (GO:0008201);Cellular Component: integral component of membrane (GO:0016021);Biological Process: axon midline choice point recognition (GO:0016199);Molecular Function: semaphorin receptor act…	LLOTMP002884-PA	Cellular Component: intracellular (GO:0005622);Biological Process: motor neuron axon guidance (GO:0008045);Molecular Function: axon guidance receptor activity (GO:0008046);Molecular Function: heparin binding (GO:0008201);Cellular Component: integral component of membrane (GO:0016021);Biological Process: axon midline choice point recognition (GO:0016199);Molecular Function: semaphorin receptor act…	PPATMP001018-PA	Cellular Component: intracellular (GO:0005622);Biological Process: motor neuron axon guidance (GO:0008045);Molecular Function: axon guidance receptor activity (GO:0008046);Molecular Function: heparin binding (GO:0008201);Cellular Component: integral component of membrane (GO:0016021);Biological Process: axon midline choice point recognition (GO:0016199);Molecular Function: semaphorin receptor act…	Mdes001449-RA	Cellular Component: intracellular (GO:0005622);Biological Process: motor neuron axon guidance (GO:0008045);Molecular Function: axon guidance receptor activity (GO:0008046);Molecular Function: heparin binding (GO:0008201);Cellular Component: integral component of membrane (GO:0016021);Biological Process: axon midline choice point recognition (GO:0016199);Molecular Function: semaphorin receptor act…
	EOG7PW768	AAEL005322-PA	Biological Process: G-protein coupled receptor signaling pathway (GO:0007186);Biological Process: visual perception (GO:0007601);Molecular Function: G-protein coupled photoreceptor activity (GO:0008020);Cellular Component: integral component of membrane (GO:0016021);Biological Process: protein-chromophore linkage (GO:0018298);	AGAP007548-PB	Molecular Function: G-protein coupled receptor activity (GO:0004930);Biological Process: G-protein coupled receptor signaling pathway (GO:0007186);Biological Process: visual perception (GO:0007601);Molecular Function: photoreceptor activity (GO:0009881);Cellular Component: integral component of membrane (GO:0016021);Biological Process: protein-chromophore linkage (GO:0018298);	CPIJ011419-PA	Biological Process: G-protein coupled receptor signaling pathway (GO:0007186);Biological Process: visual perception (GO:0007601);Molecular Function: G-protein coupled photoreceptor activity (GO:0008020);Cellular Component: integral component of membrane (GO:0016021);Biological Process: protein-chromophore linkage (GO:0018298);	FBpp0075752	Biological Process: G-protein coupled receptor signaling pathway (GO:0007186);Biological Process: visual perception (GO:0007601);Molecular Function: G-protein coupled photoreceptor activity (GO:0008020);Cellular Component: integral component of membrane (GO:0016021);Biological Process: protein-chromophore linkage (GO:0018298);	FBpp0189119	Biological Process: G-protein coupled receptor signaling pathway (GO:0007186);Biological Process: visual perception (GO:0007601);Molecular Function: G-protein coupled photoreceptor activity (GO:0008020);Cellular Component: integral component of membrane (GO:0016021);Biological Process: protein-chromophore linkage (GO:0018298);	LLOTMP009159-PA	Molecular Function: G-protein coupled receptor activity (GO:0004930);Biological Process: signal transduction (GO:0007165);Molecular Function: photoreceptor activity (GO:0009881);Cellular Component: membrane (GO:0016020);	PPATMP007252-PA	Molecular Function: G-protein coupled receptor activity (GO:0004930);Biological Process: signal transduction (GO:0007165);Molecular Function: photoreceptor activity (GO:0009881);Cellular Component: membrane (GO:0016020);	Mdes002787-RA	Molecular Function: G-protein coupled receptor activity (GO:0004930);Biological Process: signal transduction (GO:0007165);Molecular Function: photoreceptor activity (GO:0009881);Cellular Component: membrane (GO:0016020);
	EOG79D8FQ	AAEL000256-PA	Molecular Function: scavenger receptor activity (GO:0005044);Cellular Component: lysosome (GO:0005764);Cellular Component: integral component of plasma membrane (GO:0005887);Biological Process: defense response (GO:0006952);Biological Process: cell adhesion (GO:0007155);Biological Process: salivary gland cell autophagic cell death (GO:0035071);	AGAP004846-PB	Molecular Function: scavenger receptor activity (GO:0005044);Cellular Component: lysosome (GO:0005764);Cellular Component: integral component of plasma membrane (GO:0005887);Biological Process: defense response (GO:0006952);Biological Process: cell adhesion (GO:0007155);Biological Process: salivary gland cell autophagic cell death (GO:0035071);	CPIJ019101-PA	Biological Process: cell adhesion (GO:0007155);Cellular Component: integral component of membrane (GO:0016021);	FBpp0072308	Molecular Function: scavenger receptor activity (GO:0005044);Cellular Component: lysosome (GO:0005764);Cellular Component: integral component of plasma membrane (GO:0005887);Biological Process: defense response (GO:0006952);Biological Process: cell adhesion (GO:0007155);Biological Process: salivary gland cell autophagic cell death (GO:0035071);	FBpp0174994	Molecular Function: scavenger receptor activity (GO:0005044);Cellular Component: lysosome (GO:0005764);Cellular Component: integral component of plasma membrane (GO:0005887);Biological Process: defense response (GO:0006952);Biological Process: cell adhesion (GO:0007155);Biological Process: salivary gland cell autophagic cell death (GO:0035071);	LLOTMP008149-PA	Molecular Function: scavenger receptor activity (GO:0005044);Cellular Component: lysosome (GO:0005764);Cellular Component: integral component of plasma membrane (GO:0005887);Biological Process: defense response (GO:0006952);Biological Process: cell adhesion (GO:0007155);Biological Process: salivary gland cell autophagic cell death (GO:0035071);	PPATMP001559-PA	Molecular Function: scavenger receptor activity (GO:0005044);Cellular Component: integral component of plasma membrane (GO:0005887);Biological Process: defense response (GO:0006952);Biological Process: cell adhesion (GO:0007155);Biological Process: salivary gland cell autophagic cell death (GO:0035071);	Mdes003166-RA	Molecular Function: scavenger receptor activity (GO:0005044);Cellular Component: lysosome (GO:0005764);Cellular Component: integral component of plasma membrane (GO:0005887);Biological Process: defense response (GO:0006952);Biological Process: cell adhesion (GO:0007155);Biological Process: salivary gland cell autophagic cell death (GO:0035071);
	EOG77DVNV	AAEL004319-PA	Molecular Function: transmembrane receptor protein tyrosine kinase activity (GO:0004714);Molecular Function: ATP binding (GO:0005524);Biological Process: protein phosphorylation (GO:0006468);Biological Process: transmembrane receptor protein tyrosine kinase signaling pathway (GO:0007169);Cellular Component: membrane (GO:0016020);Molecular Function: iron-sulfur cluster binding (GO:0051536);	AGAP008819-PA	Biological Process: G2/M transition of mitotic cell cycle (GO:0000086);Biological Process: oenocyte differentiation (GO:0001742);Biological Process: compound eye photoreceptor fate commitment (GO:0001752);Biological Process: heart process (GO:0003015);Molecular Function: protein binding (GO:0005515);Molecular Function: ATP binding (GO:0005524);Cellular Component: integral component of plasma memb…	CPIJ009203-PA	Molecular Function: transmembrane receptor protein tyrosine kinase activity (GO:0004714);Molecular Function: ATP binding (GO:0005524);Biological Process: protein phosphorylation (GO:0006468);Biological Process: transmembrane receptor protein tyrosine kinase signaling pathway (GO:0007169);Cellular Component: membrane (GO:0016020);Molecular Function: iron-sulfur cluster binding (GO:0051536);	FBpp0071571	Biological Process: G2/M transition of mitotic cell cycle (GO:0000086);Biological Process: oenocyte differentiation (GO:0001742);Biological Process: compound eye photoreceptor fate commitment (GO:0001752);Biological Process: heart process (GO:0003015);Molecular Function: ATP binding (GO:0005524);Cellular Component: integral component of plasma membrane (GO:0005887);Biological Process: protein pho…	FBpp0181089	Biological Process: G2/M transition of mitotic cell cycle (GO:0000086);Biological Process: oenocyte differentiation (GO:0001742);Biological Process: compound eye photoreceptor fate commitment (GO:0001752);Biological Process: heart process (GO:0003015);Molecular Function: ATP binding (GO:0005524);Cellular Component: integral component of plasma membrane (GO:0005887);Biological Process: protein pho…	LLOTMP000110-PA	Molecular Function: transmembrane receptor protein tyrosine kinase activity (GO:0004714);Molecular Function: ATP binding (GO:0005524);Biological Process: protein phosphorylation (GO:0006468);Biological Process: transmembrane receptor protein tyrosine kinase signaling pathway (GO:0007169);Cellular Component: membrane (GO:0016020);Molecular Function: iron-sulfur cluster binding (GO:0051536);	PPATMP008904-PA	Molecular Function: transmembrane receptor protein tyrosine kinase activity (GO:0004714);Molecular Function: ATP binding (GO:0005524);Biological Process: protein phosphorylation (GO:0006468);Biological Process: transmembrane receptor protein tyrosine kinase signaling pathway (GO:0007169);Cellular Component: membrane (GO:0016020);Molecular Function: iron-sulfur cluster binding (GO:0051536);	Mdes004000-RA	Molecular Function: nucleotide binding (GO:0000166);Molecular Function: protein tyrosine kinase activity (GO:0004713);Biological Process: phosphorylation (GO:0016310);
	EOG722VRN	AAEL009739-PA	Molecular Function: phosphotyrosine binding (GO:0001784);Molecular Function: ubiquitin-protein transferase activity (GO:0004842);Molecular Function: signal transducer activity (GO:0004871);Molecular Function: calcium ion binding (GO:0005509);Cellular Component: nucleus (GO:0005634);Cellular Component: cell cortex (GO:0005938);Biological Process: proteolysis (GO:0006508);Biological Process: endocy…	AGAP005449-PA	Molecular Function: phosphotyrosine binding (GO:0001784);Molecular Function: ubiquitin-protein transferase activity (GO:0004842);Molecular Function: signal transducer activity (GO:0004871);Molecular Function: calcium ion binding (GO:0005509);Cellular Component: nucleus (GO:0005634);Cellular Component: cell cortex (GO:0005938);Biological Process: proteolysis (GO:0006508);Biological Process: endocy…	CPIJ012193-PA	Molecular Function: phosphotyrosine binding (GO:0001784);Molecular Function: ubiquitin-protein transferase activity (GO:0004842);Molecular Function: signal transducer activity (GO:0004871);Molecular Function: calcium ion binding (GO:0005509);Cellular Component: nucleus (GO:0005634);Cellular Component: cell cortex (GO:0005938);Biological Process: proteolysis (GO:0006508);Biological Process: endocy…	FBpp0076342	Molecular Function: phosphotyrosine binding (GO:0001784);Molecular Function: ubiquitin-protein transferase activity (GO:0004842);Molecular Function: signal transducer activity (GO:0004871);Molecular Function: calcium ion binding (GO:0005509);Cellular Component: nucleus (GO:0005634);Cellular Component: cell cortex (GO:0005938);Biological Process: proteolysis (GO:0006508);Biological Process: endocy…	FBpp0188813	Molecular Function: phosphotyrosine binding (GO:0001784);Molecular Function: ubiquitin-protein transferase activity (GO:0004842);Molecular Function: signal transducer activity (GO:0004871);Molecular Function: calcium ion binding (GO:0005509);Cellular Component: nucleus (GO:0005634);Cellular Component: cell cortex (GO:0005938);Biological Process: proteolysis (GO:0006508);Biological Process: endocy…	LLOTMP008632-PA	Molecular Function: phosphotyrosine binding (GO:0001784);Molecular Function: ubiquitin-protein transferase activity (GO:0004842);Molecular Function: signal transducer activity (GO:0004871);Molecular Function: calcium ion binding (GO:0005509);Cellular Component: nucleus (GO:0005634);Cellular Component: cell cortex (GO:0005938);Biological Process: proteolysis (GO:0006508);Biological Process: endocy…	PPATMP010785-PA	Molecular Function: phosphotyrosine binding (GO:0001784);Molecular Function: ubiquitin-protein transferase activity (GO:0004842);Molecular Function: signal transducer activity (GO:0004871);Molecular Function: calcium ion binding (GO:0005509);Cellular Component: nucleus (GO:0005634);Cellular Component: cell cortex (GO:0005938);Biological Process: proteolysis (GO:0006508);Biological Process: endocy…	Mdes005356-RA	Molecular Function: phosphotyrosine binding (GO:0001784);Molecular Function: ubiquitin-protein transferase activity (GO:0004842);Molecular Function: signal transducer activity (GO:0004871);Molecular Function: calcium ion binding (GO:0005509);Cellular Component: nucleus (GO:0005634);Cellular Component: cell cortex (GO:0005938);Biological Process: proteolysis (GO:0006508);Biological Process: endocy…
	EOG70D2Q4	AAEL001232-PA	Molecular Function: cysteine-type endopeptidase activity (GO:0004197);Molecular Function: scavenger receptor activity (GO:0005044);Cellular Component: extracellular space (GO:0005615);Biological Process: proteolysis (GO:0006508);Biological Process: immune response (GO:0006955);Molecular Function: Wnt-protein binding (GO:0017147);Molecular Function: polysaccharide binding (GO:0030247);Biological P…	AGAP007684-PA	Molecular Function: cysteine-type endopeptidase activity (GO:0004197);Molecular Function: scavenger receptor activity (GO:0005044);Cellular Component: extracellular space (GO:0005615);Biological Process: proteolysis (GO:0006508);Biological Process: immune response (GO:0006955);Molecular Function: Wnt-protein binding (GO:0017147);Molecular Function: polysaccharide binding (GO:0030247);Biological P…	CPIJ008716-PA	Molecular Function: scavenger receptor activity (GO:0005044);Cellular Component: extracellular space (GO:0005615);Biological Process: proteolysis (GO:0006508);Biological Process: immune response (GO:0006955);Molecular Function: cysteine-type peptidase activity (GO:0008234);Molecular Function: Wnt-protein binding (GO:0017147);Molecular Function: polysaccharide binding (GO:0030247);Biological Proce…	FBpp0071697	Molecular Function: cysteine-type endopeptidase activity (GO:0004197);Molecular Function: scavenger receptor activity (GO:0005044);Cellular Component: extracellular space (GO:0005615);Biological Process: proteolysis (GO:0006508);Biological Process: immune response (GO:0006955);Molecular Function: Wnt-protein binding (GO:0017147);Molecular Function: polysaccharide binding (GO:0030247);Biological P…	FBpp0181047	Molecular Function: cysteine-type endopeptidase activity (GO:0004197);Molecular Function: scavenger receptor activity (GO:0005044);Cellular Component: extracellular space (GO:0005615);Biological Process: proteolysis (GO:0006508);Biological Process: immune response (GO:0006955);Molecular Function: Wnt-protein binding (GO:0017147);Molecular Function: polysaccharide binding (GO:0030247);Biological P…	LLOTMP000702-PA	Molecular Function: cysteine-type endopeptidase activity (GO:0004197);Cellular Component: extracellular space (GO:0005615);Molecular Function: Wnt-protein binding (GO:0017147);Biological Process: positive regulation of Wnt signaling pathway by establishment of Wnt protein localization to extracellular region (GO:0035593);Cellular Component: chorion (GO:0042600);	PPATMP007440-PA	Molecular Function: cysteine-type endopeptidase activity (GO:0004197);Cellular Component: extracellular space (GO:0005615);Molecular Function: Wnt-protein binding (GO:0017147);Biological Process: positive regulation of Wnt signaling pathway by establishment of Wnt protein localization to extracellular region (GO:0035593);Cellular Component: chorion (GO:0042600);	Mdes006538-RA	Molecular Function: cysteine-type endopeptidase activity (GO:0004197);Cellular Component: extracellular space (GO:0005615);Molecular Function: Wnt-protein binding (GO:0017147);Biological Process: positive regulation of Wnt signaling pathway by establishment of Wnt protein localization to extracellular region (GO:0035593);Cellular Component: chorion (GO:0042600);
	EOG79WMN9	AAEL006778-PA	Biological Process: vasculature development (GO:0001944);Molecular Function: G-protein coupled receptor activity (GO:0004930);Cellular Component: early endosome (GO:0005769);Cellular Component: late endosome (GO:0005770);Cellular Component: plasma membrane (GO:0005886);Biological Process: regulation of transcription from RNA polymerase II promoter (GO:0006357);Biological Process: receptor-mediate…	AGAP010442-PA	Biological Process: vasculature development (GO:0001944);Molecular Function: G-protein coupled receptor activity (GO:0004930);Cellular Component: early endosome (GO:0005769);Cellular Component: late endosome (GO:0005770);Cellular Component: plasma membrane (GO:0005886);Biological Process: regulation of transcription from RNA polymerase II promoter (GO:0006357);Biological Process: receptor-mediate…	CPIJ018048-PA	Biological Process: vasculature development (GO:0001944);Molecular Function: G-protein coupled receptor activity (GO:0004930);Cellular Component: early endosome (GO:0005769);Cellular Component: late endosome (GO:0005770);Cellular Component: plasma membrane (GO:0005886);Biological Process: regulation of transcription from RNA polymerase II promoter (GO:0006357);Biological Process: receptor-mediate…	FBpp0303228	Biological Process: vasculature development (GO:0001944);Molecular Function: G-protein coupled receptor activity (GO:0004930);Cellular Component: early endosome (GO:0005769);Cellular Component: late endosome (GO:0005770);Cellular Component: plasma membrane (GO:0005886);Biological Process: regulation of transcription from RNA polymerase II promoter (GO:0006357);Biological Process: receptor-mediate…	FBpp0185024	Biological Process: vasculature development (GO:0001944);Molecular Function: G-protein coupled receptor activity (GO:0004930);Cellular Component: early endosome (GO:0005769);Cellular Component: late endosome (GO:0005770);Cellular Component: plasma membrane (GO:0005886);Biological Process: regulation of transcription from RNA polymerase II promoter (GO:0006357);Biological Process: receptor-mediate…	LLOTMP005005-PA	Biological Process: vasculature development (GO:0001944);Molecular Function: G-protein coupled receptor activity (GO:0004930);Cellular Component: early endosome (GO:0005769);Cellular Component: late endosome (GO:0005770);Cellular Component: plasma membrane (GO:0005886);Biological Process: regulation of transcription from RNA polymerase II promoter (GO:0006357);Biological Process: receptor-mediate…	PPATMP002197-PA	Biological Process: vasculature development (GO:0001944);Molecular Function: G-protein coupled receptor activity (GO:0004930);Cellular Component: early endosome (GO:0005769);Cellular Component: late endosome (GO:0005770);Cellular Component: plasma membrane (GO:0005886);Biological Process: regulation of transcription from RNA polymerase II promoter (GO:0006357);Biological Process: receptor-mediate…	Mdes006568-RA	Biological Process: vasculature development (GO:0001944);Molecular Function: G-protein coupled receptor activity (GO:0004930);Cellular Component: early endosome (GO:0005769);Cellular Component: late endosome (GO:0005770);Cellular Component: plasma membrane (GO:0005886);Biological Process: regulation of transcription from RNA polymerase II promoter (GO:0006357);Biological Process: receptor-mediate…
	EOG76QS05	AAEL007041-PA	Molecular Function: calcium ion binding (GO:0005509);Cellular Component: integral component of membrane (GO:0016021);	AGAP012372-PA	Molecular Function: calcium ion binding (GO:0005509);Cellular Component: integral component of membrane (GO:0016021);	CPIJ004220-PA	Molecular Function: calcium ion binding (GO:0005509);Cellular Component: integral component of membrane (GO:0016021);	FBpp0303798	Molecular Function: low-density lipoprotein receptor activity (GO:0005041);Molecular Function: calcium ion binding (GO:0005509);Cellular Component: integral component of membrane (GO:0016021);	FBpp0175317	Molecular Function: low-density lipoprotein receptor activity (GO:0005041);Molecular Function: calcium ion binding (GO:0005509);Cellular Component: integral component of membrane (GO:0016021);	LLOTMP005712-PA	--	PPATMP006714-PA	--	Mdes007524-RC	--
	EOG77QGCP	AAEL009531-PA	Molecular Function: hedgehog receptor activity (GO:0008158);Cellular Component: integral component of membrane (GO:0016021);Biological Process: cholesterol transport (GO:0030301);	AGAP000579-PA	Molecular Function: hedgehog receptor activity (GO:0008158);Cellular Component: integral component of membrane (GO:0016021);Biological Process: cholesterol transport (GO:0030301);	CPIJ014970-PA	Molecular Function: hedgehog receptor activity (GO:0008158);Cellular Component: membrane (GO:0016020);	FBpp0076932	Molecular Function: hedgehog receptor activity (GO:0008158);Cellular Component: integral component of membrane (GO:0016021);	FBpp0179918	Molecular Function: hedgehog receptor activity (GO:0008158);Cellular Component: integral component of membrane (GO:0016021);	LLOTMP005566-PA	Cellular Component: membrane (GO:0016020);	PPATMP001167-PA	--	Mdes009014-RA	--
	EOG7SNKWK	AAEL014273-PA	Molecular Function: SNAP receptor activity (GO:0005484);Cellular Component: plasma membrane (GO:0005886);Biological Process: intracellular protein transport (GO:0006886);Cellular Component: integral component of membrane (GO:0016021);Biological Process: vesicle-mediated transport (GO:0016192);Biological Process: autophagic vacuole maturation (GO:0097352);	AGAP000700-PC	Molecular Function: SNAP receptor activity (GO:0005484);Cellular Component: plasma membrane (GO:0005886);Biological Process: intracellular protein transport (GO:0006886);Cellular Component: integral component of membrane (GO:0016021);Biological Process: vesicle-mediated transport (GO:0016192);Biological Process: autophagic vacuole maturation (GO:0097352);	CPIJ010714-PA	Molecular Function: SNAP receptor activity (GO:0005484);Cellular Component: plasma membrane (GO:0005886);Biological Process: intracellular protein transport (GO:0006886);Cellular Component: integral component of membrane (GO:0016021);Biological Process: vesicle-mediated transport (GO:0016192);Biological Process: autophagic vacuole maturation (GO:0097352);	FBpp0088416	Molecular Function: SNAP receptor activity (GO:0005484);Cellular Component: plasma membrane (GO:0005886);Biological Process: intracellular protein transport (GO:0006886);Cellular Component: integral component of membrane (GO:0016021);Biological Process: vesicle-mediated transport (GO:0016192);Biological Process: autophagic vacuole maturation (GO:0097352);	FBpp0184133	Molecular Function: SNAP receptor activity (GO:0005484);Cellular Component: plasma membrane (GO:0005886);Biological Process: intracellular protein transport (GO:0006886);Cellular Component: integral component of membrane (GO:0016021);Biological Process: vesicle-mediated transport (GO:0016192);Biological Process: autophagic vacuole maturation (GO:0097352);	LLOTMP008505-PA	Molecular Function: SNAP receptor activity (GO:0005484);Cellular Component: plasma membrane (GO:0005886);Biological Process: intracellular protein transport (GO:0006886);Cellular Component: integral component of membrane (GO:0016021);Biological Process: vesicle-mediated transport (GO:0016192);Biological Process: autophagic vacuole maturation (GO:0097352);	PPATMP006906-PA	Molecular Function: SNAP receptor activity (GO:0005484);Cellular Component: plasma membrane (GO:0005886);Biological Process: intracellular protein transport (GO:0006886);Cellular Component: integral component of membrane (GO:0016021);Biological Process: vesicle-mediated transport (GO:0016192);Biological Process: autophagic vacuole maturation (GO:0097352);	Mdes010416-RA	Molecular Function: SNAP receptor activity (GO:0005484);Cellular Component: plasma membrane (GO:0005886);Biological Process: intracellular protein transport (GO:0006886);Cellular Component: integral component of membrane (GO:0016021);Biological Process: vesicle-mediated transport (GO:0016192);Biological Process: autophagic vacuole maturation (GO:0097352);
	EOG7SJQMW	AAEL013270-PA	Molecular Function: steroid hormone receptor activity (GO:0003707);Molecular Function: ligand-activated sequence-specific DNA binding RNA polymerase II transcription factor activity (GO:0004879);Cellular Component: nucleus (GO:0005634);Biological Process: regulation of transcription, DNA-templated (GO:0006355);Molecular Function: zinc ion binding (GO:0008270);Biological Process: intracellular rec…	AGAP008334-PA	Molecular Function: steroid hormone receptor activity (GO:0003707);Molecular Function: ligand-activated sequence-specific DNA binding RNA polymerase II transcription factor activity (GO:0004879);Cellular Component: nucleus (GO:0005634);Biological Process: regulation of transcription, DNA-templated (GO:0006355);Molecular Function: zinc ion binding (GO:0008270);Biological Process: intracellular rec…	CPIJ004609-PA	Molecular Function: steroid hormone receptor activity (GO:0003707);Molecular Function: ligand-activated sequence-specific DNA binding RNA polymerase II transcription factor activity (GO:0004879);Cellular Component: nucleus (GO:0005634);Biological Process: regulation of transcription, DNA-templated (GO:0006355);Molecular Function: zinc ion binding (GO:0008270);Biological Process: intracellular rec…	FBpp0080927	Molecular Function: RNA polymerase II regulatory region sequence-specific DNA binding (GO:0000977);Molecular Function: steroid hormone receptor activity (GO:0003707);Molecular Function: retinoic acid receptor activity (GO:0003708);Cellular Component: nucleus (GO:0005634);Biological Process: regulation of transcription, DNA-templated (GO:0006355);Biological Process: phagocytosis (GO:0006909);Molec…	FBpp0183704	Molecular Function: RNA polymerase II regulatory region sequence-specific DNA binding (GO:0000977);Molecular Function: steroid hormone receptor activity (GO:0003707);Molecular Function: retinoic acid receptor activity (GO:0003708);Cellular Component: nucleus (GO:0005634);Biological Process: regulation of transcription, DNA-templated (GO:0006355);Biological Process: phagocytosis (GO:0006909);Molec…	LLOTMP004834-PA	Molecular Function: steroid hormone receptor activity (GO:0003707);Molecular Function: ligand-activated sequence-specific DNA binding RNA polymerase II transcription factor activity (GO:0004879);Cellular Component: nucleus (GO:0005634);Biological Process: regulation of transcription, DNA-templated (GO:0006355);Molecular Function: zinc ion binding (GO:0008270);Biological Process: intracellular rec…	PPATMP010513-PA	Molecular Function: DNA binding (GO:0003677);Molecular Function: ligand-activated sequence-specific DNA binding RNA polymerase II transcription factor activity (GO:0004879);Biological Process: transcription, DNA-templated (GO:0006351);Biological Process: intracellular receptor signaling pathway (GO:0030522);Molecular Function: metal ion binding (GO:0046872);	Mdes010696-RA	Molecular Function: DNA binding (GO:0003677);Molecular Function: ligand-activated sequence-specific DNA binding RNA polymerase II transcription factor activity (GO:0004879);Biological Process: transcription, DNA-templated (GO:0006351);Biological Process: intracellular receptor signaling pathway (GO:0030522);Molecular Function: metal ion binding (GO:0046872);
	EOG7GFNP5	AAEL009377-PA	Molecular Function: GTPase activity (GO:0003924);Molecular Function: sphingomyelin phosphodiesterase activity (GO:0004767);Molecular Function: GTP binding (GO:0005525);Biological Process: GTP catabolic process (GO:0006184);Biological Process: small GTPase mediated signal transduction (GO:0007264);Cellular Component: membrane (GO:0016020);	AGAP001874-PA	Molecular Function: GTPase activity (GO:0003924);Molecular Function: sphingomyelin phosphodiesterase activity (GO:0004767);Molecular Function: GTP binding (GO:0005525);Biological Process: GTP catabolic process (GO:0006184);Biological Process: small GTPase mediated signal transduction (GO:0007264);Cellular Component: membrane (GO:0016020);	CPIJ008396-PA	Molecular Function: GTPase activity (GO:0003924);Molecular Function: sphingomyelin phosphodiesterase activity (GO:0004767);Molecular Function: GTP binding (GO:0005525);Biological Process: GTP catabolic process (GO:0006184);Biological Process: small GTPase mediated signal transduction (GO:0007264);Cellular Component: membrane (GO:0016020);	FBpp0072746	Biological Process: compound eye photoreceptor fate commitment (GO:0001752);Molecular Function: GTPase activity (GO:0003924);Molecular Function: aspartate carbamoyltransferase activity (GO:0004070);Molecular Function: carbamoyl-phosphate synthase (ammonia) activity (GO:0004087);Molecular Function: carbamoyl-phosphate synthase (glutamine-hydrolyzing) activity (GO:0004088);Molecular Function: dihyd…	FBpp0188927	Biological Process: compound eye photoreceptor fate commitment (GO:0001752);Molecular Function: GTPase activity (GO:0003924);Molecular Function: aspartate carbamoyltransferase activity (GO:0004070);Molecular Function: carbamoyl-phosphate synthase (ammonia) activity (GO:0004087);Molecular Function: carbamoyl-phosphate synthase (glutamine-hydrolyzing) activity (GO:0004088);Molecular Function: dihyd…	LLOTMP005152-PA	Molecular Function: GTPase activity (GO:0003924);Molecular Function: sphingomyelin phosphodiesterase activity (GO:0004767);Molecular Function: GTP binding (GO:0005525);Biological Process: GTP catabolic process (GO:0006184);Biological Process: small GTPase mediated signal transduction (GO:0007264);Cellular Component: membrane (GO:0016020);	PPATMP000898-PA	Molecular Function: GTPase activity (GO:0003924);Molecular Function: sphingomyelin phosphodiesterase activity (GO:0004767);Molecular Function: GTP binding (GO:0005525);Biological Process: GTP catabolic process (GO:0006184);Biological Process: small GTPase mediated signal transduction (GO:0007264);Cellular Component: membrane (GO:0016020);	Mdes012435-RA	Biological Process: compound eye photoreceptor fate commitment (GO:0001752);Molecular Function: GTPase activity (GO:0003924);Molecular Function: aspartate carbamoyltransferase activity (GO:0004070);Molecular Function: carbamoyl-phosphate synthase (ammonia) activity (GO:0004087);Molecular Function: carbamoyl-phosphate synthase (glutamine-hydrolyzing) activity (GO:0004088);Molecular Function: dihyd…
Genes involved with the biological process associated with wing	EOG7JQP4H	AAEL010403-PA	Molecular Function: GTPase activity (GO:0003924);Molecular Function: calcium ion binding (GO:0005509);Molecular Function: GTP binding (GO:0005525);Biological Process: GTP catabolic process (GO:0006184);Biological Process: endocytosis (GO:0006897);Biological Process: sperm individualization (GO:0007291);Biological Process: imaginal disc-derived wing vein specification (GO:0007474);Biological Proce…	AGAP004593-PA	Molecular Function: GTPase activity (GO:0003924);Molecular Function: calcium ion binding (GO:0005509);Molecular Function: GTP binding (GO:0005525);Biological Process: GTP catabolic process (GO:0006184);Biological Process: endocytosis (GO:0006897);Biological Process: sperm individualization (GO:0007291);Biological Process: imaginal disc-derived wing vein specification (GO:0007474);Biological Proce…	CPIJ008639-PA	Molecular Function: GTPase activity (GO:0003924);Molecular Function: calcium ion binding (GO:0005509);Molecular Function: GTP binding (GO:0005525);Biological Process: GTP catabolic process (GO:0006184);Biological Process: endocytosis (GO:0006897);Biological Process: sperm individualization (GO:0007291);Biological Process: imaginal disc-derived wing vein specification (GO:0007474);Biological Proce…	FBpp0082123	Molecular Function: GTPase activity (GO:0003924);Molecular Function: calcium ion binding (GO:0005509);Molecular Function: GTP binding (GO:0005525);Biological Process: GTP catabolic process (GO:0006184);Biological Process: endocytosis (GO:0006897);Biological Process: sperm individualization (GO:0007291);Biological Process: imaginal disc-derived wing vein specification (GO:0007474);Biological Proce…	FBpp0188531	Molecular Function: GTPase activity (GO:0003924);Molecular Function: calcium ion binding (GO:0005509);Molecular Function: GTP binding (GO:0005525);Biological Process: GTP catabolic process (GO:0006184);Biological Process: endocytosis (GO:0006897);Biological Process: sperm individualization (GO:0007291);Biological Process: imaginal disc-derived wing vein specification (GO:0007474);Biological Proce…	LLOTMP007425-PA	Molecular Function: GTPase activity (GO:0003924);Molecular Function: calcium ion binding (GO:0005509);Molecular Function: GTP binding (GO:0005525);Biological Process: GTP catabolic process (GO:0006184);Biological Process: endocytosis (GO:0006897);Biological Process: sperm individualization (GO:0007291);Biological Process: imaginal disc-derived wing vein specification (GO:0007474);Biological Proce…	PPATMP008145-PA	Molecular Function: GTPase activity (GO:0003924);Molecular Function: calcium ion binding (GO:0005509);Molecular Function: GTP binding (GO:0005525);Biological Process: GTP catabolic process (GO:0006184);Biological Process: endocytosis (GO:0006897);Biological Process: sperm individualization (GO:0007291);Biological Process: imaginal disc-derived wing vein specification (GO:0007474);Biological Proce…	Mdes000116-RB	Molecular Function: GTPase activity (GO:0003924);Molecular Function: calcium ion binding (GO:0005509);Molecular Function: GTP binding (GO:0005525);Biological Process: GTP catabolic process (GO:0006184);Biological Process: endocytosis (GO:0006897);Biological Process: sperm individualization (GO:0007291);Biological Process: imaginal disc-derived wing vein specification (GO:0007474);Biological Proce…
	EOG796HZH	AAEL006222-PA	Cellular Component: ruffle (GO:0001726);Molecular Function: actin binding (GO:0003779);Molecular Function: insulin receptor binding (GO:0005158);Molecular Function: integrin binding (GO:0005178);Molecular Function: structural constituent of cytoskeleton (GO:0005200);Molecular Function: mannose binding (GO:0005537);Cellular Component: focal adhesion (GO:0005925);Biological Process: phagocytosis (G…	AGAP007474-PA	Cellular Component: ruffle (GO:0001726);Molecular Function: actin binding (GO:0003779);Molecular Function: insulin receptor binding (GO:0005158);Molecular Function: integrin binding (GO:0005178);Molecular Function: structural constituent of cytoskeleton (GO:0005200);Molecular Function: mannose binding (GO:0005537);Cellular Component: focal adhesion (GO:0005925);Biological Process: phagocytosis (G…	CPIJ011390-PA	Cellular Component: ruffle (GO:0001726);Molecular Function: actin binding (GO:0003779);Molecular Function: insulin receptor binding (GO:0005158);Molecular Function: integrin binding (GO:0005178);Molecular Function: structural constituent of cytoskeleton (GO:0005200);Molecular Function: mannose binding (GO:0005537);Cellular Component: focal adhesion (GO:0005925);Biological Process: phagocytosis (G…	FBpp0293740	Cellular Component: ruffle (GO:0001726);Molecular Function: actin binding (GO:0003779);Molecular Function: insulin receptor binding (GO:0005158);Molecular Function: integrin binding (GO:0005178);Molecular Function: structural constituent of cytoskeleton (GO:0005200);Molecular Function: mannose binding (GO:0005537);Cellular Component: focal adhesion (GO:0005925);Biological Process: phagocytosis (G…	FBpp0186639	Cellular Component: ruffle (GO:0001726);Molecular Function: actin binding (GO:0003779);Molecular Function: insulin receptor binding (GO:0005158);Molecular Function: integrin binding (GO:0005178);Molecular Function: structural constituent of cytoskeleton (GO:0005200);Molecular Function: mannose binding (GO:0005537);Cellular Component: focal adhesion (GO:0005925);Biological Process: phagocytosis (G…	LLOTMP008380-PA	Cellular Component: ruffle (GO:0001726);Molecular Function: actin binding (GO:0003779);Molecular Function: insulin receptor binding (GO:0005158);Molecular Function: integrin binding (GO:0005178);Molecular Function: structural constituent of cytoskeleton (GO:0005200);Molecular Function: mannose binding (GO:0005537);Cellular Component: focal adhesion (GO:0005925);Biological Process: phagocytosis (G…	PPATMP009170-PA	Cellular Component: ruffle (GO:0001726);Molecular Function: actin binding (GO:0003779);Molecular Function: insulin receptor binding (GO:0005158);Molecular Function: integrin binding (GO:0005178);Molecular Function: structural constituent of cytoskeleton (GO:0005200);Molecular Function: mannose binding (GO:0005537);Cellular Component: focal adhesion (GO:0005925);Biological Process: phagocytosis (G…	Mdes000258-RA	Cellular Component: ruffle (GO:0001726);Molecular Function: actin binding (GO:0003779);Molecular Function: insulin receptor binding (GO:0005158);Molecular Function: integrin binding (GO:0005178);Molecular Function: structural constituent of cytoskeleton (GO:0005200);Molecular Function: mannose binding (GO:0005537);Cellular Component: focal adhesion (GO:0005925);Biological Process: phagocytosis (G…
	EOG7GJHW7	AAEL011242-PA	Biological Process: inter-male aggressive behavior (GO:0002121);Molecular Function: UDP-glucose 6-dehydrogenase activity (GO:0003979);Biological Process: smoothened signaling pathway (GO:0007224);Biological Process: segment polarity determination (GO:0007367);Biological Process: epithelial cell migration, open tracheal system (GO:0007427);Biological Process: primary branching, open tracheal syste…	AGAP006532-PA	Biological Process: inter-male aggressive behavior (GO:0002121);Molecular Function: UDP-glucose 6-dehydrogenase activity (GO:0003979);Biological Process: smoothened signaling pathway (GO:0007224);Biological Process: segment polarity determination (GO:0007367);Biological Process: epithelial cell migration, open tracheal system (GO:0007427);Biological Process: primary branching, open tracheal syste…	CPIJ002992-PA	Biological Process: inter-male aggressive behavior (GO:0002121);Molecular Function: UDP-glucose 6-dehydrogenase activity (GO:0003979);Biological Process: smoothened signaling pathway (GO:0007224);Biological Process: segment polarity determination (GO:0007367);Biological Process: epithelial cell migration, open tracheal system (GO:0007427);Biological Process: primary branching, open tracheal syste…	FBpp0076647	Biological Process: inter-male aggressive behavior (GO:0002121);Molecular Function: UDP-glucose 6-dehydrogenase activity (GO:0003979);Biological Process: smoothened signaling pathway (GO:0007224);Biological Process: segment polarity determination (GO:0007367);Biological Process: epithelial cell migration, open tracheal system (GO:0007427);Biological Process: primary branching, open tracheal syste…	FBpp0179170	Biological Process: inter-male aggressive behavior (GO:0002121);Molecular Function: UDP-glucose 6-dehydrogenase activity (GO:0003979);Biological Process: smoothened signaling pathway (GO:0007224);Biological Process: segment polarity determination (GO:0007367);Biological Process: epithelial cell migration, open tracheal system (GO:0007427);Biological Process: primary branching, open tracheal syste…	LLOTMP006648-PA	Biological Process: inter-male aggressive behavior (GO:0002121);Molecular Function: UDP-glucose 6-dehydrogenase activity (GO:0003979);Biological Process: smoothened signaling pathway (GO:0007224);Biological Process: segment polarity determination (GO:0007367);Biological Process: epithelial cell migration, open tracheal system (GO:0007427);Biological Process: primary branching, open tracheal syste…	PPATMP001914-PA	Biological Process: inter-male aggressive behavior (GO:0002121);Molecular Function: UDP-glucose 6-dehydrogenase activity (GO:0003979);Biological Process: smoothened signaling pathway (GO:0007224);Biological Process: segment polarity determination (GO:0007367);Biological Process: epithelial cell migration, open tracheal system (GO:0007427);Biological Process: primary branching, open tracheal syste…	Mdes000938-RA	Biological Process: inter-male aggressive behavior (GO:0002121);Molecular Function: UDP-glucose 6-dehydrogenase activity (GO:0003979);Biological Process: smoothened signaling pathway (GO:0007224);Biological Process: segment polarity determination (GO:0007367);Biological Process: epithelial cell migration, open tracheal system (GO:0007427);Biological Process: primary branching, open tracheal syste…
	EOG79PW5G	AAEL009273-PA	Biological Process: G1/S transition of mitotic cell cycle (GO:0000082);Biological Process: cell fate specification (GO:0001708);Biological Process: cell fate determination (GO:0001709);Biological Process: instar larval development (GO:0002168);Molecular Function: GTPase activity (GO:0003924);Molecular Function: IMP dehydrogenase activity (GO:0003938);Molecular Function: protein binding (GO:000551…	AGAP011133-PA	Biological Process: G1/S transition of mitotic cell cycle (GO:0000082);Biological Process: cell fate specification (GO:0001708);Biological Process: cell fate determination (GO:0001709);Biological Process: instar larval development (GO:0002168);Molecular Function: GTPase activity (GO:0003924);Molecular Function: IMP dehydrogenase activity (GO:0003938);Molecular Function: protein binding (GO:000551…	CPIJ011687-PA	Biological Process: G1/S transition of mitotic cell cycle (GO:0000082);Biological Process: cell fate specification (GO:0001708);Biological Process: cell fate determination (GO:0001709);Biological Process: instar larval development (GO:0002168);Molecular Function: GTPase activity (GO:0003924);Molecular Function: IMP dehydrogenase activity (GO:0003938);Molecular Function: protein binding (GO:000551…	FBpp0071423	Biological Process: G1/S transition of mitotic cell cycle (GO:0000082);Biological Process: cell fate specification (GO:0001708);Biological Process: cell fate determination (GO:0001709);Biological Process: instar larval development (GO:0002168);Molecular Function: GTPase activity (GO:0003924);Molecular Function: IMP dehydrogenase activity (GO:0003938);Molecular Function: protein binding (GO:000551…	FBpp0190836	Biological Process: G1/S transition of mitotic cell cycle (GO:0000082);Biological Process: cell fate specification (GO:0001708);Biological Process: cell fate determination (GO:0001709);Biological Process: instar larval development (GO:0002168);Molecular Function: GTPase activity (GO:0003924);Molecular Function: IMP dehydrogenase activity (GO:0003938);Molecular Function: protein binding (GO:000551…	LLOTMP000210-PA	Biological Process: G1/S transition of mitotic cell cycle (GO:0000082);Biological Process: cell fate specification (GO:0001708);Biological Process: cell fate determination (GO:0001709);Biological Process: instar larval development (GO:0002168);Molecular Function: GTPase activity (GO:0003924);Molecular Function: IMP dehydrogenase activity (GO:0003938);Molecular Function: protein binding (GO:000551…	PPATMP009155-PA	Biological Process: G1/S transition of mitotic cell cycle (GO:0000082);Biological Process: cell fate specification (GO:0001708);Biological Process: cell fate determination (GO:0001709);Biological Process: instar larval development (GO:0002168);Molecular Function: GTPase activity (GO:0003924);Molecular Function: IMP dehydrogenase activity (GO:0003938);Molecular Function: protein binding (GO:000551…	Mdes001242-RA	Biological Process: G1/S transition of mitotic cell cycle (GO:0000082);Biological Process: cell fate specification (GO:0001708);Biological Process: cell fate determination (GO:0001709);Biological Process: instar larval development (GO:0002168);Molecular Function: GTPase activity (GO:0003924);Molecular Function: IMP dehydrogenase activity (GO:0003938);Molecular Function: protein binding (GO:000551…
	EOG767DT1	AAEL003770-PA	Molecular Function: dephospho-CoA kinase activity (GO:0004140);Molecular Function: ATP binding (GO:0005524);Biological Process: ovarian follicle cell migration (GO:0007297);Biological Process: cytoplasmic transport, nurse cell to oocyte (GO:0007303);Biological Process: imaginal disc-derived wing morphogenesis (GO:0007476);Biological Process: coenzyme A biosynthetic process (GO:0015937);Biological…	AGAP005460-PA	Molecular Function: dephospho-CoA kinase activity (GO:0004140);Molecular Function: ATP binding (GO:0005524);Biological Process: ovarian follicle cell migration (GO:0007297);Biological Process: cytoplasmic transport, nurse cell to oocyte (GO:0007303);Biological Process: imaginal disc-derived wing morphogenesis (GO:0007476);Biological Process: coenzyme A biosynthetic process (GO:0015937);Biological…	CPIJ008826-PA	Molecular Function: dephospho-CoA kinase activity (GO:0004140);Molecular Function: ATP binding (GO:0005524);Biological Process: ovarian follicle cell migration (GO:0007297);Biological Process: cytoplasmic transport, nurse cell to oocyte (GO:0007303);Biological Process: imaginal disc-derived wing morphogenesis (GO:0007476);Biological Process: coenzyme A biosynthetic process (GO:0015937);Biological…	FBpp0076826	Molecular Function: dephospho-CoA kinase activity (GO:0004140);Molecular Function: pantetheine-phosphate adenylyltransferase activity (GO:0004595);Molecular Function: ATP binding (GO:0005524);Biological Process: ovarian follicle cell migration (GO:0007297);Biological Process: cytoplasmic transport, nurse cell to oocyte (GO:0007303);Biological Process: imaginal disc-derived wing morphogenesis (GO:…	FBpp0180423	Molecular Function: dephospho-CoA kinase activity (GO:0004140);Molecular Function: pantetheine-phosphate adenylyltransferase activity (GO:0004595);Molecular Function: ATP binding (GO:0005524);Biological Process: ovarian follicle cell migration (GO:0007297);Biological Process: cytoplasmic transport, nurse cell to oocyte (GO:0007303);Biological Process: imaginal disc-derived wing morphogenesis (GO:…	LLOTMP005316-PA	Molecular Function: alcohol dehydrogenase (NAD) activity (GO:0004022);Biological Process: ethanol oxidation (GO:0006069);Molecular Function: zinc ion binding (GO:0008270);Molecular Function: S-(hydroxymethyl)glutathione dehydrogenase activity (GO:0051903);	PPATMP005169-PA	Biological Process: phosphate-containing compound metabolic process (GO:0006796);Biological Process: ovarian follicle cell migration (GO:0007297);Biological Process: cytoplasmic transport, nurse cell to oocyte (GO:0007303);Biological Process: imaginal disc-derived wing morphogenesis (GO:0007476);Biological Process: biosynthetic process (GO:0009058);Molecular Function: kinase activity (GO:0016301)…	Mdes001410-RA	Biological Process: metabolic process (GO:0008152);Molecular Function: transferase activity (GO:0016740);
	EOG7TBPJ3	AAEL004859-PA	Molecular Function: nucleic acid binding (GO:0003676);Molecular Function: ATP binding (GO:0005524);Molecular Function: ATP-dependent helicase activity (GO:0008026);	AGAP006599-PA	Molecular Function: nucleic acid binding (GO:0003676);Molecular Function: ATP binding (GO:0005524);Molecular Function: ATP-dependent helicase activity (GO:0008026);	CPIJ013504-PA	Molecular Function: nucleic acid binding (GO:0003676);Molecular Function: ATP binding (GO:0005524);Molecular Function: ATP-dependent helicase activity (GO:0008026);	FBpp0085367	Cellular Component: chromatin (GO:0000785);Molecular Function: chromatin binding (GO:0003682);Molecular Function: RNA helicase activity (GO:0003724);Molecular Function: double-stranded RNA binding (GO:0003725);Molecular Function: ATP binding (GO:0005524);Cellular Component: DNA-directed RNA polymerase II, core complex (GO:0005665);Cellular Component: polytene chromosome (GO:0005700);Cellular Comp…	FBpp0181895	Cellular Component: chromatin (GO:0000785);Molecular Function: chromatin binding (GO:0003682);Molecular Function: RNA helicase activity (GO:0003724);Molecular Function: double-stranded RNA binding (GO:0003725);Molecular Function: ATP binding (GO:0005524);Cellular Component: DNA-directed RNA polymerase II, core complex (GO:0005665);Cellular Component: polytene chromosome (GO:0005700);Cellular Comp…	LLOTMP006942-PA	Cellular Component: chromatin (GO:0000785);Molecular Function: chromatin binding (GO:0003682);Molecular Function: RNA helicase activity (GO:0003724);Molecular Function: double-stranded RNA binding (GO:0003725);Molecular Function: ATP binding (GO:0005524);Cellular Component: DNA-directed RNA polymerase II, core complex (GO:0005665);Cellular Component: polytene chromosome (GO:0005700);Cellular Comp…	PPATMP003440-PA	Molecular Function: nucleic acid binding (GO:0003676);Molecular Function: ATP binding (GO:0005524);Biological Process: ATP catabolic process (GO:0006200);Molecular Function: ATP-dependent helicase activity (GO:0008026);	Mdes001595-RA	Molecular Function: nucleic acid binding (GO:0003676);Molecular Function: ATP binding (GO:0005524);Molecular Function: ATP-dependent helicase activity (GO:0008026);
	EOG7FFZ8C	AAEL013828-PA	Cellular Component: nucleus (GO:0005634);Cellular Component: eukaryotic translation initiation factor 2B complex (GO:0005851);Biological Process: translation (GO:0006412);Biological Process: L-methionine biosynthetic process from S-adenosylmethionine (GO:0019284);Biological Process: L-methionine biosynthetic process from methylthioadenosine (GO:0019509);Biological Process: wing disc development (…	AGAP001589-PA	Cellular Component: nucleus (GO:0005634);Cellular Component: eukaryotic translation initiation factor 2B complex (GO:0005851);Biological Process: translation (GO:0006412);Biological Process: L-methionine biosynthetic process from S-adenosylmethionine (GO:0019284);Biological Process: L-methionine biosynthetic process from methylthioadenosine (GO:0019509);Biological Process: wing disc development (…	CPIJ015469-PA	Molecular Function: translation initiation factor activity (GO:0003743);Cellular Component: nucleus (GO:0005634);Cellular Component: eukaryotic translation initiation factor 2B complex (GO:0005851);Biological Process: translational initiation (GO:0006413);Biological Process: L-methionine biosynthetic process from S-adenosylmethionine (GO:0019284);Biological Process: L-methionine biosynthetic proc…	FBpp0085169	Cellular Component: nucleus (GO:0005634);Cellular Component: eukaryotic translation initiation factor 2B complex (GO:0005851);Biological Process: translation (GO:0006412);Biological Process: L-methionine biosynthetic process from S-adenosylmethionine (GO:0019284);Biological Process: L-methionine biosynthetic process from methylthioadenosine (GO:0019509);Biological Process: wing disc development (…	FBpp0191343	Cellular Component: nucleus (GO:0005634);Cellular Component: eukaryotic translation initiation factor 2B complex (GO:0005851);Biological Process: translation (GO:0006412);Biological Process: L-methionine biosynthetic process from S-adenosylmethionine (GO:0019284);Biological Process: L-methionine biosynthetic process from methylthioadenosine (GO:0019509);Biological Process: wing disc development (…	LLOTMP003977-PA	Cellular Component: nucleus (GO:0005634);Cellular Component: eukaryotic translation initiation factor 2B complex (GO:0005851);Biological Process: translation (GO:0006412);Biological Process: L-methionine biosynthetic process from S-adenosylmethionine (GO:0019284);Biological Process: L-methionine biosynthetic process from methylthioadenosine (GO:0019509);Biological Process: wing disc development (…	PPATMP003513-PA	Cellular Component: nucleus (GO:0005634);Cellular Component: cytoplasm (GO:0005737);Biological Process: L-methionine biosynthetic process from S-adenosylmethionine (GO:0019284);Biological Process: L-methionine biosynthetic process from methylthioadenosine (GO:0019509);Molecular Function: S-methyl-5-thioribose-1-phosphate isomerase activity (GO:0046523);	Mdes001826-RA	Cellular Component: nucleus (GO:0005634);Cellular Component: eukaryotic translation initiation factor 2B complex (GO:0005851);Biological Process: translation (GO:0006412);Biological Process: L-methionine biosynthetic process from S-adenosylmethionine (GO:0019284);Biological Process: L-methionine biosynthetic process from methylthioadenosine (GO:0019509);Biological Process: wing disc development (…
	EOG70PPDH	AAEL002705-PA	Biological Process: activation of innate immune response (GO:0002218);Cellular Component: nucleus (GO:0005634);Cellular Component: cytoplasm (GO:0005737);Biological Process: imaginal disc-derived wing morphogenesis (GO:0007476);Biological Process: cell wall macromolecule catabolic process (GO:0016998);Biological Process: defense response to Gram-negative bacterium (GO:0050829);	AGAP001751-PA	Biological Process: activation of innate immune response (GO:0002218);Cellular Component: nucleus (GO:0005634);Cellular Component: cytoplasm (GO:0005737);Biological Process: imaginal disc-derived wing morphogenesis (GO:0007476);Biological Process: cell wall macromolecule catabolic process (GO:0016998);Biological Process: defense response to Gram-negative bacterium (GO:0050829);	CPIJ013416-PA	Biological Process: activation of innate immune response (GO:0002218);Cellular Component: nucleus (GO:0005634);Cellular Component: cytoplasm (GO:0005737);Biological Process: imaginal disc-derived wing morphogenesis (GO:0007476);Biological Process: defense response to Gram-negative bacterium (GO:0050829);	FBpp0297633	Biological Process: activation of innate immune response (GO:0002218);Cellular Component: nucleus (GO:0005634);Cellular Component: cytoplasm (GO:0005737);Biological Process: imaginal disc-derived wing morphogenesis (GO:0007476);Biological Process: cell wall macromolecule catabolic process (GO:0016998);Biological Process: defense response to Gram-negative bacterium (GO:0050829);	FBpp0186298	Biological Process: activation of innate immune response (GO:0002218);Molecular Function: catalytic activity (GO:0003824);Cellular Component: nucleus (GO:0005634);Cellular Component: cytoplasm (GO:0005737);Biological Process: imaginal disc-derived wing morphogenesis (GO:0007476);Biological Process: cell wall macromolecule catabolic process (GO:0016998);Biological Process: defense response to Gram…	LLOTMP002645-PA	Biological Process: activation of innate immune response (GO:0002218);Cellular Component: nucleus (GO:0005634);Cellular Component: cytoplasm (GO:0005737);Biological Process: imaginal disc-derived wing morphogenesis (GO:0007476);Biological Process: defense response to Gram-negative bacterium (GO:0050829);	PPATMP002274-PA	Biological Process: activation of innate immune response (GO:0002218);Cellular Component: nucleus (GO:0005634);Cellular Component: cytoplasm (GO:0005737);Biological Process: imaginal disc-derived wing morphogenesis (GO:0007476);Biological Process: defense response to Gram-negative bacterium (GO:0050829);	Mdes002139-RB	Biological Process: activation of innate immune response (GO:0002218);Cellular Component: nucleus (GO:0005634);Cellular Component: cytoplasm (GO:0005737);Biological Process: imaginal disc-derived wing morphogenesis (GO:0007476);Biological Process: defense response to Gram-negative bacterium (GO:0050829);
	EOG7K453H	AAEL004178-PA	Molecular Function: magnesium ion binding (GO:0000287);Molecular Function: ribose phosphate diphosphokinase activity (GO:0004749);Biological Process: imaginal disc-derived wing morphogenesis (GO:0007476);Biological Process: nucleoside metabolic process (GO:0009116);Biological Process: ribonucleoside monophosphate biosynthetic process (GO:0009156);Biological Process: nucleotide biosynthetic proces…	AGAP004890-PA	Molecular Function: magnesium ion binding (GO:0000287);Molecular Function: ribose phosphate diphosphokinase activity (GO:0004749);Biological Process: ribonucleoside monophosphate biosynthetic process (GO:0009156);Biological Process: nucleotide biosynthetic process (GO:0009165);Molecular Function: kinase activity (GO:0016301);Biological Process: phosphorylation (GO:0016310);	CPIJ004528-PA	Molecular Function: magnesium ion binding (GO:0000287);Molecular Function: ribose phosphate diphosphokinase activity (GO:0004749);Biological Process: ribonucleoside monophosphate biosynthetic process (GO:0009156);Biological Process: nucleotide biosynthetic process (GO:0009165);Molecular Function: kinase activity (GO:0016301);Biological Process: phosphorylation (GO:0016310);	FBpp0076145	Molecular Function: magnesium ion binding (GO:0000287);Molecular Function: ribose phosphate diphosphokinase activity (GO:0004749);Biological Process: imaginal disc-derived wing morphogenesis (GO:0007476);Biological Process: nucleoside metabolic process (GO:0009116);Biological Process: ribonucleoside monophosphate biosynthetic process (GO:0009156);Biological Process: nucleotide biosynthetic proces…	FBpp0176959	Molecular Function: magnesium ion binding (GO:0000287);Molecular Function: ribose phosphate diphosphokinase activity (GO:0004749);Biological Process: imaginal disc-derived wing morphogenesis (GO:0007476);Biological Process: nucleoside metabolic process (GO:0009116);Biological Process: ribonucleoside monophosphate biosynthetic process (GO:0009156);Biological Process: nucleotide biosynthetic proces…	LLOTMP006008-PA	Molecular Function: magnesium ion binding (GO:0000287);Molecular Function: ribose phosphate diphosphokinase activity (GO:0004749);Biological Process: imaginal disc-derived wing morphogenesis (GO:0007476);Biological Process: nucleoside metabolic process (GO:0009116);Biological Process: ribonucleoside monophosphate biosynthetic process (GO:0009156);Biological Process: nucleotide biosynthetic proces…	PPATMP008821-PA	Molecular Function: magnesium ion binding (GO:0000287);Molecular Function: ribose phosphate diphosphokinase activity (GO:0004749);Biological Process: ribonucleoside monophosphate biosynthetic process (GO:0009156);Biological Process: nucleotide biosynthetic process (GO:0009165);Molecular Function: kinase activity (GO:0016301);Biological Process: phosphorylation (GO:0016310);	Mdes002687-RB	Molecular Function: magnesium ion binding (GO:0000287);Molecular Function: ribose phosphate diphosphokinase activity (GO:0004749);Biological Process: imaginal disc-derived wing morphogenesis (GO:0007476);Biological Process: nucleoside metabolic process (GO:0009116);Biological Process: ribonucleoside monophosphate biosynthetic process (GO:0009156);Biological Process: nucleotide biosynthetic proces…
	EOG70PPDJ	AAEL009080-PB	Biological Process: MAPK import into nucleus (GO:0000189);Cellular Component: nuclear chromatin (GO:0000790);Molecular Function: ATP binding (GO:0005524);Cellular Component: nuclear pore (GO:0005643);Cellular Component: polytene chromosome (GO:0005700);Cellular Component: cell cortex (GO:0005938);Biological Process: epidermal growth factor receptor signaling pathway (GO:0007173);Biological Proces…	AGAP007299-PA	Biological Process: MAPK import into nucleus (GO:0000189);Cellular Component: nuclear chromatin (GO:0000790);Molecular Function: ATP binding (GO:0005524);Cellular Component: nuclear pore (GO:0005643);Cellular Component: polytene chromosome (GO:0005700);Cellular Component: cell cortex (GO:0005938);Biological Process: epidermal growth factor receptor signaling pathway (GO:0007173);Biological Proces…	CPIJ002096-PA	Biological Process: MAPK import into nucleus (GO:0000189);Cellular Component: nuclear chromatin (GO:0000790);Molecular Function: ATP binding (GO:0005524);Cellular Component: nuclear pore (GO:0005643);Cellular Component: polytene chromosome (GO:0005700);Cellular Component: cell cortex (GO:0005938);Biological Process: epidermal growth factor receptor signaling pathway (GO:0007173);Biological Proces…	FBpp0076408	Biological Process: MAPK import into nucleus (GO:0000189);Cellular Component: nuclear chromatin (GO:0000790);Molecular Function: ATP binding (GO:0005524);Cellular Component: nuclear pore (GO:0005643);Cellular Component: polytene chromosome (GO:0005700);Cellular Component: cell cortex (GO:0005938);Biological Process: epidermal growth factor receptor signaling pathway (GO:0007173);Biological Proces…	FBpp0186715	Biological Process: MAPK import into nucleus (GO:0000189);Cellular Component: nuclear chromatin (GO:0000790);Molecular Function: ATP binding (GO:0005524);Cellular Component: nuclear pore (GO:0005643);Cellular Component: polytene chromosome (GO:0005700);Cellular Component: cell cortex (GO:0005938);Biological Process: epidermal growth factor receptor signaling pathway (GO:0007173);Biological Proces…	LLOTMP004230-PA	Biological Process: MAPK import into nucleus (GO:0000189);Cellular Component: nuclear chromatin (GO:0000790);Molecular Function: ATP binding (GO:0005524);Cellular Component: nuclear pore (GO:0005643);Cellular Component: polytene chromosome (GO:0005700);Cellular Component: cell cortex (GO:0005938);Biological Process: epidermal growth factor receptor signaling pathway (GO:0007173);Biological Proces…	PPATMP009533-PA	Biological Process: MAPK import into nucleus (GO:0000189);Cellular Component: nuclear chromatin (GO:0000790);Cellular Component: nuclear pore (GO:0005643);Cellular Component: polytene chromosome (GO:0005700);Cellular Component: cell cortex (GO:0005938);Biological Process: epidermal growth factor receptor signaling pathway (GO:0007173);Biological Process: imaginal disc-derived wing vein specificat…	Mdes002829-RA	Biological Process: MAPK import into nucleus (GO:0000189);Cellular Component: nuclear chromatin (GO:0000790);Cellular Component: nuclear pore (GO:0005643);Cellular Component: polytene chromosome (GO:0005700);Cellular Component: cell cortex (GO:0005938);Biological Process: epidermal growth factor receptor signaling pathway (GO:0007173);Biological Process: imaginal disc-derived wing vein specificat…
	EOG78133S	AAEL003528-PA	Biological Process: compound eye morphogenesis (GO:0001745);Biological Process: imaginal disc-derived leg morphogenesis (GO:0007480);Molecular Function: transcription factor binding (GO:0008134);Biological Process: chaeta morphogenesis (GO:0008407);Biological Process: imaginal disc-derived wing vein morphogenesis (GO:0008586);Biological Process: imaginal disc-derived wing margin morphogenesis (GO…	AGAP008885-PA	Biological Process: compound eye morphogenesis (GO:0001745);Biological Process: imaginal disc-derived leg morphogenesis (GO:0007480);Molecular Function: transcription factor binding (GO:0008134);Biological Process: chaeta morphogenesis (GO:0008407);Biological Process: imaginal disc-derived wing vein morphogenesis (GO:0008586);Biological Process: imaginal disc-derived wing margin morphogenesis (GO…	CPIJ010914-PA	Biological Process: compound eye morphogenesis (GO:0001745);Biological Process: imaginal disc-derived leg morphogenesis (GO:0007480);Molecular Function: transcription factor binding (GO:0008134);Biological Process: chaeta morphogenesis (GO:0008407);Biological Process: imaginal disc-derived wing vein morphogenesis (GO:0008586);Biological Process: imaginal disc-derived wing margin morphogenesis (GO…	FBpp0081448	Biological Process: compound eye morphogenesis (GO:0001745);Biological Process: imaginal disc-derived leg morphogenesis (GO:0007480);Molecular Function: transcription factor binding (GO:0008134);Biological Process: chaeta morphogenesis (GO:0008407);Biological Process: imaginal disc-derived wing vein morphogenesis (GO:0008586);Biological Process: imaginal disc-derived wing margin morphogenesis (GO…	FBpp0176224	Biological Process: compound eye morphogenesis (GO:0001745);Biological Process: imaginal disc-derived leg morphogenesis (GO:0007480);Molecular Function: transcription factor binding (GO:0008134);Biological Process: chaeta morphogenesis (GO:0008407);Biological Process: imaginal disc-derived wing vein morphogenesis (GO:0008586);Biological Process: imaginal disc-derived wing margin morphogenesis (GO…	LLOTMP008621-PA	Biological Process: compound eye morphogenesis (GO:0001745);Biological Process: imaginal disc-derived leg morphogenesis (GO:0007480);Molecular Function: transcription factor binding (GO:0008134);Biological Process: chaeta morphogenesis (GO:0008407);Biological Process: imaginal disc-derived wing vein morphogenesis (GO:0008586);Biological Process: imaginal disc-derived wing margin morphogenesis (GO…	PPATMP006463-PA	Biological Process: compound eye morphogenesis (GO:0001745);Biological Process: imaginal disc-derived leg morphogenesis (GO:0007480);Molecular Function: transcription factor binding (GO:0008134);Biological Process: chaeta morphogenesis (GO:0008407);Biological Process: imaginal disc-derived wing vein morphogenesis (GO:0008586);Biological Process: imaginal disc-derived wing margin morphogenesis (GO…	Mdes002850-RA	Biological Process: compound eye morphogenesis (GO:0001745);Biological Process: imaginal disc-derived leg morphogenesis (GO:0007480);Molecular Function: transcription factor binding (GO:0008134);Biological Process: chaeta morphogenesis (GO:0008407);Biological Process: imaginal disc-derived wing vein morphogenesis (GO:0008586);Biological Process: imaginal disc-derived wing margin morphogenesis (GO…
	EOG76MWRK	AAEL007915-PA	Molecular Function: actin binding (GO:0003779);Molecular Function: phosphatidylinositol-4,5-bisphosphate binding (GO:0005546);Cellular Component: nucleus (GO:0005634);Cellular Component: spindle (GO:0005819);Cellular Component: actin filament (GO:0005884);Cellular Component: adherens junction (GO:0005912);Cellular Component: cell cortex (GO:0005938);Biological Process: pole plasm protein localiza…	AGAP000562-PC	Molecular Function: actin binding (GO:0003779);Molecular Function: phosphatidylinositol-4,5-bisphosphate binding (GO:0005546);Cellular Component: nucleus (GO:0005634);Cellular Component: spindle (GO:0005819);Cellular Component: actin filament (GO:0005884);Cellular Component: adherens junction (GO:0005912);Cellular Component: cell cortex (GO:0005938);Biological Process: pole plasm protein localiza…	CPIJ012259-PA	Molecular Function: actin binding (GO:0003779);Molecular Function: phosphatidylinositol-4,5-bisphosphate binding (GO:0005546);Cellular Component: nucleus (GO:0005634);Cellular Component: spindle (GO:0005819);Cellular Component: actin filament (GO:0005884);Cellular Component: adherens junction (GO:0005912);Cellular Component: cell cortex (GO:0005938);Biological Process: pole plasm protein localiza…	FBpp0071213	Molecular Function: actin binding (GO:0003779);Molecular Function: phosphatidylinositol-4,5-bisphosphate binding (GO:0005546);Cellular Component: nucleus (GO:0005634);Cellular Component: spindle (GO:0005819);Cellular Component: actin filament (GO:0005884);Cellular Component: adherens junction (GO:0005912);Cellular Component: cell cortex (GO:0005938);Biological Process: pole plasm protein localiza…	FBpp0177140	Molecular Function: actin binding (GO:0003779);Molecular Function: phosphatidylinositol-4,5-bisphosphate binding (GO:0005546);Cellular Component: nucleus (GO:0005634);Cellular Component: spindle (GO:0005819);Cellular Component: actin filament (GO:0005884);Cellular Component: adherens junction (GO:0005912);Cellular Component: cell cortex (GO:0005938);Biological Process: pole plasm protein localiza…	LLOTMP003941-PA	Molecular Function: actin binding (GO:0003779);Molecular Function: phosphatidylinositol-4,5-bisphosphate binding (GO:0005546);Cellular Component: nucleus (GO:0005634);Cellular Component: spindle (GO:0005819);Cellular Component: actin filament (GO:0005884);Cellular Component: adherens junction (GO:0005912);Cellular Component: cell cortex (GO:0005938);Biological Process: pole plasm protein localiza…	PPATMP006311-PA	Molecular Function: actin binding (GO:0003779);Molecular Function: phosphatidylinositol-4,5-bisphosphate binding (GO:0005546);Cellular Component: nucleus (GO:0005634);Cellular Component: spindle (GO:0005819);Cellular Component: actin filament (GO:0005884);Cellular Component: adherens junction (GO:0005912);Cellular Component: cell cortex (GO:0005938);Biological Process: pole plasm protein localiza…	Mdes003211-RB	Molecular Function: actin binding (GO:0003779);Molecular Function: phosphatidylinositol-4,5-bisphosphate binding (GO:0005546);Cellular Component: nucleus (GO:0005634);Cellular Component: spindle (GO:0005819);Cellular Component: actin filament (GO:0005884);Cellular Component: adherens junction (GO:0005912);Cellular Component: cell cortex (GO:0005938);Biological Process: pole plasm protein localiza…
	EOG7N6F3P	AAEL002862-PA	--	AGAP001678-PA	--	CPIJ005794-PA	Molecular Function: hydrolase activity (GO:0016787);	FBpp0081597	Molecular Function: actin binding (GO:0003779);Molecular Function: catalytic activity (GO:0003824);Cellular Component: focal adhesion (GO:0005925);Biological Process: cytoskeletal anchoring at plasma membrane (GO:0007016);Biological Process: apposition of dorsal and ventral imaginal disc-derived wing surfaces (GO:0007475);	FBpp0186332	Molecular Function: actin binding (GO:0003779);Molecular Function: catalytic activity (GO:0003824);Cellular Component: focal adhesion (GO:0005925);Biological Process: cytoskeletal anchoring at plasma membrane (GO:0007016);Biological Process: apposition of dorsal and ventral imaginal disc-derived wing surfaces (GO:0007475);	LLOTMP010095-PA	--	PPATMP006245-PA	--	Mdes003493-RA	--
	EOG799D6D	AAEL009430-PA	Molecular Function: nucleotide binding (GO:0000166);Molecular Function: nucleic acid binding (GO:0003676);	AGAP009990-PA	Molecular Function: nucleotide binding (GO:0000166);Molecular Function: nucleic acid binding (GO:0003676);	CPIJ003108-PA	Molecular Function: nucleotide binding (GO:0000166);Molecular Function: nucleic acid binding (GO:0003676);	FBpp0077781	Molecular Function: nucleotide binding (GO:0000166);Molecular Function: nucleic acid binding (GO:0003676);Cellular Component: nucleus (GO:0005634);Biological Process: regulation of transcription, DNA-templated (GO:0006355);Biological Process: epidermal growth factor receptor signaling pathway (GO:0007173);Biological Process: segment specification (GO:0007379);Biological Process: neuroblast fate d…	FBpp0190018	Molecular Function: nucleotide binding (GO:0000166);Molecular Function: nucleic acid binding (GO:0003676);Cellular Component: nucleus (GO:0005634);Biological Process: regulation of transcription, DNA-templated (GO:0006355);Biological Process: epidermal growth factor receptor signaling pathway (GO:0007173);Biological Process: segment specification (GO:0007379);Biological Process: neuroblast fate d…	LLOTMP000803-PA	Molecular Function: nucleotide binding (GO:0000166);Molecular Function: nucleic acid binding (GO:0003676);	PPATMP011024-PA	--	Mdes003568-RB	Molecular Function: nucleotide binding (GO:0000166);Molecular Function: nucleic acid binding (GO:0003676);
	EOG77DVNV	AAEL004319-PA	Molecular Function: transmembrane receptor protein tyrosine kinase activity (GO:0004714);Molecular Function: ATP binding (GO:0005524);Biological Process: protein phosphorylation (GO:0006468);Biological Process: transmembrane receptor protein tyrosine kinase signaling pathway (GO:0007169);Cellular Component: membrane (GO:0016020);Molecular Function: iron-sulfur cluster binding (GO:0051536);	AGAP008819-PA	Biological Process: G2/M transition of mitotic cell cycle (GO:0000086);Biological Process: oenocyte differentiation (GO:0001742);Biological Process: compound eye photoreceptor fate commitment (GO:0001752);Biological Process: heart process (GO:0003015);Molecular Function: protein binding (GO:0005515);Molecular Function: ATP binding (GO:0005524);Cellular Component: integral component of plasma memb…	CPIJ009203-PA	Molecular Function: transmembrane receptor protein tyrosine kinase activity (GO:0004714);Molecular Function: ATP binding (GO:0005524);Biological Process: protein phosphorylation (GO:0006468);Biological Process: transmembrane receptor protein tyrosine kinase signaling pathway (GO:0007169);Cellular Component: membrane (GO:0016020);Molecular Function: iron-sulfur cluster binding (GO:0051536);	FBpp0071571	Biological Process: G2/M transition of mitotic cell cycle (GO:0000086);Biological Process: oenocyte differentiation (GO:0001742);Biological Process: compound eye photoreceptor fate commitment (GO:0001752);Biological Process: heart process (GO:0003015);Molecular Function: ATP binding (GO:0005524);Cellular Component: integral component of plasma membrane (GO:0005887);Biological Process: protein pho…	FBpp0181089	Biological Process: G2/M transition of mitotic cell cycle (GO:0000086);Biological Process: oenocyte differentiation (GO:0001742);Biological Process: compound eye photoreceptor fate commitment (GO:0001752);Biological Process: heart process (GO:0003015);Molecular Function: ATP binding (GO:0005524);Cellular Component: integral component of plasma membrane (GO:0005887);Biological Process: protein pho…	LLOTMP000110-PA	Molecular Function: transmembrane receptor protein tyrosine kinase activity (GO:0004714);Molecular Function: ATP binding (GO:0005524);Biological Process: protein phosphorylation (GO:0006468);Biological Process: transmembrane receptor protein tyrosine kinase signaling pathway (GO:0007169);Cellular Component: membrane (GO:0016020);Molecular Function: iron-sulfur cluster binding (GO:0051536);	PPATMP008904-PA	Molecular Function: transmembrane receptor protein tyrosine kinase activity (GO:0004714);Molecular Function: ATP binding (GO:0005524);Biological Process: protein phosphorylation (GO:0006468);Biological Process: transmembrane receptor protein tyrosine kinase signaling pathway (GO:0007169);Cellular Component: membrane (GO:0016020);Molecular Function: iron-sulfur cluster binding (GO:0051536);	Mdes004000-RA	Molecular Function: nucleotide binding (GO:0000166);Molecular Function: protein tyrosine kinase activity (GO:0004713);Biological Process: phosphorylation (GO:0016310);
	EOG722VS5	AAEL007029-PB	Molecular Function: actin binding (GO:0003779);Molecular Function: tropomyosin binding (GO:0005523);Cellular Component: cytoskeleton (GO:0005856);Biological Process: cytoskeleton organization (GO:0007010);Biological Process: imaginal disc-derived wing morphogenesis (GO:0007476);Cellular Component: fusome (GO:0045169);	AGAP000969-PD	Molecular Function: tropomyosin binding (GO:0005523);Cellular Component: cytoskeleton (GO:0005856);	CPIJ016769-PA	Molecular Function: actin binding (GO:0003779);Molecular Function: tropomyosin binding (GO:0005523);Cellular Component: cytoskeleton (GO:0005856);Biological Process: cytoskeleton organization (GO:0007010);Biological Process: imaginal disc-derived wing morphogenesis (GO:0007476);Cellular Component: fusome (GO:0045169);	FBpp0297625	Molecular Function: actin binding (GO:0003779);Molecular Function: tropomyosin binding (GO:0005523);Cellular Component: cytoskeleton (GO:0005856);Biological Process: cytoskeleton organization (GO:0007010);Biological Process: imaginal disc-derived wing morphogenesis (GO:0007476);Cellular Component: fusome (GO:0045169);	FBpp0177580	Molecular Function: actin binding (GO:0003779);Molecular Function: tropomyosin binding (GO:0005523);Cellular Component: cytoskeleton (GO:0005856);Biological Process: cytoskeleton organization (GO:0007010);Biological Process: imaginal disc-derived wing morphogenesis (GO:0007476);Cellular Component: fusome (GO:0045169);	LLOTMP001229-PA	Molecular Function: actin binding (GO:0003779);Molecular Function: tropomyosin binding (GO:0005523);Cellular Component: cytoskeleton (GO:0005856);Biological Process: cytoskeleton organization (GO:0007010);Biological Process: imaginal disc-derived wing morphogenesis (GO:0007476);Cellular Component: fusome (GO:0045169);	PPATMP005558-PA	--	Mdes004814-RB	Molecular Function: actin binding (GO:0003779);Molecular Function: tropomyosin binding (GO:0005523);Cellular Component: cytoskeleton (GO:0005856);Biological Process: cytoskeleton organization (GO:0007010);Biological Process: imaginal disc-derived wing morphogenesis (GO:0007476);Cellular Component: fusome (GO:0045169);
	EOG7QGFM2	AAEL012539-PA	Cellular Component: Golgi cis cisterna (GO:0000137);Cellular Component: endoplasmic reticulum (GO:0005783);Biological Process: glycosaminoglycan biosynthetic process (GO:0006024);Biological Process: segment polarity determination (GO:0007367);Biological Process: epithelial cell migration, open tracheal system (GO:0007427);Biological Process: primary branching, open tracheal system (GO:0007428);Bi…	AGAP006328-PA	Cellular Component: Golgi cis cisterna (GO:0000137);Cellular Component: endoplasmic reticulum (GO:0005783);Biological Process: glycosaminoglycan biosynthetic process (GO:0006024);Biological Process: segment polarity determination (GO:0007367);Biological Process: epithelial cell migration, open tracheal system (GO:0007427);Biological Process: primary branching, open tracheal system (GO:0007428);Bi…	CPIJ008241-PA	Cellular Component: Golgi cis cisterna (GO:0000137);Cellular Component: endoplasmic reticulum (GO:0005783);Biological Process: glycosaminoglycan biosynthetic process (GO:0006024);Biological Process: segment polarity determination (GO:0007367);Biological Process: epithelial cell migration, open tracheal system (GO:0007427);Biological Process: primary branching, open tracheal system (GO:0007428);Bi…	FBpp0076677	Cellular Component: Golgi cis cisterna (GO:0000137);Cellular Component: endoplasmic reticulum (GO:0005783);Biological Process: glycosaminoglycan biosynthetic process (GO:0006024);Biological Process: segment polarity determination (GO:0007367);Biological Process: epithelial cell migration, open tracheal system (GO:0007427);Biological Process: primary branching, open tracheal system (GO:0007428);Bi…	FBpp0186690	Cellular Component: Golgi cis cisterna (GO:0000137);Cellular Component: endoplasmic reticulum (GO:0005783);Biological Process: glycosaminoglycan biosynthetic process (GO:0006024);Biological Process: segment polarity determination (GO:0007367);Biological Process: epithelial cell migration, open tracheal system (GO:0007427);Biological Process: primary branching, open tracheal system (GO:0007428);Bi…	LLOTMP009623-PA	Cellular Component: Golgi cis cisterna (GO:0000137);Cellular Component: endoplasmic reticulum (GO:0005783);Biological Process: glycosaminoglycan biosynthetic process (GO:0006024);Biological Process: segment polarity determination (GO:0007367);Biological Process: epithelial cell migration, open tracheal system (GO:0007427);Biological Process: primary branching, open tracheal system (GO:0007428);Bi…	PPATMP007159-PA	Cellular Component: Golgi cis cisterna (GO:0000137);Cellular Component: endoplasmic reticulum (GO:0005783);Biological Process: glycosaminoglycan biosynthetic process (GO:0006024);Biological Process: segment polarity determination (GO:0007367);Biological Process: epithelial cell migration, open tracheal system (GO:0007427);Biological Process: primary branching, open tracheal system (GO:0007428);Bi…	Mdes004884-RA	Cellular Component: Golgi cis cisterna (GO:0000137);Cellular Component: endoplasmic reticulum (GO:0005783);Biological Process: glycosaminoglycan biosynthetic process (GO:0006024);Biological Process: segment polarity determination (GO:0007367);Biological Process: epithelial cell migration, open tracheal system (GO:0007427);Biological Process: primary branching, open tracheal system (GO:0007428);Bi…
	EOG722VRN	AAEL009739-PA	Molecular Function: phosphotyrosine binding (GO:0001784);Molecular Function: ubiquitin-protein transferase activity (GO:0004842);Molecular Function: signal transducer activity (GO:0004871);Molecular Function: calcium ion binding (GO:0005509);Cellular Component: nucleus (GO:0005634);Cellular Component: cell cortex (GO:0005938);Biological Process: proteolysis (GO:0006508);Biological Process: endocy…	AGAP005449-PA	Molecular Function: phosphotyrosine binding (GO:0001784);Molecular Function: ubiquitin-protein transferase activity (GO:0004842);Molecular Function: signal transducer activity (GO:0004871);Molecular Function: calcium ion binding (GO:0005509);Cellular Component: nucleus (GO:0005634);Cellular Component: cell cortex (GO:0005938);Biological Process: proteolysis (GO:0006508);Biological Process: endocy…	CPIJ012193-PA	Molecular Function: phosphotyrosine binding (GO:0001784);Molecular Function: ubiquitin-protein transferase activity (GO:0004842);Molecular Function: signal transducer activity (GO:0004871);Molecular Function: calcium ion binding (GO:0005509);Cellular Component: nucleus (GO:0005634);Cellular Component: cell cortex (GO:0005938);Biological Process: proteolysis (GO:0006508);Biological Process: endocy…	FBpp0076342	Molecular Function: phosphotyrosine binding (GO:0001784);Molecular Function: ubiquitin-protein transferase activity (GO:0004842);Molecular Function: signal transducer activity (GO:0004871);Molecular Function: calcium ion binding (GO:0005509);Cellular Component: nucleus (GO:0005634);Cellular Component: cell cortex (GO:0005938);Biological Process: proteolysis (GO:0006508);Biological Process: endocy…	FBpp0188813	Molecular Function: phosphotyrosine binding (GO:0001784);Molecular Function: ubiquitin-protein transferase activity (GO:0004842);Molecular Function: signal transducer activity (GO:0004871);Molecular Function: calcium ion binding (GO:0005509);Cellular Component: nucleus (GO:0005634);Cellular Component: cell cortex (GO:0005938);Biological Process: proteolysis (GO:0006508);Biological Process: endocy…	LLOTMP008632-PA	Molecular Function: phosphotyrosine binding (GO:0001784);Molecular Function: ubiquitin-protein transferase activity (GO:0004842);Molecular Function: signal transducer activity (GO:0004871);Molecular Function: calcium ion binding (GO:0005509);Cellular Component: nucleus (GO:0005634);Cellular Component: cell cortex (GO:0005938);Biological Process: proteolysis (GO:0006508);Biological Process: endocy…	PPATMP010785-PA	Molecular Function: phosphotyrosine binding (GO:0001784);Molecular Function: ubiquitin-protein transferase activity (GO:0004842);Molecular Function: signal transducer activity (GO:0004871);Molecular Function: calcium ion binding (GO:0005509);Cellular Component: nucleus (GO:0005634);Cellular Component: cell cortex (GO:0005938);Biological Process: proteolysis (GO:0006508);Biological Process: endocy…	Mdes005356-RA	Molecular Function: phosphotyrosine binding (GO:0001784);Molecular Function: ubiquitin-protein transferase activity (GO:0004842);Molecular Function: signal transducer activity (GO:0004871);Molecular Function: calcium ion binding (GO:0005509);Cellular Component: nucleus (GO:0005634);Cellular Component: cell cortex (GO:0005938);Biological Process: proteolysis (GO:0006508);Biological Process: endocy…
	EOG7Q03DH	AAEL011778-PA	Molecular Function: actin binding (GO:0003779);Biological Process: phagocytosis (GO:0006909);Biological Process: actin filament depolymerization (GO:0030042);Biological Process: imaginal disc-derived wing hair organization (GO:0035317);Biological Process: sarcomere organization (GO:0045214);	AGAP002509-PA	Molecular Function: actin binding (GO:0003779);Biological Process: phagocytosis (GO:0006909);Biological Process: actin filament depolymerization (GO:0030042);Biological Process: imaginal disc-derived wing hair organization (GO:0035317);Biological Process: sarcomere organization (GO:0045214);	CPIJ013207-PA	Molecular Function: actin binding (GO:0003779);Biological Process: phagocytosis (GO:0006909);Biological Process: actin filament depolymerization (GO:0030042);Biological Process: imaginal disc-derived wing hair organization (GO:0035317);Biological Process: sarcomere organization (GO:0045214);	FBpp0075581	Molecular Function: actin binding (GO:0003779);Biological Process: phagocytosis (GO:0006909);Biological Process: actin filament depolymerization (GO:0030042);Biological Process: imaginal disc-derived wing hair organization (GO:0035317);Biological Process: sarcomere organization (GO:0045214);	FBpp0189551	Molecular Function: actin binding (GO:0003779);Biological Process: phagocytosis (GO:0006909);Biological Process: actin filament depolymerization (GO:0030042);Biological Process: imaginal disc-derived wing hair organization (GO:0035317);Biological Process: sarcomere organization (GO:0045214);	LLOTMP008282-PA	Molecular Function: actin binding (GO:0003779);Biological Process: phagocytosis (GO:0006909);Biological Process: actin filament depolymerization (GO:0030042);Biological Process: imaginal disc-derived wing hair organization (GO:0035317);Biological Process: sarcomere organization (GO:0045214);	PPATMP004086-PA	Molecular Function: actin binding (GO:0003779);Biological Process: phagocytosis (GO:0006909);Biological Process: actin filament depolymerization (GO:0030042);Biological Process: imaginal disc-derived wing hair organization (GO:0035317);Biological Process: sarcomere organization (GO:0045214);	Mdes005750-RA	Molecular Function: actin binding (GO:0003779);Biological Process: phagocytosis (GO:0006909);Biological Process: actin filament depolymerization (GO:0030042);Biological Process: imaginal disc-derived wing hair organization (GO:0035317);Biological Process: sarcomere organization (GO:0045214);
	EOG7MDG77	AAEL011304-PA	Molecular Function: nucleic acid binding (GO:0003676);Molecular Function: sequence-specific DNA binding transcription factor activity (GO:0003700);Cellular Component: nucleus (GO:0005634);Biological Process: imaginal disc-derived wing morphogenesis (GO:0007476);Biological Process: regulation of chromatin silencing (GO:0031935);Molecular Function: metal ion binding (GO:0046872);	AGAP004178-PA	Molecular Function: nucleic acid binding (GO:0003676);Molecular Function: sequence-specific DNA binding transcription factor activity (GO:0003700);Cellular Component: nucleus (GO:0005634);Biological Process: imaginal disc-derived wing morphogenesis (GO:0007476);Biological Process: regulation of chromatin silencing (GO:0031935);Molecular Function: metal ion binding (GO:0046872);	CPIJ001334-PA	Molecular Function: nucleic acid binding (GO:0003676);Molecular Function: sequence-specific DNA binding transcription factor activity (GO:0003700);Cellular Component: nucleus (GO:0005634);Biological Process: imaginal disc-derived wing morphogenesis (GO:0007476);Biological Process: regulation of chromatin silencing (GO:0031935);Molecular Function: metal ion binding (GO:0046872);	FBpp0303203	Molecular Function: nucleic acid binding (GO:0003676);Molecular Function: sequence-specific DNA binding transcription factor activity (GO:0003700);Cellular Component: nucleus (GO:0005634);Biological Process: imaginal disc-derived wing morphogenesis (GO:0007476);Biological Process: regulation of chromatin silencing (GO:0031935);Molecular Function: metal ion binding (GO:0046872);	FBpp0176356	Molecular Function: nucleic acid binding (GO:0003676);Molecular Function: sequence-specific DNA binding transcription factor activity (GO:0003700);Cellular Component: nucleus (GO:0005634);Biological Process: imaginal disc-derived wing morphogenesis (GO:0007476);Biological Process: regulation of chromatin silencing (GO:0031935);Molecular Function: metal ion binding (GO:0046872);	LLOTMP003306-PA	Biological Process: imaginal disc-derived wing morphogenesis (GO:0007476);Biological Process: regulation of chromatin silencing (GO:0031935);	PPATMP000734-PA	Molecular Function: nucleic acid binding (GO:0003676);Molecular Function: sequence-specific DNA binding transcription factor activity (GO:0003700);Cellular Component: nucleus (GO:0005634);Biological Process: imaginal disc-derived wing morphogenesis (GO:0007476);Biological Process: regulation of chromatin silencing (GO:0031935);Molecular Function: metal ion binding (GO:0046872);	Mdes005761-RA	Biological Process: imaginal disc-derived wing morphogenesis (GO:0007476);Biological Process: regulation of chromatin silencing (GO:0031935);
	EOG7NKX2R	AAEL010131-PA	Molecular Function: signal transducer activity (GO:0004871);Cellular Component: extracellular region (GO:0005576);Biological Process: R8 cell fate commitment (GO:0007460);Biological Process: chaeta morphogenesis (GO:0008407);Biological Process: imaginal disc-derived wing margin morphogenesis (GO:0008587);Biological Process: ommatidial rotation (GO:0016318);Biological Process: female meiosis chrom…	AGAP007031-PA	Molecular Function: signal transducer activity (GO:0004871);Cellular Component: extracellular region (GO:0005576);Biological Process: R8 cell fate commitment (GO:0007460);Biological Process: chaeta morphogenesis (GO:0008407);Biological Process: imaginal disc-derived wing margin morphogenesis (GO:0008587);Biological Process: ommatidial rotation (GO:0016318);Biological Process: female meiosis chrom…	CPIJ012891-PA	Molecular Function: signal transducer activity (GO:0004871);Cellular Component: fibrinogen complex (GO:0005577);Biological Process: R8 cell fate commitment (GO:0007460);Biological Process: chaeta morphogenesis (GO:0008407);Biological Process: imaginal disc-derived wing margin morphogenesis (GO:0008587);Biological Process: ommatidial rotation (GO:0016318);Biological Process: female meiosis chromos…	FBpp0086968	Molecular Function: signal transducer activity (GO:0004871);Cellular Component: fibrinogen complex (GO:0005577);Biological Process: R8 cell fate commitment (GO:0007460);Biological Process: chaeta morphogenesis (GO:0008407);Biological Process: imaginal disc-derived wing margin morphogenesis (GO:0008587);Biological Process: ommatidial rotation (GO:0016318);Biological Process: female meiosis chromos…	FBpp0181122	Molecular Function: signal transducer activity (GO:0004871);Cellular Component: fibrinogen complex (GO:0005577);Biological Process: R8 cell fate commitment (GO:0007460);Biological Process: chaeta morphogenesis (GO:0008407);Biological Process: imaginal disc-derived wing margin morphogenesis (GO:0008587);Biological Process: ommatidial rotation (GO:0016318);Biological Process: female meiosis chromos…	LLOTMP008845-PA	Molecular Function: signal transducer activity (GO:0004871);Cellular Component: extracellular region (GO:0005576);Biological Process: R8 cell fate commitment (GO:0007460);Biological Process: chaeta morphogenesis (GO:0008407);Biological Process: imaginal disc-derived wing margin morphogenesis (GO:0008587);Biological Process: ommatidial rotation (GO:0016318);Biological Process: female meiosis chrom…	PPATMP002732-PA	Molecular Function: signal transducer activity (GO:0004871);Cellular Component: fibrinogen complex (GO:0005577);Biological Process: R8 cell fate commitment (GO:0007460);Biological Process: chaeta morphogenesis (GO:0008407);Biological Process: imaginal disc-derived wing margin morphogenesis (GO:0008587);Biological Process: ommatidial rotation (GO:0016318);Biological Process: female meiosis chromos…	Mdes005932-RA	Molecular Function: signal transducer activity (GO:0004871);Cellular Component: fibrinogen complex (GO:0005577);Biological Process: R8 cell fate commitment (GO:0007460);Biological Process: chaeta morphogenesis (GO:0008407);Biological Process: imaginal disc-derived wing margin morphogenesis (GO:0008587);Biological Process: ommatidial rotation (GO:0016318);Biological Process: female meiosis chromos…
	EOG75FFWQ	AAEL008000-PA	--	AGAP007381-PA	--	CPIJ016071-PA	--	FBpp0074664	Cellular Component: Golgi membrane (GO:0000139);Cellular Component: endoplasmic reticulum (GO:0005783);Cellular Component: Golgi stack (GO:0005795);Cellular Component: Golgi-associated vesicle (GO:0005798);Cellular Component: plasma membrane (GO:0005886);Biological Process: Golgi organization (GO:0007030);Biological Process: wing disc morphogenesis (GO:0007472);Biological Process: morphogenesis o…	FBpp0186777	Cellular Component: Golgi membrane (GO:0000139);Cellular Component: endoplasmic reticulum (GO:0005783);Cellular Component: Golgi stack (GO:0005795);Cellular Component: Golgi-associated vesicle (GO:0005798);Cellular Component: plasma membrane (GO:0005886);Biological Process: Golgi organization (GO:0007030);Biological Process: wing disc morphogenesis (GO:0007472);Biological Process: morphogenesis o…	LLOTMP008884-PA	--	PPATMP008478-PA	--	Mdes005960-RA	--
	EOG72P36Q	AAEL008641-PA	Molecular Function: G-protein coupled receptor binding (GO:0001664);Biological Process: establishment of imaginal disc-derived wing hair orientation (GO:0001737);Molecular Function: GTPase activity (GO:0003924);Molecular Function: signal transducer activity (GO:0004871);Molecular Function: GTP binding (GO:0005525);Cellular Component: heterotrimeric G-protein complex (GO:0005834);Biological Proces…	AGAP005773-PB	Molecular Function: G-protein coupled receptor binding (GO:0001664);Biological Process: establishment of imaginal disc-derived wing hair orientation (GO:0001737);Molecular Function: GTPase activity (GO:0003924);Molecular Function: signal transducer activity (GO:0004871);Molecular Function: GTP binding (GO:0005525);Cellular Component: heterotrimeric G-protein complex (GO:0005834);Biological Proces…	CPIJ000066-PA	Molecular Function: G-protein coupled receptor binding (GO:0001664);Biological Process: establishment of imaginal disc-derived wing hair orientation (GO:0001737);Molecular Function: GTPase activity (GO:0003924);Molecular Function: signal transducer activity (GO:0004871);Molecular Function: GTP binding (GO:0005525);Cellular Component: heterotrimeric G-protein complex (GO:0005834);Biological Proces…	FBpp0087359	Molecular Function: G-protein coupled receptor binding (GO:0001664);Biological Process: establishment of imaginal disc-derived wing hair orientation (GO:0001737);Molecular Function: GTPase activity (GO:0003924);Molecular Function: signal transducer activity (GO:0004871);Molecular Function: GTP binding (GO:0005525);Cellular Component: heterotrimeric G-protein complex (GO:0005834);Biological Proces…	FBpp0181400	Molecular Function: G-protein coupled receptor binding (GO:0001664);Biological Process: establishment of imaginal disc-derived wing hair orientation (GO:0001737);Molecular Function: GTPase activity (GO:0003924);Molecular Function: signal transducer activity (GO:0004871);Molecular Function: GTP binding (GO:0005525);Cellular Component: heterotrimeric G-protein complex (GO:0005834);Biological Proces…	LLOTMP009673-PA	Molecular Function: G-protein coupled receptor binding (GO:0001664);Biological Process: establishment of imaginal disc-derived wing hair orientation (GO:0001737);Molecular Function: GTPase activity (GO:0003924);Molecular Function: signal transducer activity (GO:0004871);Molecular Function: GTP binding (GO:0005525);Cellular Component: heterotrimeric G-protein complex (GO:0005834);Biological Proces…	PPATMP002041-PA	Molecular Function: G-protein coupled receptor binding (GO:0001664);Biological Process: establishment of imaginal disc-derived wing hair orientation (GO:0001737);Molecular Function: GTPase activity (GO:0003924);Molecular Function: signal transducer activity (GO:0004871);Molecular Function: GTP binding (GO:0005525);Cellular Component: heterotrimeric G-protein complex (GO:0005834);Biological Proces…	Mdes006286-RA	Molecular Function: G-protein coupled receptor binding (GO:0001664);Biological Process: establishment of imaginal disc-derived wing hair orientation (GO:0001737);Molecular Function: GTPase activity (GO:0003924);Molecular Function: signal transducer activity (GO:0004871);Molecular Function: GTP binding (GO:0005525);Cellular Component: heterotrimeric G-protein complex (GO:0005834);Biological Proces…
	EOG79WMN9	AAEL006778-PA	Biological Process: vasculature development (GO:0001944);Molecular Function: G-protein coupled receptor activity (GO:0004930);Cellular Component: early endosome (GO:0005769);Cellular Component: late endosome (GO:0005770);Cellular Component: plasma membrane (GO:0005886);Biological Process: regulation of transcription from RNA polymerase II promoter (GO:0006357);Biological Process: receptor-mediate…	AGAP010442-PA	Biological Process: vasculature development (GO:0001944);Molecular Function: G-protein coupled receptor activity (GO:0004930);Cellular Component: early endosome (GO:0005769);Cellular Component: late endosome (GO:0005770);Cellular Component: plasma membrane (GO:0005886);Biological Process: regulation of transcription from RNA polymerase II promoter (GO:0006357);Biological Process: receptor-mediate…	CPIJ018048-PA	Biological Process: vasculature development (GO:0001944);Molecular Function: G-protein coupled receptor activity (GO:0004930);Cellular Component: early endosome (GO:0005769);Cellular Component: late endosome (GO:0005770);Cellular Component: plasma membrane (GO:0005886);Biological Process: regulation of transcription from RNA polymerase II promoter (GO:0006357);Biological Process: receptor-mediate…	FBpp0303228	Biological Process: vasculature development (GO:0001944);Molecular Function: G-protein coupled receptor activity (GO:0004930);Cellular Component: early endosome (GO:0005769);Cellular Component: late endosome (GO:0005770);Cellular Component: plasma membrane (GO:0005886);Biological Process: regulation of transcription from RNA polymerase II promoter (GO:0006357);Biological Process: receptor-mediate…	FBpp0185024	Biological Process: vasculature development (GO:0001944);Molecular Function: G-protein coupled receptor activity (GO:0004930);Cellular Component: early endosome (GO:0005769);Cellular Component: late endosome (GO:0005770);Cellular Component: plasma membrane (GO:0005886);Biological Process: regulation of transcription from RNA polymerase II promoter (GO:0006357);Biological Process: receptor-mediate…	LLOTMP005005-PA	Biological Process: vasculature development (GO:0001944);Molecular Function: G-protein coupled receptor activity (GO:0004930);Cellular Component: early endosome (GO:0005769);Cellular Component: late endosome (GO:0005770);Cellular Component: plasma membrane (GO:0005886);Biological Process: regulation of transcription from RNA polymerase II promoter (GO:0006357);Biological Process: receptor-mediate…	PPATMP002197-PA	Biological Process: vasculature development (GO:0001944);Molecular Function: G-protein coupled receptor activity (GO:0004930);Cellular Component: early endosome (GO:0005769);Cellular Component: late endosome (GO:0005770);Cellular Component: plasma membrane (GO:0005886);Biological Process: regulation of transcription from RNA polymerase II promoter (GO:0006357);Biological Process: receptor-mediate…	Mdes006568-RA	Biological Process: vasculature development (GO:0001944);Molecular Function: G-protein coupled receptor activity (GO:0004930);Cellular Component: early endosome (GO:0005769);Cellular Component: late endosome (GO:0005770);Cellular Component: plasma membrane (GO:0005886);Biological Process: regulation of transcription from RNA polymerase II promoter (GO:0006357);Biological Process: receptor-mediate…
	EOG7VF85C	AAEL004228-PA	Molecular Function: oligosaccharyl transferase activity (GO:0004576);Biological Process: protein glycosylation (GO:0006486);Cellular Component: membrane (GO:0016020);Biological Process: chaeta development (GO:0022416);Biological Process: wing disc development (GO:0035220);	AGAP000434-PA	Molecular Function: oligosaccharyl transferase activity (GO:0004576);Biological Process: protein glycosylation (GO:0006486);Cellular Component: membrane (GO:0016020);Biological Process: chaeta development (GO:0022416);Biological Process: wing disc development (GO:0035220);	CPIJ015587-PA	Molecular Function: oligosaccharyl transferase activity (GO:0004576);Biological Process: protein glycosylation (GO:0006486);Cellular Component: membrane (GO:0016020);Biological Process: chaeta development (GO:0022416);Biological Process: wing disc development (GO:0035220);	FBpp0076956	Molecular Function: oligosaccharyl transferase activity (GO:0004576);Biological Process: protein glycosylation (GO:0006486);Cellular Component: membrane (GO:0016020);Biological Process: chaeta development (GO:0022416);Biological Process: wing disc development (GO:0035220);	FBpp0180691	Molecular Function: dolichyl-diphosphooligosaccharide-protein glycotransferase activity (GO:0004579);Biological Process: protein glycosylation (GO:0006486);Cellular Component: membrane (GO:0016020);Biological Process: chaeta development (GO:0022416);Biological Process: wing disc development (GO:0035220);	LLOTMP009482-PA	Molecular Function: oligosaccharyl transferase activity (GO:0004576);Biological Process: protein glycosylation (GO:0006486);Cellular Component: membrane (GO:0016020);Biological Process: chaeta development (GO:0022416);Biological Process: wing disc development (GO:0035220);	PPATMP003961-PA	Molecular Function: oligosaccharyl transferase activity (GO:0004576);Biological Process: protein glycosylation (GO:0006486);Cellular Component: membrane (GO:0016020);Biological Process: chaeta development (GO:0022416);Biological Process: wing disc development (GO:0035220);	Mdes006877-RA	Molecular Function: oligosaccharyl transferase activity (GO:0004576);Biological Process: protein glycosylation (GO:0006486);Cellular Component: membrane (GO:0016020);Biological Process: chaeta development (GO:0022416);Biological Process: wing disc development (GO:0035220);
	EOG7JQP5B	AAEL009337-PA	Molecular Function: ATP binding (GO:0005524);Biological Process: nucleobase-containing compound metabolic process (GO:0006139);Biological Process: phosphorylation (GO:0016310);Molecular Function: nucleobase-containing compound kinase activity (GO:0019205);	AGAP009317-PB	Molecular Function: ATP binding (GO:0005524);Biological Process: nucleobase-containing compound metabolic process (GO:0006139);Biological Process: phosphorylation (GO:0016310);Molecular Function: nucleobase-containing compound kinase activity (GO:0019205);	CPIJ007065-PA	Molecular Function: adenylate kinase activity (GO:0004017);Molecular Function: MAP kinase activity (GO:0004707);Molecular Function: uridine kinase activity (GO:0004849);Molecular Function: ATP binding (GO:0005524);Cellular Component: cytoplasm (GO:0005737);Biological Process: protein phosphorylation (GO:0006468);Biological Process: imaginal disc-derived wing vein specification (GO:0007474);Biolog…	FBpp0075750	Molecular Function: adenylate kinase activity (GO:0004017);Molecular Function: MAP kinase activity (GO:0004707);Molecular Function: uridine kinase activity (GO:0004849);Molecular Function: ATP binding (GO:0005524);Cellular Component: cytoplasm (GO:0005737);Biological Process: protein phosphorylation (GO:0006468);Biological Process: imaginal disc-derived wing vein specification (GO:0007474);Biolog…	FBpp0189117	Molecular Function: adenylate kinase activity (GO:0004017);Molecular Function: MAP kinase activity (GO:0004707);Molecular Function: uridine kinase activity (GO:0004849);Molecular Function: ATP binding (GO:0005524);Cellular Component: cytoplasm (GO:0005737);Biological Process: protein phosphorylation (GO:0006468);Biological Process: imaginal disc-derived wing vein specification (GO:0007474);Biolog…	LLOTMP005298-PA	Molecular Function: adenylate kinase activity (GO:0004017);Molecular Function: ATP binding (GO:0005524);Cellular Component: cytoplasm (GO:0005737);Biological Process: phosphorylation (GO:0016310);Biological Process: ATP metabolic process (GO:0046034);	PPATMP000305-PA	Molecular Function: adenylate kinase activity (GO:0004017);Molecular Function: ATP binding (GO:0005524);Cellular Component: cytoplasm (GO:0005737);Biological Process: phosphorylation (GO:0016310);Biological Process: ATP metabolic process (GO:0046034);	Mdes007126-RA	Molecular Function: adenylate kinase activity (GO:0004017);Molecular Function: protein serine/threonine kinase activity (GO:0004674);Molecular Function: uridine kinase activity (GO:0004849);Biological Process: nucleobase-containing compound metabolic process (GO:0006139);Biological Process: protein phosphorylation (GO:0006468);Biological Process: imaginal disc-derived wing vein specification (GO:…
	EOG74FRHC	AAEL001145-PA	Biological Process: mucosal immune response (GO:0002385);Molecular Function: protein tyrosine phosphatase activity (GO:0004725);Cellular Component: cytoplasm (GO:0005737);Biological Process: primary branching, open tracheal system (GO:0007428);Biological Process: imaginal disc-derived wing vein specification (GO:0007474);Biological Process: single organismal cell-cell adhesion (GO:0016337);Molecu…	AGAP012237-PA	Biological Process: inactivation of MAPK activity (GO:0000188);Biological Process: mucosal immune response (GO:0002385);Molecular Function: protein tyrosine phosphatase activity (GO:0004725);Cellular Component: cytosol (GO:0005829);Biological Process: primary branching, open tracheal system (GO:0007428);Biological Process: imaginal disc-derived wing vein specification (GO:0007474);Biological Proc…	CPIJ005718-PA	Biological Process: inactivation of MAPK activity (GO:0000188);Biological Process: mucosal immune response (GO:0002385);Cellular Component: cytosol (GO:0005829);Biological Process: protein dephosphorylation (GO:0006470);Biological Process: primary branching, open tracheal system (GO:0007428);Biological Process: imaginal disc-derived wing vein specification (GO:0007474);Biological Process: single …	FBpp0303122	Biological Process: inactivation of MAPK activity (GO:0000188);Biological Process: mucosal immune response (GO:0002385);Molecular Function: protein tyrosine phosphatase activity (GO:0004725);Cellular Component: cytosol (GO:0005829);Biological Process: primary branching, open tracheal system (GO:0007428);Biological Process: imaginal disc-derived wing vein specification (GO:0007474);Biological Proc…	FBpp0186034	Biological Process: inactivation of MAPK activity (GO:0000188);Biological Process: mucosal immune response (GO:0002385);Molecular Function: protein tyrosine phosphatase activity (GO:0004725);Cellular Component: cytosol (GO:0005829);Biological Process: primary branching, open tracheal system (GO:0007428);Biological Process: imaginal disc-derived wing vein specification (GO:0007474);Biological Proc…	LLOTMP005232-PA	Biological Process: inactivation of MAPK activity (GO:0000188);Biological Process: mucosal immune response (GO:0002385);Cellular Component: cytosol (GO:0005829);Biological Process: protein dephosphorylation (GO:0006470);Biological Process: primary branching, open tracheal system (GO:0007428);Biological Process: imaginal disc-derived wing vein specification (GO:0007474);Biological Process: single …	PPATMP004376-PA	Biological Process: inactivation of MAPK activity (GO:0000188);Biological Process: mucosal immune response (GO:0002385);Cellular Component: cytosol (GO:0005829);Biological Process: protein dephosphorylation (GO:0006470);Biological Process: primary branching, open tracheal system (GO:0007428);Biological Process: imaginal disc-derived wing vein specification (GO:0007474);Biological Process: single …	Mdes007578-RA	Biological Process: mucosal immune response (GO:0002385);Cellular Component: cytoplasm (GO:0005737);Biological Process: protein dephosphorylation (GO:0006470);Biological Process: primary branching, open tracheal system (GO:0007428);Biological Process: imaginal disc-derived wing vein specification (GO:0007474);Molecular Function: protein tyrosine/serine/threonine phosphatase activity (GO:0008138);…
	EOG72K6ZN	AAEL005513-PA	Biological Process: negative regulation of transcription from RNA polymerase II promoter (GO:0000122);Molecular Function: RNA polymerase II distal enhancer sequence-specific DNA binding (GO:0000980);Molecular Function: RNA polymerase II activating transcription factor binding (GO:0001102);Molecular Function: RNA polymerase II transcription coactivator activity (GO:0001105);Biological Process: com…	AGAP008551-PA	Biological Process: negative regulation of transcription from RNA polymerase II promoter (GO:0000122);Molecular Function: RNA polymerase II distal enhancer sequence-specific DNA binding (GO:0000980);Molecular Function: RNA polymerase II activating transcription factor binding (GO:0001102);Molecular Function: RNA polymerase II transcription coactivator activity (GO:0001105);Biological Process: com…	CPIJ000420-PA	Biological Process: negative regulation of transcription from RNA polymerase II promoter (GO:0000122);Molecular Function: RNA polymerase II distal enhancer sequence-specific DNA binding (GO:0000980);Molecular Function: RNA polymerase II activating transcription factor binding (GO:0001102);Molecular Function: RNA polymerase II transcription coactivator activity (GO:0001105);Biological Process: com…	FBpp0304648	Biological Process: negative regulation of transcription from RNA polymerase II promoter (GO:0000122);Molecular Function: RNA polymerase II distal enhancer sequence-specific DNA binding (GO:0000980);Molecular Function: RNA polymerase II activating transcription factor binding (GO:0001102);Molecular Function: RNA polymerase II transcription coactivator activity (GO:0001105);Biological Process: com…	FBpp0190638	Biological Process: negative regulation of transcription from RNA polymerase II promoter (GO:0000122);Molecular Function: RNA polymerase II distal enhancer sequence-specific DNA binding (GO:0000980);Molecular Function: RNA polymerase II activating transcription factor binding (GO:0001102);Molecular Function: RNA polymerase II transcription coactivator activity (GO:0001105);Biological Process: com…	LLOTMP009024-PA	Biological Process: negative regulation of transcription from RNA polymerase II promoter (GO:0000122);Molecular Function: RNA polymerase II distal enhancer sequence-specific DNA binding (GO:0000980);Molecular Function: RNA polymerase II activating transcription factor binding (GO:0001102);Molecular Function: RNA polymerase II transcription coactivator activity (GO:0001105);Biological Process: com…	PPATMP007902-PA	Biological Process: negative regulation of transcription from RNA polymerase II promoter (GO:0000122);Molecular Function: RNA polymerase II distal enhancer sequence-specific DNA binding (GO:0000980);Molecular Function: RNA polymerase II activating transcription factor binding (GO:0001102);Molecular Function: RNA polymerase II transcription coactivator activity (GO:0001105);Biological Process: com…	Mdes007752-RA	Biological Process: negative regulation of transcription from RNA polymerase II promoter (GO:0000122);Molecular Function: RNA polymerase II distal enhancer sequence-specific DNA binding (GO:0000980);Molecular Function: RNA polymerase II activating transcription factor binding (GO:0001102);Molecular Function: RNA polymerase II transcription coactivator activity (GO:0001105);Biological Process: com…
	EOG75JB4M	AAEL003606-PA	Biological Process: inter-male aggressive behavior (GO:0002121);Molecular Function: phosphoribosylaminoimidazole carboxylase activity (GO:0004638);Molecular Function: phosphoribosylaminoimidazolesuccinocarboxamide synthase activity (GO:0004639);Molecular Function: ATP binding (GO:0005524);Cellular Component: cytoplasm (GO:0005737);Biological Process: 'de novo' IMP biosynthetic process (GO:0006189…	AGAP000180-PA	Biological Process: inter-male aggressive behavior (GO:0002121);Molecular Function: phosphoribosylaminoimidazole carboxylase activity (GO:0004638);Molecular Function: phosphoribosylaminoimidazolesuccinocarboxamide synthase activity (GO:0004639);Molecular Function: ATP binding (GO:0005524);Cellular Component: cytoplasm (GO:0005737);Biological Process: 'de novo' IMP biosynthetic process (GO:0006189…	CPIJ801627-PA	Biological Process: inter-male aggressive behavior (GO:0002121);Molecular Function: phosphoribosylaminoimidazole carboxylase activity (GO:0004638);Molecular Function: phosphoribosylaminoimidazolesuccinocarboxamide synthase activity (GO:0004639);Molecular Function: ATP binding (GO:0005524);Cellular Component: cytoplasm (GO:0005737);Biological Process: 'de novo' IMP biosynthetic process (GO:0006189…	FBpp0073538	Biological Process: inter-male aggressive behavior (GO:0002121);Molecular Function: phosphoribosylaminoimidazole carboxylase activity (GO:0004638);Molecular Function: phosphoribosylaminoimidazolesuccinocarboxamide synthase activity (GO:0004639);Molecular Function: ATP binding (GO:0005524);Cellular Component: cytoplasm (GO:0005737);Biological Process: 'de novo' IMP biosynthetic process (GO:0006189…	FBpp0179133	Biological Process: inter-male aggressive behavior (GO:0002121);Molecular Function: phosphoribosylaminoimidazole carboxylase activity (GO:0004638);Molecular Function: phosphoribosylaminoimidazolesuccinocarboxamide synthase activity (GO:0004639);Molecular Function: ATP binding (GO:0005524);Cellular Component: cytoplasm (GO:0005737);Biological Process: 'de novo' IMP biosynthetic process (GO:0006189…	LLOTMP008432-PA	Biological Process: inter-male aggressive behavior (GO:0002121);Molecular Function: phosphoribosylaminoimidazole carboxylase activity (GO:0004638);Molecular Function: phosphoribosylaminoimidazolesuccinocarboxamide synthase activity (GO:0004639);Molecular Function: ATP binding (GO:0005524);Cellular Component: cytoplasm (GO:0005737);Biological Process: 'de novo' IMP biosynthetic process (GO:0006189…	PPATMP010295-PA	Biological Process: inter-male aggressive behavior (GO:0002121);Molecular Function: phosphoribosylaminoimidazole carboxylase activity (GO:0004638);Molecular Function: phosphoribosylaminoimidazolesuccinocarboxamide synthase activity (GO:0004639);Molecular Function: ATP binding (GO:0005524);Cellular Component: cytoplasm (GO:0005737);Biological Process: 'de novo' IMP biosynthetic process (GO:0006189…	Mdes007861-RA	Biological Process: inter-male aggressive behavior (GO:0002121);Molecular Function: phosphoribosylaminoimidazole carboxylase activity (GO:0004638);Molecular Function: phosphoribosylaminoimidazolesuccinocarboxamide synthase activity (GO:0004639);Molecular Function: ATP binding (GO:0005524);Cellular Component: cytoplasm (GO:0005737);Biological Process: 'de novo' IMP biosynthetic process (GO:0006189…
	EOG7QK9V0	AAEL004474-PA	Molecular Function: magnesium ion binding (GO:0000287);Molecular Function: ribosomal protein S6 kinase activity (GO:0004711);Molecular Function: protein binding (GO:0005515);Molecular Function: ATP binding (GO:0005524);Cellular Component: ribosome (GO:0005840);Biological Process: protein phosphorylation (GO:0006468);Biological Process: intracellular signal transduction (GO:0007243);Biological Pro…	AGAP003040-PA	Molecular Function: magnesium ion binding (GO:0000287);Molecular Function: ribosomal protein S6 kinase activity (GO:0004711);Molecular Function: protein binding (GO:0005515);Molecular Function: ATP binding (GO:0005524);Cellular Component: ribosome (GO:0005840);Biological Process: protein phosphorylation (GO:0006468);Biological Process: intracellular signal transduction (GO:0007243);Biological Pro…	CPIJ014359-PA	Molecular Function: magnesium ion binding (GO:0000287);Molecular Function: ribosomal protein S6 kinase activity (GO:0004711);Molecular Function: protein binding (GO:0005515);Molecular Function: ATP binding (GO:0005524);Cellular Component: ribosome (GO:0005840);Biological Process: protein phosphorylation (GO:0006468);Biological Process: intracellular signal transduction (GO:0007243);Biological Pro…	FBpp0077052	Molecular Function: magnesium ion binding (GO:0000287);Molecular Function: ribosomal protein S6 kinase activity (GO:0004711);Molecular Function: protein binding (GO:0005515);Molecular Function: ATP binding (GO:0005524);Cellular Component: ribosome (GO:0005840);Biological Process: protein phosphorylation (GO:0006468);Biological Process: intracellular signal transduction (GO:0007243);Biological Pro…	FBpp0177408	Molecular Function: magnesium ion binding (GO:0000287);Molecular Function: ribosomal protein S6 kinase activity (GO:0004711);Molecular Function: protein binding (GO:0005515);Molecular Function: ATP binding (GO:0005524);Cellular Component: ribosome (GO:0005840);Biological Process: protein phosphorylation (GO:0006468);Biological Process: intracellular signal transduction (GO:0007243);Biological Pro…	LLOTMP000617-PA	Molecular Function: magnesium ion binding (GO:0000287);Molecular Function: ribosomal protein S6 kinase activity (GO:0004711);Molecular Function: protein binding (GO:0005515);Molecular Function: ATP binding (GO:0005524);Cellular Component: ribosome (GO:0005840);Biological Process: protein phosphorylation (GO:0006468);Biological Process: intracellular signal transduction (GO:0007243);Biological Pro…	PPATMP000614-PA	Molecular Function: magnesium ion binding (GO:0000287);Molecular Function: ribosomal protein S6 kinase activity (GO:0004711);Molecular Function: protein binding (GO:0005515);Molecular Function: ATP binding (GO:0005524);Cellular Component: ribosome (GO:0005840);Biological Process: protein phosphorylation (GO:0006468);Biological Process: intracellular signal transduction (GO:0007243);Biological Pro…	Mdes007991-RA	Molecular Function: magnesium ion binding (GO:0000287);Molecular Function: ribosomal protein S6 kinase activity (GO:0004711);Molecular Function: protein binding (GO:0005515);Molecular Function: ATP binding (GO:0005524);Cellular Component: ribosome (GO:0005840);Biological Process: protein phosphorylation (GO:0006468);Biological Process: intracellular signal transduction (GO:0007243);Biological Pro…
	EOG7BPKJM	AAEL005175-PA	Cellular Component: nucleus (GO:0005634);Cellular Component: cytoplasm (GO:0005737);Biological Process: imaginal disc-derived wing vein specification (GO:0007474);Biological Process: regulation of fatty acid metabolic process (GO:0019217);Biological Process: triglyceride biosynthetic process (GO:0019432);Biological Process: negative regulation of BMP signaling pathway (GO:0030514);Cellular Compon…	AGAP007636-PA	Cellular Component: nucleus (GO:0005634);Cellular Component: cytoplasm (GO:0005737);Biological Process: imaginal disc-derived wing vein specification (GO:0007474);Biological Process: regulation of fatty acid metabolic process (GO:0019217);Biological Process: triglyceride biosynthetic process (GO:0019432);Biological Process: negative regulation of BMP signaling pathway (GO:0030514);Cellular Compon…	CPIJ002060-PA	Cellular Component: nucleus (GO:0005634);Cellular Component: cytoplasm (GO:0005737);Biological Process: imaginal disc-derived wing vein specification (GO:0007474);Biological Process: regulation of fatty acid metabolic process (GO:0019217);Biological Process: triglyceride biosynthetic process (GO:0019432);Biological Process: negative regulation of BMP signaling pathway (GO:0030514);Cellular Compon…	FBpp0087891	Molecular Function: transcription coactivator activity (GO:0003713);Cellular Component: nucleus (GO:0005634);Cellular Component: cytoplasm (GO:0005737);Biological Process: imaginal disc-derived wing vein specification (GO:0007474);Molecular Function: phosphatidate phosphatase activity (GO:0008195);Biological Process: regulation of fatty acid metabolic process (GO:0019217);Biological Process: trig…	FBpp0181483	Molecular Function: transcription coactivator activity (GO:0003713);Cellular Component: nucleus (GO:0005634);Cellular Component: cytoplasm (GO:0005737);Biological Process: imaginal disc-derived wing vein specification (GO:0007474);Molecular Function: phosphatidate phosphatase activity (GO:0008195);Biological Process: regulation of fatty acid metabolic process (GO:0019217);Biological Process: trig…	LLOTMP000878-PA	Cellular Component: nucleus (GO:0005634);Cellular Component: cytoplasm (GO:0005737);Biological Process: imaginal disc-derived wing vein specification (GO:0007474);Biological Process: regulation of fatty acid metabolic process (GO:0019217);Biological Process: triglyceride biosynthetic process (GO:0019432);Biological Process: negative regulation of BMP signaling pathway (GO:0030514);Cellular Compon…	PPATMP008344-PA	Molecular Function: transcription coactivator activity (GO:0003713);Cellular Component: nucleus (GO:0005634);Cellular Component: cytoplasm (GO:0005737);Biological Process: imaginal disc-derived wing vein specification (GO:0007474);Molecular Function: phosphatidate phosphatase activity (GO:0008195);Biological Process: regulation of fatty acid metabolic process (GO:0019217);Biological Process: trig…	Mdes008154-RA	Cellular Component: nucleus (GO:0005634);Cellular Component: cytoplasm (GO:0005737);Biological Process: imaginal disc-derived wing vein specification (GO:0007474);Biological Process: regulation of fatty acid metabolic process (GO:0019217);Biological Process: triglyceride biosynthetic process (GO:0019432);Biological Process: negative regulation of BMP signaling pathway (GO:0030514);Cellular Compon…
	EOG7QVXKV	AAEL015271-PA	Molecular Function: GTP binding (GO:0005525);Cellular Component: intracellular (GO:0005622);Biological Process: small GTPase mediated signal transduction (GO:0007264);Cellular Component: membrane (GO:0016020);Biological Process: cell division (GO:0051301);	AGAP001573-PA	Biological Process: establishment of imaginal disc-derived wing hair orientation (GO:0001737);Molecular Function: GTPase activity (GO:0003924);Molecular Function: GTP binding (GO:0005525);Cellular Component: intracellular (GO:0005622);Biological Process: cellular response to DNA damage stimulus (GO:0006974);Biological Process: JNK cascade (GO:0007254);Biological Process: small GTPase mediated sig…	CPIJ013262-PA	Molecular Function: GTP binding (GO:0005525);Cellular Component: intracellular (GO:0005622);Biological Process: small GTPase mediated signal transduction (GO:0007264);Cellular Component: membrane (GO:0016020);Biological Process: cell division (GO:0051301);	FBpp0084562	Biological Process: establishment of imaginal disc-derived wing hair orientation (GO:0001737);Molecular Function: GTPase activity (GO:0003924);Molecular Function: GTP binding (GO:0005525);Cellular Component: intracellular (GO:0005622);Biological Process: cellular response to DNA damage stimulus (GO:0006974);Biological Process: JNK cascade (GO:0007254);Biological Process: small GTPase mediated sig…	FBpp0177811	Biological Process: establishment of imaginal disc-derived wing hair orientation (GO:0001737);Molecular Function: GTPase activity (GO:0003924);Molecular Function: GTP binding (GO:0005525);Cellular Component: intracellular (GO:0005622);Biological Process: cellular response to DNA damage stimulus (GO:0006974);Biological Process: JNK cascade (GO:0007254);Biological Process: small GTPase mediated sig…	LLOTMP009937-PA	Molecular Function: sphingomyelin phosphodiesterase activity (GO:0004767);Molecular Function: GTP binding (GO:0005525);Cellular Component: intracellular (GO:0005622);Biological Process: small GTPase mediated signal transduction (GO:0007264);Cellular Component: membrane (GO:0016020);Biological Process: cell division (GO:0051301);	PPATMP000694-PA	Molecular Function: sphingomyelin phosphodiesterase activity (GO:0004767);Molecular Function: GTP binding (GO:0005525);Cellular Component: intracellular (GO:0005622);Biological Process: small GTPase mediated signal transduction (GO:0007264);Cellular Component: membrane (GO:0016020);Biological Process: cell division (GO:0051301);	Mdes008505-RA	Molecular Function: sphingomyelin phosphodiesterase activity (GO:0004767);Molecular Function: GTP binding (GO:0005525);Cellular Component: intracellular (GO:0005622);Biological Process: small GTPase mediated signal transduction (GO:0007264);Cellular Component: membrane (GO:0016020);Biological Process: cell division (GO:0051301);
	EOG7M9KZX	AAEL012847-PA	Molecular Function: RNA polymerase II core promoter proximal region sequence-specific DNA binding transcription factor activity involved in positive regulation of transcription (GO:0001077);Biological Process: regulation of cell growth (GO:0001558);Biological Process: microtubule bundle formation (GO:0001578);Biological Process: compound eye morphogenesis (GO:0001745);Molecular Function: double-s…	AGAP001577-PA	Molecular Function: RNA polymerase II core promoter proximal region sequence-specific DNA binding transcription factor activity involved in positive regulation of transcription (GO:0001077);Biological Process: regulation of cell growth (GO:0001558);Biological Process: microtubule bundle formation (GO:0001578);Biological Process: compound eye morphogenesis (GO:0001745);Molecular Function: double-s…	CPIJ016794-PA	Molecular Function: RNA polymerase II core promoter proximal region sequence-specific DNA binding transcription factor activity involved in positive regulation of transcription (GO:0001077);Biological Process: regulation of cell growth (GO:0001558);Biological Process: microtubule bundle formation (GO:0001578);Biological Process: compound eye morphogenesis (GO:0001745);Molecular Function: double-s…	FBpp0293589	Biological Process: negative regulation of transcription from RNA polymerase II promoter (GO:0000122);Molecular Function: RNA polymerase II core promoter proximal region sequence-specific DNA binding transcription factor activity involved in positive regulation of transcription (GO:0001077);Biological Process: microtubule bundle formation (GO:0001578);Biological Process: compound eye morphogenesi…	FBpp0188342	Biological Process: negative regulation of transcription from RNA polymerase II promoter (GO:0000122);Molecular Function: RNA polymerase II core promoter proximal region sequence-specific DNA binding transcription factor activity involved in positive regulation of transcription (GO:0001077);Biological Process: microtubule bundle formation (GO:0001578);Biological Process: compound eye morphogenesi…	LLOTMP008538-PA	Molecular Function: RNA polymerase II core promoter proximal region sequence-specific DNA binding transcription factor activity involved in positive regulation of transcription (GO:0001077);Biological Process: regulation of cell growth (GO:0001558);Biological Process: microtubule bundle formation (GO:0001578);Biological Process: compound eye morphogenesis (GO:0001745);Cellular Component: cytoplas…	PPATMP000724-PA	Molecular Function: RNA polymerase II core promoter proximal region sequence-specific DNA binding transcription factor activity involved in positive regulation of transcription (GO:0001077);Biological Process: regulation of cell growth (GO:0001558);Biological Process: microtubule bundle formation (GO:0001578);Biological Process: compound eye morphogenesis (GO:0001745);Molecular Function: protein …	Mdes008506-RA	Molecular Function: RNA polymerase II core promoter proximal region sequence-specific DNA binding transcription factor activity involved in positive regulation of transcription (GO:0001077);Biological Process: regulation of cell growth (GO:0001558);Biological Process: microtubule bundle formation (GO:0001578);Biological Process: compound eye morphogenesis (GO:0001745);Molecular Function: protein …
	EOG72K707	AAEL002678-PA	Molecular Function: small GTPase regulator activity (GO:0005083);Biological Process: integrin-mediated signaling pathway (GO:0007229);Biological Process: apposition of dorsal and ventral imaginal disc-derived wing surfaces (GO:0007475);Biological Process: negative regulation of JUN kinase activity (GO:0043508);Biological Process: negative regulation of JNK cascade (GO:0046329);	AGAP008785-PA	Molecular Function: small GTPase regulator activity (GO:0005083);Biological Process: integrin-mediated signaling pathway (GO:0007229);Biological Process: apposition of dorsal and ventral imaginal disc-derived wing surfaces (GO:0007475);Biological Process: negative regulation of JUN kinase activity (GO:0043508);Biological Process: negative regulation of JNK cascade (GO:0046329);	CPIJ016693-PA	Molecular Function: small GTPase regulator activity (GO:0005083);Biological Process: integrin-mediated signaling pathway (GO:0007229);Biological Process: apposition of dorsal and ventral imaginal disc-derived wing surfaces (GO:0007475);Biological Process: negative regulation of JUN kinase activity (GO:0043508);Biological Process: negative regulation of JNK cascade (GO:0046329);	FBpp0080089	Molecular Function: small GTPase regulator activity (GO:0005083);Biological Process: integrin-mediated signaling pathway (GO:0007229);Biological Process: apposition of dorsal and ventral imaginal disc-derived wing surfaces (GO:0007475);Biological Process: negative regulation of JUN kinase activity (GO:0043508);Biological Process: negative regulation of JNK cascade (GO:0046329);	FBpp0189796	Molecular Function: small GTPase regulator activity (GO:0005083);Biological Process: integrin-mediated signaling pathway (GO:0007229);Biological Process: apposition of dorsal and ventral imaginal disc-derived wing surfaces (GO:0007475);Biological Process: negative regulation of JUN kinase activity (GO:0043508);Biological Process: negative regulation of JNK cascade (GO:0046329);	LLOTMP007979-PA	Molecular Function: small GTPase regulator activity (GO:0005083);Biological Process: integrin-mediated signaling pathway (GO:0007229);Biological Process: apposition of dorsal and ventral imaginal disc-derived wing surfaces (GO:0007475);Biological Process: negative regulation of JUN kinase activity (GO:0043508);Biological Process: negative regulation of JNK cascade (GO:0046329);	PPATMP004417-PA	Molecular Function: small GTPase regulator activity (GO:0005083);Biological Process: integrin-mediated signaling pathway (GO:0007229);Biological Process: apposition of dorsal and ventral imaginal disc-derived wing surfaces (GO:0007475);Biological Process: negative regulation of JUN kinase activity (GO:0043508);Biological Process: negative regulation of JNK cascade (GO:0046329);	Mdes008511-RA	Molecular Function: small GTPase regulator activity (GO:0005083);Biological Process: integrin-mediated signaling pathway (GO:0007229);Biological Process: apposition of dorsal and ventral imaginal disc-derived wing surfaces (GO:0007475);Biological Process: negative regulation of JUN kinase activity (GO:0043508);Biological Process: negative regulation of JNK cascade (GO:0046329);
	EOG7WTFHB	AAEL011415-PA	Molecular Function: DNA binding (GO:0003677);Biological Process: regulation of transcription, DNA-templated (GO:0006355);Biological Process: imaginal disc-derived wing vein specification (GO:0007474);Molecular Function: methyltransferase activity (GO:0008168);Biological Process: regulation of Notch signaling pathway (GO:0008593);Biological Process: gene silencing (GO:0016458);Molecular Function: …	AGAP011661-PA	Molecular Function: DNA binding (GO:0003677);Biological Process: regulation of transcription, DNA-templated (GO:0006355);Biological Process: imaginal disc-derived wing vein specification (GO:0007474);Molecular Function: methyltransferase activity (GO:0008168);Biological Process: regulation of Notch signaling pathway (GO:0008593);Biological Process: gene silencing (GO:0016458);Molecular Function: …	CPIJ002197-PA	Molecular Function: DNA binding (GO:0003677);Biological Process: regulation of transcription, DNA-templated (GO:0006355);Biological Process: imaginal disc-derived wing vein specification (GO:0007474);Molecular Function: methyltransferase activity (GO:0008168);Biological Process: regulation of Notch signaling pathway (GO:0008593);Biological Process: gene silencing (GO:0016458);Molecular Function: …	FBpp0074594	Molecular Function: DNA binding (GO:0003677);Biological Process: regulation of transcription, DNA-templated (GO:0006355);Biological Process: imaginal disc-derived wing vein specification (GO:0007474);Biological Process: regulation of Notch signaling pathway (GO:0008593);Biological Process: gene silencing (GO:0016458);Molecular Function: oxidoreductase activity (GO:0016491);Cellular Component: tra…	FBpp0189228	Molecular Function: DNA binding (GO:0003677);Biological Process: regulation of transcription, DNA-templated (GO:0006355);Biological Process: imaginal disc-derived wing vein specification (GO:0007474);Biological Process: regulation of Notch signaling pathway (GO:0008593);Biological Process: gene silencing (GO:0016458);Molecular Function: oxidoreductase activity (GO:0016491);Cellular Component: tra…	LLOTMP005534-PA	Molecular Function: DNA binding (GO:0003677);Biological Process: regulation of transcription, DNA-templated (GO:0006355);Biological Process: imaginal disc-derived wing vein specification (GO:0007474);Molecular Function: methyltransferase activity (GO:0008168);Biological Process: regulation of Notch signaling pathway (GO:0008593);Biological Process: gene silencing (GO:0016458);Molecular Function: …	PPATMP010502-PA	Molecular Function: catalytic activity (GO:0003824);Biological Process: imaginal disc-derived wing vein specification (GO:0007474);Biological Process: regulation of Notch signaling pathway (GO:0008593);Biological Process: gene silencing (GO:0016458);Cellular Component: transcriptional repressor complex (GO:0017053);Biological Process: histone H3-K4 demethylation (GO:0034720);Biological Process: o…	Mdes008566-RA	Molecular Function: DNA binding (GO:0003677);Biological Process: regulation of transcription, DNA-templated (GO:0006355);Biological Process: imaginal disc-derived wing vein specification (GO:0007474);Biological Process: regulation of Notch signaling pathway (GO:0008593);Biological Process: gene silencing (GO:0016458);Molecular Function: oxidoreductase activity (GO:0016491);Cellular Component: tra…
	EOG722VRG	AAEL004716-PA	Molecular Function: DNA binding (GO:0003677);Molecular Function: chromatin binding (GO:0003682);Molecular Function: ATP binding (GO:0005524);Cellular Component: nucleus (GO:0005634);Cellular Component: polytene chromosome puff (GO:0005703);Cellular Component: polytene chromosome interband (GO:0005705);Biological Process: imaginal disc-derived wing morphogenesis (GO:0007476);Molecular Function: AT…	AGAP008698-PA	Molecular Function: DNA binding (GO:0003677);Molecular Function: chromatin binding (GO:0003682);Molecular Function: ATP binding (GO:0005524);Cellular Component: nucleus (GO:0005634);Cellular Component: polytene chromosome puff (GO:0005703);Cellular Component: polytene chromosome interband (GO:0005705);Biological Process: imaginal disc-derived wing morphogenesis (GO:0007476);Molecular Function: AT…	CPIJ001937-PA	Molecular Function: DNA binding (GO:0003677);Molecular Function: chromatin binding (GO:0003682);Molecular Function: ATP binding (GO:0005524);Cellular Component: nucleus (GO:0005634);Cellular Component: polytene chromosome puff (GO:0005703);Cellular Component: polytene chromosome interband (GO:0005705);Biological Process: imaginal disc-derived wing morphogenesis (GO:0007476);Molecular Function: AT…	FBpp0297122	Molecular Function: DNA binding (GO:0003677);Molecular Function: chromatin binding (GO:0003682);Molecular Function: ATP binding (GO:0005524);Cellular Component: nucleus (GO:0005634);Cellular Component: polytene chromosome puff (GO:0005703);Cellular Component: polytene chromosome interband (GO:0005705);Biological Process: ATP catabolic process (GO:0006200);Biological Process: imaginal disc-derived…	FBpp0190809	Molecular Function: DNA binding (GO:0003677);Molecular Function: chromatin binding (GO:0003682);Molecular Function: ATP binding (GO:0005524);Cellular Component: nucleus (GO:0005634);Cellular Component: polytene chromosome puff (GO:0005703);Cellular Component: polytene chromosome interband (GO:0005705);Biological Process: ATP catabolic process (GO:0006200);Biological Process: imaginal disc-derived…	LLOTMP008081-PA	Molecular Function: DNA binding (GO:0003677);Molecular Function: chromatin binding (GO:0003682);Molecular Function: ATP binding (GO:0005524);Cellular Component: nucleus (GO:0005634);Cellular Component: polytene chromosome puff (GO:0005703);Cellular Component: polytene chromosome interband (GO:0005705);Biological Process: imaginal disc-derived wing morphogenesis (GO:0007476);Molecular Function: AT…	PPATMP010061-PA	Molecular Function: DNA binding (GO:0003677);Molecular Function: chromatin binding (GO:0003682);Molecular Function: ATP binding (GO:0005524);Cellular Component: nucleus (GO:0005634);Cellular Component: polytene chromosome puff (GO:0005703);Cellular Component: polytene chromosome interband (GO:0005705);Biological Process: imaginal disc-derived wing morphogenesis (GO:0007476);Molecular Function: AT…	Mdes010124-RA	Molecular Function: nucleic acid binding (GO:0003676);Molecular Function: chromatin binding (GO:0003682);Molecular Function: helicase activity (GO:0004386);Cellular Component: polytene chromosome puff (GO:0005703);Cellular Component: polytene chromosome interband (GO:0005705);Biological Process: imaginal disc-derived wing morphogenesis (GO:0007476);Molecular Function: ATPase activity (GO:0016887)…
	EOG74JMQV	AAEL003391-PA	Molecular Function: NAD+ ADP-ribosyltransferase activity (GO:0003950);Molecular Function: structural constituent of cytoskeleton (GO:0005200);Biological Process: protein ADP-ribosylation (GO:0006471);Biological Process: cytoskeletal anchoring at plasma membrane (GO:0007016);Biological Process: chaeta development (GO:0022416);Biological Process: wing disc development (GO:0035220);Biological Proces…	AGAP001947-PA	Molecular Function: NAD+ ADP-ribosyltransferase activity (GO:0003950);Molecular Function: structural constituent of cytoskeleton (GO:0005200);Biological Process: protein ADP-ribosylation (GO:0006471);Biological Process: cytoskeletal anchoring at plasma membrane (GO:0007016);Biological Process: chaeta development (GO:0022416);Biological Process: wing disc development (GO:0035220);Biological Proces…	CPIJ017909-PA	Molecular Function: NAD+ ADP-ribosyltransferase activity (GO:0003950);Molecular Function: structural constituent of cytoskeleton (GO:0005200);Biological Process: protein ADP-ribosylation (GO:0006471);Biological Process: cytoskeletal anchoring at plasma membrane (GO:0007016);Biological Process: chaeta development (GO:0022416);Biological Process: wing disc development (GO:0035220);Biological Proces…	FBpp0303409	Molecular Function: NAD+ ADP-ribosyltransferase activity (GO:0003950);Molecular Function: structural constituent of cytoskeleton (GO:0005200);Biological Process: protein ADP-ribosylation (GO:0006471);Biological Process: cytoskeletal anchoring at plasma membrane (GO:0007016);Biological Process: chaeta development (GO:0022416);Biological Process: wing disc development (GO:0035220);Biological Proces…	FBpp0186412	Molecular Function: NAD+ ADP-ribosyltransferase activity (GO:0003950);Molecular Function: structural constituent of cytoskeleton (GO:0005200);Biological Process: protein ADP-ribosylation (GO:0006471);Biological Process: cytoskeletal anchoring at plasma membrane (GO:0007016);Biological Process: chaeta development (GO:0022416);Biological Process: wing disc development (GO:0035220);Biological Proces…	LLOTMP006766-PA	Molecular Function: NAD+ ADP-ribosyltransferase activity (GO:0003950);Molecular Function: structural constituent of cytoskeleton (GO:0005200);Biological Process: protein ADP-ribosylation (GO:0006471);Biological Process: cytoskeletal anchoring at plasma membrane (GO:0007016);Biological Process: chaeta development (GO:0022416);Biological Process: wing disc development (GO:0035220);Biological Proces…	PPATMP007333-PA	Molecular Function: NAD+ ADP-ribosyltransferase activity (GO:0003950);Molecular Function: structural constituent of cytoskeleton (GO:0005200);Biological Process: protein ADP-ribosylation (GO:0006471);Biological Process: cytoskeletal anchoring at plasma membrane (GO:0007016);Biological Process: chaeta development (GO:0022416);Biological Process: wing disc development (GO:0035220);Biological Proces…	Mdes010467-RA	Molecular Function: NAD+ ADP-ribosyltransferase activity (GO:0003950);Molecular Function: structural constituent of cytoskeleton (GO:0005200);Biological Process: protein ADP-ribosylation (GO:0006471);Biological Process: cytoskeletal anchoring at plasma membrane (GO:0007016);Biological Process: chaeta development (GO:0022416);Biological Process: wing disc development (GO:0035220);Biological Proces…
	EOG7RK17D	AAEL006680-PA	Molecular Function: DNA binding (GO:0003677);	AGAP009950-PA	--	CPIJ000396-PA	Molecular Function: DNA binding (GO:0003677);	FBpp0077319	Biological Process: actomyosin contractile ring assembly (GO:0000915);Molecular Function: DNA binding (GO:0003677);Molecular Function: sequence-specific DNA binding transcription factor activity (GO:0003700);Biological Process: regulation of transcription, DNA-templated (GO:0006355);Biological Process: periodic partitioning by pair rule gene (GO:0007366);Biological Process: segment specification …	FBpp0190404	Biological Process: actomyosin contractile ring assembly (GO:0000915);Molecular Function: DNA binding (GO:0003677);Molecular Function: sequence-specific DNA binding transcription factor activity (GO:0003700);Biological Process: regulation of transcription, DNA-templated (GO:0006355);Biological Process: periodic partitioning by pair rule gene (GO:0007366);Biological Process: segment specification …	LLOTMP008185-PA	--	PPATMP001256-PA	--	Mdes010499-RA	Molecular Function: sequence-specific DNA binding transcription factor activity (GO:0003700);Biological Process: regulation of transcription, DNA-templated (GO:0006355);Biological Process: periodic partitioning by pair rule gene (GO:0007366);Biological Process: segment specification (GO:0007379);Biological Process: learning or memory (GO:0007611);Biological Process: cell proliferation (GO:0008283…
	EOG7QCKC5	AAEL001526-PA	Molecular Function: nucleic acid binding (GO:0003676);Cellular Component: DNA-directed RNA polymerase I complex (GO:0005736);Cellular Component: microtubule associated complex (GO:0005875);Biological Process: imaginal disc-derived wing morphogenesis (GO:0007476);Molecular Function: metal ion binding (GO:0046872);	AGAP011566-PA	Molecular Function: nucleic acid binding (GO:0003676);Molecular Function: sequence-specific DNA binding transcription factor activity (GO:0003700);Molecular Function: DNA-directed RNA polymerase activity (GO:0003899);Cellular Component: DNA-directed RNA polymerase I complex (GO:0005736);Cellular Component: microtubule associated complex (GO:0005875);Biological Process: transcription from RNA poly…	CPIJ011148-PA	Molecular Function: nucleic acid binding (GO:0003676);Cellular Component: DNA-directed RNA polymerase I complex (GO:0005736);Cellular Component: microtubule associated complex (GO:0005875);Biological Process: imaginal disc-derived wing morphogenesis (GO:0007476);Molecular Function: metal ion binding (GO:0046872);	FBpp0308983	Molecular Function: DNA binding (GO:0003677);Molecular Function: sequence-specific DNA binding transcription factor activity (GO:0003700);Molecular Function: DNA-directed RNA polymerase activity (GO:0003899);Cellular Component: DNA-directed RNA polymerase I complex (GO:0005736);Cellular Component: microtubule associated complex (GO:0005875);Biological Process: transcription from RNA polymerase I …	FBpp0181313	Molecular Function: DNA binding (GO:0003677);Molecular Function: sequence-specific DNA binding transcription factor activity (GO:0003700);Molecular Function: DNA-directed RNA polymerase activity (GO:0003899);Cellular Component: DNA-directed RNA polymerase I complex (GO:0005736);Cellular Component: microtubule associated complex (GO:0005875);Biological Process: transcription from RNA polymerase I …	LLOTMP000320-PA	Molecular Function: binding (GO:0005488);Cellular Component: DNA-directed RNA polymerase I complex (GO:0005736);Cellular Component: microtubule associated complex (GO:0005875);Biological Process: imaginal disc-derived wing morphogenesis (GO:0007476);	PPATMP005512-PA	Molecular Function: binding (GO:0005488);Cellular Component: DNA-directed RNA polymerase I complex (GO:0005736);Cellular Component: microtubule associated complex (GO:0005875);Biological Process: imaginal disc-derived wing morphogenesis (GO:0007476);	Mdes011132-RA	Molecular Function: nucleic acid binding (GO:0003676);Molecular Function: sequence-specific DNA binding transcription factor activity (GO:0003700);Molecular Function: DNA-directed RNA polymerase activity (GO:0003899);Cellular Component: DNA-directed RNA polymerase I complex (GO:0005736);Cellular Component: microtubule associated complex (GO:0005875);Biological Process: transcription from RNA poly…
	EOG7BSFSX	AAEL014949-PA	Molecular Function: carboxylic ester hydrolase activity (GO:0004091);Biological Process: lipid metabolic process (GO:0006629);Molecular Function: lipase activity (GO:0016298);Biological Process: chaeta development (GO:0022416);Biological Process: wing disc development (GO:0035220);Molecular Function: retinyl-palmitate esterase activity (GO:0050253);Molecular Function: methyl indole-3-acetate este…	AGAP008542-PA	Molecular Function: carboxylic ester hydrolase activity (GO:0004091);Biological Process: lipid metabolic process (GO:0006629);Molecular Function: lipase activity (GO:0016298);Biological Process: chaeta development (GO:0022416);Biological Process: wing disc development (GO:0035220);Molecular Function: retinyl-palmitate esterase activity (GO:0050253);Molecular Function: methyl indole-3-acetate este…	CPIJ008856-PA	Molecular Function: carboxylic ester hydrolase activity (GO:0004091);Biological Process: lipid metabolic process (GO:0006629);Molecular Function: lipase activity (GO:0016298);Biological Process: chaeta development (GO:0022416);Biological Process: wing disc development (GO:0035220);Molecular Function: retinyl-palmitate esterase activity (GO:0050253);Molecular Function: methyl indole-3-acetate este…	FBpp0077265	Molecular Function: carboxylic ester hydrolase activity (GO:0004091);Biological Process: lipid metabolic process (GO:0006629);Molecular Function: lipase activity (GO:0016298);Biological Process: chaeta development (GO:0022416);Biological Process: wing disc development (GO:0035220);Molecular Function: retinyl-palmitate esterase activity (GO:0050253);Molecular Function: methyl indole-3-acetate este…	FBpp0190604	Molecular Function: carboxylic ester hydrolase activity (GO:0004091);Biological Process: lipid metabolic process (GO:0006629);Molecular Function: lipase activity (GO:0016298);Biological Process: chaeta development (GO:0022416);Biological Process: wing disc development (GO:0035220);Molecular Function: retinyl-palmitate esterase activity (GO:0050253);Molecular Function: methyl indole-3-acetate este…	LLOTMP002853-PA	Molecular Function: carboxylic ester hydrolase activity (GO:0004091);Biological Process: lipid metabolic process (GO:0006629);Molecular Function: lipase activity (GO:0016298);Biological Process: chaeta development (GO:0022416);Biological Process: wing disc development (GO:0035220);Molecular Function: retinyl-palmitate esterase activity (GO:0050253);Molecular Function: methyl indole-3-acetate este…	PPATMP000830-PA	Molecular Function: carboxylic ester hydrolase activity (GO:0004091);Biological Process: lipid metabolic process (GO:0006629);Molecular Function: lipase activity (GO:0016298);Biological Process: chaeta development (GO:0022416);Biological Process: wing disc development (GO:0035220);Molecular Function: retinyl-palmitate esterase activity (GO:0050253);Molecular Function: methyl indole-3-acetate este…	Mdes011231-RA	Molecular Function: carboxylic ester hydrolase activity (GO:0004091);Biological Process: lipid metabolic process (GO:0006629);Molecular Function: lipase activity (GO:0016298);Biological Process: chaeta development (GO:0022416);Biological Process: wing disc development (GO:0035220);Molecular Function: retinyl-palmitate esterase activity (GO:0050253);Molecular Function: methyl indole-3-acetate este…
	EOG7T22TB	AAEL005902-PA	--	AGAP002781-PA	--	CPIJ008577-PA	--	FBpp0082766	Molecular Function: nucleotide binding (GO:0000166);Biological Process: mRNA splicing, via spliceosome (GO:0000398);Molecular Function: translation repressor activity, nucleic acid binding (GO:0000900);Molecular Function: mRNA 3'-UTR binding (GO:0003730);Cellular Component: nucleus (GO:0005634);Cellular Component: late endosome (GO:0005770);Biological Process: Notch signaling pathway (GO:0007219)…	FBpp0186348	Molecular Function: nucleotide binding (GO:0000166);Biological Process: mRNA splicing, via spliceosome (GO:0000398);Molecular Function: translation repressor activity, nucleic acid binding (GO:0000900);Molecular Function: mRNA 3'-UTR binding (GO:0003730);Cellular Component: nucleus (GO:0005634);Cellular Component: late endosome (GO:0005770);Biological Process: Notch signaling pathway (GO:0007219)…	LLOTMP009154-PA	--	PPATMP002713-PA	Biological Process: mRNA splicing, via spliceosome (GO:0000398);Molecular Function: translation repressor activity, nucleic acid binding (GO:0000900);Molecular Function: mRNA 3'-UTR binding (GO:0003730);Cellular Component: late endosome (GO:0005770);Biological Process: Notch signaling pathway (GO:0007219);Biological Process: sperm individualization (GO:0007291);Biological Process: negative regula…	Mdes011438-RA	Biological Process: mRNA splicing, via spliceosome (GO:0000398);Molecular Function: translation repressor activity, nucleic acid binding (GO:0000900);Molecular Function: mRNA 3'-UTR binding (GO:0003730);Cellular Component: late endosome (GO:0005770);Biological Process: Notch signaling pathway (GO:0007219);Biological Process: sperm individualization (GO:0007291);Biological Process: negative regula…
	EOG7FZ9F9	AAEL001636-PA	Molecular Function: single-stranded DNA binding (GO:0003697);Molecular Function: sequence-specific DNA binding transcription factor activity (GO:0003700);Molecular Function: motor activity (GO:0003774);Molecular Function: actin binding (GO:0003779);Molecular Function: ATP binding (GO:0005524);Cellular Component: nucleus (GO:0005634);Cellular Component: polytene chromosome interband (GO:0005705);C…	AGAP008728-PA	Molecular Function: single-stranded DNA binding (GO:0003697);Molecular Function: sequence-specific DNA binding transcription factor activity (GO:0003700);Molecular Function: motor activity (GO:0003774);Molecular Function: actin binding (GO:0003779);Molecular Function: ATP binding (GO:0005524);Cellular Component: nucleus (GO:0005634);Cellular Component: polytene chromosome interband (GO:0005705);C…	CPIJ000861-PA	Molecular Function: single-stranded DNA binding (GO:0003697);Molecular Function: sequence-specific DNA binding transcription factor activity (GO:0003700);Molecular Function: motor activity (GO:0003774);Molecular Function: actin binding (GO:0003779);Molecular Function: ATP binding (GO:0005524);Cellular Component: nucleus (GO:0005634);Cellular Component: polytene chromosome interband (GO:0005705);C…	FBpp0080265	Molecular Function: single-stranded DNA binding (GO:0003697);Molecular Function: sequence-specific DNA binding transcription factor activity (GO:0003700);Molecular Function: motor activity (GO:0003774);Molecular Function: actin binding (GO:0003779);Molecular Function: ATP binding (GO:0005524);Cellular Component: nucleus (GO:0005634);Cellular Component: polytene chromosome interband (GO:0005705);C…	FBpp0190140	Molecular Function: single-stranded DNA binding (GO:0003697);Molecular Function: sequence-specific DNA binding transcription factor activity (GO:0003700);Molecular Function: motor activity (GO:0003774);Molecular Function: actin binding (GO:0003779);Molecular Function: ATP binding (GO:0005524);Cellular Component: nucleus (GO:0005634);Cellular Component: polytene chromosome interband (GO:0005705);C…	LLOTMP006119-PA	Molecular Function: nucleic acid binding (GO:0003676);Molecular Function: ATP binding (GO:0005524);Cellular Component: nucleus (GO:0005634);Cellular Component: polytene chromosome interband (GO:0005705);Cellular Component: lipid particle (GO:0005811);Cellular Component: centrosome (GO:0005813);Cellular Component: microvillus (GO:0005902);Biological Process: regulation of transcription, DNA-templa…	PPATMP006535-PA	Molecular Function: single-stranded DNA binding (GO:0003697);Molecular Function: sequence-specific DNA binding transcription factor activity (GO:0003700);Molecular Function: motor activity (GO:0003774);Molecular Function: actin binding (GO:0003779);Molecular Function: ATP binding (GO:0005524);Cellular Component: nucleus (GO:0005634);Cellular Component: polytene chromosome interband (GO:0005705);C…	Mdes014664-RA	Molecular Function: nucleic acid binding (GO:0003676);Molecular Function: sequence-specific DNA binding transcription factor activity (GO:0003700);Cellular Component: nucleus (GO:0005634);Biological Process: regulation of transcription, DNA-templated (GO:0006355);Molecular Function: zinc ion binding (GO:0008270);
	EOG7V7HQ5	AAEL007228-PA	Cellular Component: cytoplasm (GO:0005737);Biological Process: proteolysis (GO:0006508);Biological Process: autophagy (GO:0006914);Molecular Function: cysteine-type peptidase activity (GO:0008234);Biological Process: protein transport (GO:0015031);	AGAP008497-PA	Molecular Function: protein serine/threonine kinase activity (GO:0004674);Molecular Function: ATP binding (GO:0005524);Cellular Component: cytoplasm (GO:0005737);Biological Process: protein phosphorylation (GO:0006468);Biological Process: proteolysis (GO:0006508);Biological Process: autophagy (GO:0006914);Molecular Function: cysteine-type peptidase activity (GO:0008234);Biological Process: protei…	CPIJ802174-PA	Molecular Function: protein serine/threonine kinase activity (GO:0004674);Molecular Function: ATP binding (GO:0005524);Cellular Component: cytoplasm (GO:0005737);Biological Process: protein phosphorylation (GO:0006468);Biological Process: proteolysis (GO:0006508);Biological Process: autophagy (GO:0006914);Molecular Function: cysteine-type peptidase activity (GO:0008234);Biological Process: protei…	FBpp0077618	Molecular Function: cysteine-type endopeptidase activity (GO:0004197);Molecular Function: protein serine/threonine kinase activity (GO:0004674);Molecular Function: ATP binding (GO:0005524);Cellular Component: cytoplasm (GO:0005737);Biological Process: protein phosphorylation (GO:0006468);Biological Process: proteolysis (GO:0006508);Biological Process: regulation of autophagy (GO:0010506);Biologic…	FBpp0179592	Molecular Function: cysteine-type endopeptidase activity (GO:0004197);Molecular Function: protein serine/threonine kinase activity (GO:0004674);Molecular Function: ATP binding (GO:0005524);Cellular Component: cytoplasm (GO:0005737);Biological Process: protein phosphorylation (GO:0006468);Biological Process: proteolysis (GO:0006508);Biological Process: regulation of autophagy (GO:0010506);Biologic…	LLOTMP003426-PA	Molecular Function: cysteine-type endopeptidase activity (GO:0004197);Cellular Component: cytoplasm (GO:0005737);Biological Process: proteolysis (GO:0006508);Biological Process: regulation of autophagy (GO:0010506);Biological Process: protein transport (GO:0015031);	PPATMP000982-PA	Biological Process: compound eye photoreceptor fate commitment (GO:0001752);Molecular Function: hormone activity (GO:0005179);Biological Process: epidermal growth factor receptor signaling pathway (GO:0007173);Biological Process: neuropeptide signaling pathway (GO:0007218);Biological Process: larval somatic muscle development (GO:0007526);Biological Process: imaginal disc-derived wing vein morpho…	Mdes016462-RA	Molecular Function: protein serine/threonine kinase activity (GO:0004674);Molecular Function: ATP binding (GO:0005524);Cellular Component: cytoplasm (GO:0005737);Biological Process: protein phosphorylation (GO:0006468);Biological Process: proteolysis (GO:0006508);Biological Process: autophagy (GO:0006914);Molecular Function: cysteine-type peptidase activity (GO:0008234);Biological Process: protei…
Genes involved with the biological process associated with olfactory	EOG7GJHW7	AAEL011242-PA	Biological Process: inter-male aggressive behavior (GO:0002121);Molecular Function: UDP-glucose 6-dehydrogenase activity (GO:0003979);Biological Process: smoothened signaling pathway (GO:0007224);Biological Process: segment polarity determination (GO:0007367);Biological Process: epithelial cell migration, open tracheal system (GO:0007427);Biological Process: primary branching, open tracheal syste…	AGAP006532-PA	Biological Process: inter-male aggressive behavior (GO:0002121);Molecular Function: UDP-glucose 6-dehydrogenase activity (GO:0003979);Biological Process: smoothened signaling pathway (GO:0007224);Biological Process: segment polarity determination (GO:0007367);Biological Process: epithelial cell migration, open tracheal system (GO:0007427);Biological Process: primary branching, open tracheal syste…	CPIJ002992-PA	Biological Process: inter-male aggressive behavior (GO:0002121);Molecular Function: UDP-glucose 6-dehydrogenase activity (GO:0003979);Biological Process: smoothened signaling pathway (GO:0007224);Biological Process: segment polarity determination (GO:0007367);Biological Process: epithelial cell migration, open tracheal system (GO:0007427);Biological Process: primary branching, open tracheal syste…	FBpp0076647	Biological Process: inter-male aggressive behavior (GO:0002121);Molecular Function: UDP-glucose 6-dehydrogenase activity (GO:0003979);Biological Process: smoothened signaling pathway (GO:0007224);Biological Process: segment polarity determination (GO:0007367);Biological Process: epithelial cell migration, open tracheal system (GO:0007427);Biological Process: primary branching, open tracheal syste…	FBpp0179170	Biological Process: inter-male aggressive behavior (GO:0002121);Molecular Function: UDP-glucose 6-dehydrogenase activity (GO:0003979);Biological Process: smoothened signaling pathway (GO:0007224);Biological Process: segment polarity determination (GO:0007367);Biological Process: epithelial cell migration, open tracheal system (GO:0007427);Biological Process: primary branching, open tracheal syste…	LLOTMP006648-PA	Biological Process: inter-male aggressive behavior (GO:0002121);Molecular Function: UDP-glucose 6-dehydrogenase activity (GO:0003979);Biological Process: smoothened signaling pathway (GO:0007224);Biological Process: segment polarity determination (GO:0007367);Biological Process: epithelial cell migration, open tracheal system (GO:0007427);Biological Process: primary branching, open tracheal syste…	PPATMP001914-PA	Biological Process: inter-male aggressive behavior (GO:0002121);Molecular Function: UDP-glucose 6-dehydrogenase activity (GO:0003979);Biological Process: smoothened signaling pathway (GO:0007224);Biological Process: segment polarity determination (GO:0007367);Biological Process: epithelial cell migration, open tracheal system (GO:0007427);Biological Process: primary branching, open tracheal syste…	Mdes000938-RA	Biological Process: inter-male aggressive behavior (GO:0002121);Molecular Function: UDP-glucose 6-dehydrogenase activity (GO:0003979);Biological Process: smoothened signaling pathway (GO:0007224);Biological Process: segment polarity determination (GO:0007367);Biological Process: epithelial cell migration, open tracheal system (GO:0007427);Biological Process: primary branching, open tracheal syste…
	EOG7S2CF6	AAEL011981-PA	Molecular Function: glutamate decarboxylase activity (GO:0004351);Biological Process: glutamate catabolic process (GO:0006538);Biological Process: synapse assembly (GO:0007416);Biological Process: neuromuscular junction development (GO:0007528);Biological Process: larval locomotory behavior (GO:0008345);Biological Process: olfactory learning (GO:0008355);Biological Process: gamma-aminobutyric aci…	AGAP005866-PA	Molecular Function: glutamate decarboxylase activity (GO:0004351);Biological Process: glutamate catabolic process (GO:0006538);Biological Process: synapse assembly (GO:0007416);Biological Process: neuromuscular junction development (GO:0007528);Biological Process: larval locomotory behavior (GO:0008345);Biological Process: olfactory learning (GO:0008355);Biological Process: gamma-aminobutyric aci…	CPIJ018101-PA	Molecular Function: glutamate decarboxylase activity (GO:0004351);Biological Process: glutamate catabolic process (GO:0006538);Biological Process: synapse assembly (GO:0007416);Biological Process: neuromuscular junction development (GO:0007528);Biological Process: larval locomotory behavior (GO:0008345);Biological Process: olfactory learning (GO:0008355);Biological Process: gamma-aminobutyric aci…	FBpp0073131	Molecular Function: glutamate decarboxylase activity (GO:0004351);Biological Process: glutamate catabolic process (GO:0006538);Biological Process: synapse assembly (GO:0007416);Biological Process: neuromuscular junction development (GO:0007528);Biological Process: larval locomotory behavior (GO:0008345);Biological Process: olfactory learning (GO:0008355);Biological Process: gamma-aminobutyric aci…	FBpp0180874	Molecular Function: glutamate decarboxylase activity (GO:0004351);Biological Process: glutamate catabolic process (GO:0006538);Biological Process: synapse assembly (GO:0007416);Biological Process: neuromuscular junction development (GO:0007528);Biological Process: larval locomotory behavior (GO:0008345);Biological Process: olfactory learning (GO:0008355);Biological Process: gamma-aminobutyric aci…	LLOTMP000179-PA	Molecular Function: glutamate decarboxylase activity (GO:0004351);Biological Process: glutamate catabolic process (GO:0006538);Biological Process: synapse assembly (GO:0007416);Biological Process: neuromuscular junction development (GO:0007528);Biological Process: larval locomotory behavior (GO:0008345);Biological Process: olfactory learning (GO:0008355);Biological Process: gamma-aminobutyric aci…	PPATMP006175-PA	Molecular Function: glutamate decarboxylase activity (GO:0004351);Biological Process: glutamate catabolic process (GO:0006538);Biological Process: synapse assembly (GO:0007416);Biological Process: neuromuscular junction development (GO:0007528);Biological Process: larval locomotory behavior (GO:0008345);Biological Process: olfactory learning (GO:0008355);Biological Process: gamma-aminobutyric aci…	Mdes001632-RA	Molecular Function: glutamate decarboxylase activity (GO:0004351);Biological Process: glutamate catabolic process (GO:0006538);Biological Process: synapse assembly (GO:0007416);Biological Process: neuromuscular junction development (GO:0007528);Biological Process: larval locomotory behavior (GO:0008345);Biological Process: olfactory learning (GO:0008355);Biological Process: gamma-aminobutyric aci…
	EOG7HFC16	AAEL009847-PA	Biological Process: microtubule cytoskeleton organization (GO:0000226);Cellular Component: microtubule (GO:0005874);Cellular Component: microtubule associated complex (GO:0005875);Biological Process: axonogenesis (GO:0007409);Molecular Function: microtubule binding (GO:0008017);Biological Process: axon cargo transport (GO:0008088);Biological Process: olfactory learning (GO:0008355);Biological Pro…	AGAP001194-PA	Biological Process: microtubule cytoskeleton organization (GO:0000226);Cellular Component: microtubule (GO:0005874);Cellular Component: microtubule associated complex (GO:0005875);Biological Process: axonogenesis (GO:0007409);Molecular Function: microtubule binding (GO:0008017);Biological Process: axon cargo transport (GO:0008088);Biological Process: olfactory learning (GO:0008355);Biological Pro…	CPIJ013059-PA	Biological Process: microtubule cytoskeleton organization (GO:0000226);Cellular Component: microtubule (GO:0005874);Molecular Function: microtubule binding (GO:0008017);Molecular Function: hydrolase activity (GO:0016787);	FBpp0111540	Biological Process: microtubule cytoskeleton organization (GO:0000226);Cellular Component: microtubule (GO:0005874);Cellular Component: microtubule associated complex (GO:0005875);Biological Process: axonogenesis (GO:0007409);Molecular Function: microtubule binding (GO:0008017);Biological Process: axon cargo transport (GO:0008088);Biological Process: olfactory learning (GO:0008355);Biological Pro…	FBpp0178359	Biological Process: microtubule cytoskeleton organization (GO:0000226);Cellular Component: microtubule (GO:0005874);Cellular Component: microtubule associated complex (GO:0005875);Biological Process: axonogenesis (GO:0007409);Molecular Function: microtubule binding (GO:0008017);Biological Process: axon cargo transport (GO:0008088);Biological Process: olfactory learning (GO:0008355);Biological Pro…	LLOTMP008977-PA	Biological Process: microtubule cytoskeleton organization (GO:0000226);Cellular Component: microtubule associated complex (GO:0005875);Biological Process: axonogenesis (GO:0007409);Molecular Function: microtubule binding (GO:0008017);Biological Process: axon cargo transport (GO:0008088);Biological Process: olfactory learning (GO:0008355);Biological Process: regulation of synaptic growth at neurom…	PPATMP008551-PA	Biological Process: microtubule cytoskeleton organization (GO:0000226);Cellular Component: microtubule associated complex (GO:0005875);Biological Process: axonogenesis (GO:0007409);Molecular Function: microtubule binding (GO:0008017);Biological Process: axon cargo transport (GO:0008088);Biological Process: olfactory learning (GO:0008355);Biological Process: regulation of synaptic growth at neurom…	Mdes002159-RA	Biological Process: microtubule cytoskeleton organization (GO:0000226);Cellular Component: microtubule (GO:0005874);Cellular Component: microtubule associated complex (GO:0005875);Biological Process: axonogenesis (GO:0007409);Molecular Function: microtubule binding (GO:0008017);Biological Process: axon cargo transport (GO:0008088);Biological Process: olfactory learning (GO:0008355);Biological Pro…
	EOG76MWRK	AAEL007915-PA	Molecular Function: actin binding (GO:0003779);Molecular Function: phosphatidylinositol-4,5-bisphosphate binding (GO:0005546);Cellular Component: nucleus (GO:0005634);Cellular Component: spindle (GO:0005819);Cellular Component: actin filament (GO:0005884);Cellular Component: adherens junction (GO:0005912);Cellular Component: cell cortex (GO:0005938);Biological Process: pole plasm protein localiza…	AGAP000562-PC	Molecular Function: actin binding (GO:0003779);Molecular Function: phosphatidylinositol-4,5-bisphosphate binding (GO:0005546);Cellular Component: nucleus (GO:0005634);Cellular Component: spindle (GO:0005819);Cellular Component: actin filament (GO:0005884);Cellular Component: adherens junction (GO:0005912);Cellular Component: cell cortex (GO:0005938);Biological Process: pole plasm protein localiza…	CPIJ012259-PA	Molecular Function: actin binding (GO:0003779);Molecular Function: phosphatidylinositol-4,5-bisphosphate binding (GO:0005546);Cellular Component: nucleus (GO:0005634);Cellular Component: spindle (GO:0005819);Cellular Component: actin filament (GO:0005884);Cellular Component: adherens junction (GO:0005912);Cellular Component: cell cortex (GO:0005938);Biological Process: pole plasm protein localiza…	FBpp0071213	Molecular Function: actin binding (GO:0003779);Molecular Function: phosphatidylinositol-4,5-bisphosphate binding (GO:0005546);Cellular Component: nucleus (GO:0005634);Cellular Component: spindle (GO:0005819);Cellular Component: actin filament (GO:0005884);Cellular Component: adherens junction (GO:0005912);Cellular Component: cell cortex (GO:0005938);Biological Process: pole plasm protein localiza…	FBpp0177140	Molecular Function: actin binding (GO:0003779);Molecular Function: phosphatidylinositol-4,5-bisphosphate binding (GO:0005546);Cellular Component: nucleus (GO:0005634);Cellular Component: spindle (GO:0005819);Cellular Component: actin filament (GO:0005884);Cellular Component: adherens junction (GO:0005912);Cellular Component: cell cortex (GO:0005938);Biological Process: pole plasm protein localiza…	LLOTMP003941-PA	Molecular Function: actin binding (GO:0003779);Molecular Function: phosphatidylinositol-4,5-bisphosphate binding (GO:0005546);Cellular Component: nucleus (GO:0005634);Cellular Component: spindle (GO:0005819);Cellular Component: actin filament (GO:0005884);Cellular Component: adherens junction (GO:0005912);Cellular Component: cell cortex (GO:0005938);Biological Process: pole plasm protein localiza…	PPATMP006311-PA	Molecular Function: actin binding (GO:0003779);Molecular Function: phosphatidylinositol-4,5-bisphosphate binding (GO:0005546);Cellular Component: nucleus (GO:0005634);Cellular Component: spindle (GO:0005819);Cellular Component: actin filament (GO:0005884);Cellular Component: adherens junction (GO:0005912);Cellular Component: cell cortex (GO:0005938);Biological Process: pole plasm protein localiza…	Mdes003211-RB	Molecular Function: actin binding (GO:0003779);Molecular Function: phosphatidylinositol-4,5-bisphosphate binding (GO:0005546);Cellular Component: nucleus (GO:0005634);Cellular Component: spindle (GO:0005819);Cellular Component: actin filament (GO:0005884);Cellular Component: adherens junction (GO:0005912);Cellular Component: cell cortex (GO:0005938);Biological Process: pole plasm protein localiza…
	EOG72K708	AAEL006931-PA	Biological Process: startle response (GO:0001964);Biological Process: inter-male aggressive behavior (GO:0002121);Molecular Function: DNA binding (GO:0003677);Molecular Function: RNA binding (GO:0003723);Biological Process: RNA metabolic process (GO:0016070);Biological Process: locomotion involved in locomotory behavior (GO:0031987);Biological Process: olfactory behavior (GO:0042048);Biological P…	AGAP011627-PA	Molecular Function: DNA binding (GO:0003677);Molecular Function: RNA binding (GO:0003723);Biological Process: RNA metabolic process (GO:0016070);Biological Process: single-multicellular organism process (GO:0044707);Biological Process: single-organism behavior (GO:0044708);	CPIJ013982-PA	Biological Process: startle response (GO:0001964);Biological Process: inter-male aggressive behavior (GO:0002121);Molecular Function: DNA binding (GO:0003677);Molecular Function: RNA binding (GO:0003723);Biological Process: RNA metabolic process (GO:0016070);Biological Process: locomotion involved in locomotory behavior (GO:0031987);Biological Process: olfactory behavior (GO:0042048);Biological P…	FBpp0086167	Biological Process: startle response (GO:0001964);Biological Process: inter-male aggressive behavior (GO:0002121);Molecular Function: DNA binding (GO:0003677);Molecular Function: RNA binding (GO:0003723);Biological Process: RNA metabolic process (GO:0016070);Biological Process: locomotion involved in locomotory behavior (GO:0031987);Biological Process: olfactory behavior (GO:0042048);Biological P…	FBpp0175716	Biological Process: startle response (GO:0001964);Biological Process: inter-male aggressive behavior (GO:0002121);Molecular Function: DNA binding (GO:0003677);Molecular Function: RNA binding (GO:0003723);Biological Process: RNA metabolic process (GO:0016070);Biological Process: locomotion involved in locomotory behavior (GO:0031987);Biological Process: olfactory behavior (GO:0042048);Biological P…	LLOTMP007664-PA	Biological Process: single-multicellular organism process (GO:0044707);Biological Process: single-organism behavior (GO:0044708);	PPATMP010241-PA	Biological Process: startle response (GO:0001964);Biological Process: inter-male aggressive behavior (GO:0002121);Biological Process: locomotion involved in locomotory behavior (GO:0031987);Biological Process: olfactory behavior (GO:0042048);Biological Process: brain morphogenesis (GO:0048854);	Mdes004455-RA	Biological Process: single-multicellular organism process (GO:0044707);Biological Process: single-organism behavior (GO:0044708);
	EOG7RK17D	AAEL006680-PA	Molecular Function: DNA binding (GO:0003677);	AGAP009950-PA	--	CPIJ000396-PA	Molecular Function: DNA binding (GO:0003677);	FBpp0077319	Biological Process: actomyosin contractile ring assembly (GO:0000915);Molecular Function: DNA binding (GO:0003677);Molecular Function: sequence-specific DNA binding transcription factor activity (GO:0003700);Biological Process: regulation of transcription, DNA-templated (GO:0006355);Biological Process: periodic partitioning by pair rule gene (GO:0007366);Biological Process: segment specification …	FBpp0190404	Biological Process: actomyosin contractile ring assembly (GO:0000915);Molecular Function: DNA binding (GO:0003677);Molecular Function: sequence-specific DNA binding transcription factor activity (GO:0003700);Biological Process: regulation of transcription, DNA-templated (GO:0006355);Biological Process: periodic partitioning by pair rule gene (GO:0007366);Biological Process: segment specification …	LLOTMP008185-PA	--	PPATMP001256-PA	--	Mdes010499-RA	Molecular Function: sequence-specific DNA binding transcription factor activity (GO:0003700);Biological Process: regulation of transcription, DNA-templated (GO:0006355);Biological Process: periodic partitioning by pair rule gene (GO:0007366);Biological Process: segment specification (GO:0007379);Biological Process: learning or memory (GO:0007611);Biological Process: cell proliferation (GO:0008283…
	EOG7M107C	AAEL009110-PA	Cellular Component: nucleus (GO:0005634);Cellular Component: mitochondrial matrix (GO:0005759);Cellular Component: early endosome (GO:0005769);Biological Process: mitochondrion organization (GO:0007005);Biological Process: female meiotic division (GO:0007143);Biological Process: signal transduction (GO:0007165);Biological Process: egg activation (GO:0007343);Biological Process: long-term memory (…	AGAP004049-PA	Molecular Function: metal ion binding (GO:0046872);	CPIJ004061-PA	Cellular Component: nucleus (GO:0005634);Cellular Component: mitochondrial matrix (GO:0005759);Cellular Component: early endosome (GO:0005769);Biological Process: mitochondrion organization (GO:0007005);Biological Process: female meiotic division (GO:0007143);Biological Process: egg activation (GO:0007343);Biological Process: long-term memory (GO:0007616);Molecular Function: protein phosphatase 1…	FBpp0071564	Molecular Function: transforming growth factor beta receptor binding (GO:0005160);Cellular Component: nucleus (GO:0005634);Cellular Component: mitochondrial matrix (GO:0005759);Cellular Component: early endosome (GO:0005769);Biological Process: mitochondrion organization (GO:0007005);Biological Process: meiosis I (GO:0007127);Biological Process: female meiotic division (GO:0007143);Biological Pro…	FBpp0181085	Molecular Function: transforming growth factor beta receptor binding (GO:0005160);Cellular Component: nucleus (GO:0005634);Cellular Component: mitochondrial matrix (GO:0005759);Cellular Component: early endosome (GO:0005769);Biological Process: mitochondrion organization (GO:0007005);Biological Process: meiosis I (GO:0007127);Biological Process: female meiotic division (GO:0007143);Biological Pro…	LLOTMP005240-PA	Cellular Component: nucleus (GO:0005634);Cellular Component: mitochondrial matrix (GO:0005759);Cellular Component: early endosome (GO:0005769);Biological Process: mitochondrion organization (GO:0007005);Biological Process: female meiotic division (GO:0007143);Biological Process: signal transduction (GO:0007165);Biological Process: egg activation (GO:0007343);Biological Process: long-term memory (…	PPATMP000580-PA	--	Mdes012252-RA	--
